# Supplementary material for: Poly[[[μ-1,4-bis­(pyridin-4-ylcarbon­yl)piperazine-κ2 N:N′][μ-2-(2-carboxyl­atoeth-1-en-1-yl)benzoato-κ2 O:O 2]zinc(II)] 2.5 hydrate]: a tri-periodic coordination polymer with a dimer-based six-connected pcu topology
Source: IUCrdata. 2023 Sep 22;8(Pt 9):x230811. doi: 10.1107/S2414314623008118 (PMC10561219; doi:10.1107/S2414314623008118)
Supplement: Supplementary file 1 [file x-08-x230811-sup1.cif]

##############################################################################
#                                                                            #
# This CIF contains the data for a data article accepted for                 #
# publication in IUCrData. It conforms to the requirements of                #
# Notes for Authors for IUCrData, and has been                               #
# peer reviewed under the auspices of IUCrData.                              #
#                                                                            #
# Full details of the Crystallographic Information File format               #
# are given in the paper "The Crystallographic Information File (CIF):       #
# a New Standard Archive File for Crystallography" by S. R. Hall, F. H.      #
# Allen and I. D. Brown [Acta Cryst. (1991), A47, 655-685].                  #
#                                                                            #
# The current version of the core CIF dictionary is obtainable from          #
# ftp://ftp.iucr.org/pub/cif_core.dic.                                       #
#                                                                            #
# Software is freely available for graphical display of the structure(s)     #
# in this CIF. For information consult the CIF software page                 #
# http://www.iucr.org/resources/cif/software.                                #
#                                                                            #
# This file may be used for bona fide research purposes within the           #
# scientific community so long as proper attribution is given to the data    # 
# article from which it was obtained.                                        #
#                                                                            #
##############################################################################
data_I
_audit_creation_method
;
Olex2 1.5-ac5-024
(compiled 2022.04.12 svn.rca3783a0 for Rigaku Oxford Diffraction, GUI svn.r6498)
;
_chemical_name_systematic
;\
Poly[[[\m-1,4-bis(pyridin-4-ylcarbonyl)piperazine-\k^2^<i>N</i>:<i>N</i>']\
[\m-2-(2-carboxylatoeth-1-en-1-yl)benzoato-\k^2^<i>O</i>:<i>O</i>^2^]zinc(II)]
2.5 hydrate]
;
_chemical_name_common     ?
_chemical_formula_moiety     'C26 H22 N4 O6 Zn, 2.5(H2 O)'
_chemical_formula_sum     'C26 H27 N4 O8.50 Zn'
_chemical_formula_iupac     '[Zn (C10 H6 O4) (C16 H16 N4 O2], 2.5H2 O'
_chemical_formula_weight     596.88
_chemical_melting_point     ?
_space_group_crystal_system     triclinic
_space_group_name_H-M_alt     'P -1'
_space_group_name_Hall     '-P 1'
loop_
    _space_group_symop_operation_xyz
    'x, y, z'
    '-x, -y, -z'
_cell_length_a     9.7753(7)
_cell_length_b     11.2349(8)
_cell_length_c     12.6422(9)
_cell_angle_alpha     90.9460(10)
_cell_angle_beta     111.5000(10)
_cell_angle_gamma     94.5860(10)
_cell_volume     1286.11(16)
_cell_formula_units_Z     2
_cell_measurement_reflns_used     9996
_cell_measurement_theta_min     2.249
_cell_measurement_theta_max     25.332
_cell_measurement_temperature     173.15
_exptl_crystal_description     plate
_exptl_crystal_colour     colourless
_exptl_crystal_size_max     0.315
_exptl_crystal_size_mid     0.183
_exptl_crystal_size_min     0.115
_exptl_crystal_density_diffrn     1.541
_exptl_crystal_density_meas     ?
_exptl_crystal_density_method     ?
_exptl_crystal_F_000     618
loop_
    _exptl_crystal_face_index_h
    _exptl_crystal_face_index_k
    _exptl_crystal_face_index_l
    _exptl_crystal_face_perp_dist
    0.00 -1.00 0.00 0.0360
    0.00 1.00 0.00 0.0570
    2.00 0.00 -1.00 0.1510
    -2.00 0.00 1.00 0.1190
    0.00 -1.00 1.00 0.0440
    0.00 1.00 -1.00 0.0760
    -1.00 2.00 0.00 0.0870
    0.00 1.00 2.00 0.0770
    0.00 -1.00 -2.00 0.0870
    2.00 -1.00 -1.00 0.1260
    2.00 0.00 1.00 0.1000
    -2.00 0.00 -1.00 0.0850
    -2.00 1.00 1.00 0.1130
    -2.00 2.00 -1.00 0.0800
    1.00 -1.00 0.00 0.0740
    0.00 -2.00 -1.00 0.0540
    -1.00 -1.00 -2.00 0.0650
    -1.00 -2.00 0.00 0.0570
_exptl_absorpt_coefficient_mu     1.016
_exptl_absorpt_correction_type     multi-scan
_exptl_absorpt_process_details
;
(SADABS; Krause <i>et al.</i>,  2015)
;
_exptl_absorpt_correction_T_min     0.6828
_exptl_absorpt_correction_T_max     0.7452
_diffrn_ambient_temperature     173.15
_diffrn_source     ?
_diffrn_source_power     0.0
_diffrn_source_voltage     0.0
_diffrn_source_current     0.0
_diffrn_radiation_type     MoK\a
_diffrn_radiation_wavelength     0.71073
_diffrn_measurement_device_type     'Bruker APEXII CCD'
_diffrn_measurement_method     '\f and \w scans'
_diffrn_detector_area_resol_mean     ?
_diffrn_reflns_number     21745
_diffrn_reflns_av_R_equivalents     0.0419
_diffrn_reflns_av_unetI/netI     0.0349
_diffrn_reflns_theta_min     1.733
_diffrn_reflns_theta_max     25.351
_diffrn_reflns_theta_full     25.242
_diffrn_measured_fraction_theta_max     1.000
_diffrn_measured_fraction_theta_full     1.000
_diffrn_reflns_limit_h_min     -11
_diffrn_reflns_limit_h_max     11
_diffrn_reflns_limit_k_min     -13
_diffrn_reflns_limit_k_max     13
_diffrn_reflns_limit_l_min     -15
_diffrn_reflns_limit_l_max     15
_diffrn_standards_number     0
_refine_special_details     ?
_reflns_number_total     4731
_reflns_number_gt     4072
_reflns_threshold_expression     'I > 2\s(I)'
_refine_ls_structure_factor_coef     Fsqd
_refine_ls_matrix_type     full
_refine_ls_R_factor_all     0.0498
_refine_ls_R_factor_gt     0.0417
_refine_ls_wR_factor_gt     0.1030
_refine_ls_wR_factor_ref     0.1094
_refine_ls_goodness_of_fit_ref     1.046
_refine_ls_restrained_S_all     1.046
_refine_ls_number_reflns     4731
_refine_ls_number_parameters     379
_refine_ls_number_restraints     0
_refine_ls_hydrogen_treatment     mixed
_refine_ls_weighting_scheme     calc
_refine_ls_weighting_details
              'w=1/[\s^2^(Fo^2^)+(0.0576P)^2^+1.1933P] where P=(Fo^2^+2Fc^2^)/3'
_atom_sites_solution_hydrogens     mixed
_atom_sites_solution_primary     ?
_atom_sites_solution_secondary     ?
_refine_ls_shift/su_max     0.001
_refine_ls_shift/su_mean     0.000
_refine_diff_density_max     0.588
_refine_diff_density_min     -0.444
_refine_ls_extinction_method     none
_refine_ls_extinction_coef     .
loop_
    _atom_type_symbol
    _atom_type_description
    _atom_type_scat_dispersion_real
    _atom_type_scat_dispersion_imag
    _atom_type_scat_source
    'C' 'C' 0.0033 0.0016
                         'International Tables Vol C Tables 4.2.6.8 and 6.1.1.4'
    'H' 'H' 0.0000 0.0000
                         'International Tables Vol C Tables 4.2.6.8 and 6.1.1.4'
    'N' 'N' 0.0061 0.0033
                         'International Tables Vol C Tables 4.2.6.8 and 6.1.1.4'
    'O' 'O' 0.0106 0.0060
                         'International Tables Vol C Tables 4.2.6.8 and 6.1.1.4'
    'Zn' 'Zn' 0.2839 1.4301
                         'International Tables Vol C Tables 4.2.6.8 and 6.1.1.4'
_computing_data_collection
;
SAINT (Bruker, 2014)
;
_computing_cell_refinement
;
APEX2 (Bruker, 2014)
;
_computing_data_reduction
;
SAINT Bruker, 2014)
;
_computing_structure_solution
;
<i>SHELXT</i> (Sheldrick, 2015a)
;
_computing_structure_refinement
;
SHELXL  (Sheldrick, 2015b)
;
_computing_molecular_graphics
;
<i>CrystalMaker X</i> (Palmer, 2020)
;
_computing_publication_material
;
Olex2 (Dolomanov <i>et al.</i>,  2009)
;
loop_
    _atom_site_type_symbol
    _atom_site_label
    _atom_site_fract_x
    _atom_site_fract_y
    _atom_site_fract_z
    _atom_site_U_iso_or_equiv
    _atom_site_adp_type
    _atom_site_calc_flag
    _atom_site_occupancy
    _atom_site_disorder_assembly
    _atom_site_disorder_group
    Zn Zn1 -0.15546(3) 0.62686(3) 0.50462(3) 0.02129(12) Uani d 1 . .
    O O1 0.0637(2) 0.6167(2) 0.58481(18) 0.0335(5) Uani d 1 . .
    O O2 0.2592(2) 0.52624(16) 0.58582(16) 0.0243(4) Uani d 1 . .
    O O3 0.8181(2) 0.79023(17) 0.56657(17) 0.0267(4) Uani d 1 . .
    O O4 0.5903(2) 0.70545(17) 0.48281(17) 0.0280(4) Uani d 1 . .
    O O5 -0.1940(2) 0.3588(2) 0.99632(19) 0.0423(6) Uani d 1 . .
    O O6 -0.2907(3) 0.7848(3) -0.0556(2) 0.0754(10) Uani d 1 . .
    N N1 -0.1944(2) 0.5527(2) 0.64955(19) 0.0214(5) Uani d 1 . .
    N N2 -0.4061(3) 0.4473(2) 0.9549(2) 0.0343(6) Uani d 1 . .
    N N3 -0.1472(3) 0.7006(2) 0.3520(2) 0.0243(5) Uani d 1 A 1
    N N4 -0.0913(12) 0.9139(10) 0.0150(10) 0.055(2) Uani d 0.5 B 1
    N N4A -0.0617(12) 0.8707(10) 0.0061(10) 0.055(2) Uani d 0.5 B 2
    C C1 0.1968(3) 0.6189(3) 0.5937(2) 0.0229(6) Uani d 1 . .
    C C2 0.2851(3) 0.7357(3) 0.6161(2) 0.0269(6) Uani d 1 . .
    H H2 0.238736 0.804934 0.623152 0.032 Uiso calc 1 . .
    C C3 0.4259(3) 0.7495(2) 0.6269(2) 0.0230(6) Uani d 1 . .
    H H3 0.473237 0.679361 0.624748 0.028 Uiso calc 1 . .
    C C4 0.5140(3) 0.8655(2) 0.6420(2) 0.0230(6) Uani d 1 . .
    C C5 0.4832(3) 0.9620(3) 0.6986(3) 0.0316(7) Uani d 1 . .
    H H5 0.410901 0.949627 0.731975 0.038 Uiso calc 1 . .
    C C6 0.5551(3) 1.0745(3) 0.7070(3) 0.0340(7) Uani d 1 . .
    H H6 0.532354 1.138200 0.746211 0.041 Uiso calc 1 . .
    C C7 0.6603(3) 1.0948(3) 0.6585(3) 0.0301(7) Uani d 1 . .
    H H7 0.705651 1.173136 0.660143 0.036 Uiso calc 1 . .
    C C8 0.6988(3) 1.0000(2) 0.6077(2) 0.0247(6) Uani d 1 . .
    H H8 0.774332 1.013093 0.577604 0.030 Uiso calc 1 . .
    C C9 0.6284(3) 0.8850(2) 0.5999(2) 0.0199(5) Uani d 1 . .
    C C10 0.6782(3) 0.7860(2) 0.5446(2) 0.0217(6) Uani d 1 . .
    C C11 -0.3122(3) 0.4749(3) 0.6345(2) 0.0256(6) Uani d 1 . .
    H H11 -0.372659 0.446765 0.559249 0.031 Uiso calc 1 . .
    C C12 -0.3492(3) 0.4339(3) 0.7242(2) 0.0274(6) Uani d 1 . .
    H H12 -0.434016 0.379278 0.710359 0.033 Uiso calc 1 . .
    C C13 -0.2611(3) 0.4735(3) 0.8342(2) 0.0247(6) Uani d 1 . .
    C C14 -0.1389(3) 0.5547(3) 0.8502(2) 0.0285(6) Uani d 1 . .
    H H14 -0.076211 0.584059 0.924517 0.034 Uiso calc 1 . .
    C C15 -0.1109(3) 0.5916(3) 0.7564(2) 0.0258(6) Uani d 1 . .
    H H15 -0.027963 0.647579 0.767864 0.031 Uiso calc 1 . .
    C C16 -0.2858(3) 0.4230(3) 0.9354(2) 0.0280(6) Uani d 1 . .
    C C17 -0.5221(4) 0.5169(3) 0.8825(3) 0.0398(8) Uani d 1 . .
    H H17A -0.611224 0.462603 0.840273 0.048 Uiso calc 1 . .
    H H17B -0.488164 0.557330 0.826334 0.048 Uiso calc 1 . .
    C C18 -0.4399(4) 0.3913(3) 1.0475(3) 0.0393(8) Uani d 1 . .
    H H18A -0.353374 0.351967 1.096714 0.047 Uiso calc 1 . .
    H H18B -0.523926 0.329325 1.015340 0.047 Uiso calc 1 . .
    C C19 -0.2282(5) 0.7892(3) 0.3032(3) 0.0560(11) Uani d 1 . .
    H H19 -0.281012 0.826011 0.342737 0.067 Uiso calc 1 A 1
    C C20 -0.2390(5) 0.8297(4) 0.1985(4) 0.0632(12) Uani d 1 . .
    H H20 -0.300901 0.891042 0.166220 0.076 Uiso calc 1 . .
    C C21 -0.1611(3) 0.7821(3) 0.1415(3) 0.0333(7) Uani d 1 . .
    C C22 -0.0800(4) 0.6893(3) 0.1895(3) 0.0476(9) Uani d 1 . .
    H H22 -0.026352 0.651547 0.151260 0.057 Uiso calc 1 . .
    C C23 -0.0767(4) 0.6512(3) 0.2932(3) 0.0422(9) Uani d 1 . .
    H H23 -0.021078 0.586034 0.324248 0.051 Uiso calc 1 A 1
    C C24 -0.1805(4) 0.8208(3) 0.0238(3) 0.0427(8) Uani d 1 . .
    C C25 -0.1099(11) 0.9534(11) -0.1007(9) 0.055(2) Uani d 0.5 B 1
    H H25A -0.076411 0.891093 -0.139522 0.066 Uiso calc 0.5 B 1
    H H25B -0.216754 0.957040 -0.143984 0.066 Uiso calc 0.5 B 1
    C C25A 0.0797(12) 0.9105(10) 0.0941(10) 0.055(2) Uani d 0.5 B 2
    H H25C 0.162575 0.890943 0.071708 0.066 Uiso calc 0.5 B 2
    H H25D 0.090287 0.874146 0.167210 0.066 Uiso calc 0.5 B 2
    C C26 0.0516(12) 0.9594(10) 0.1064(10) 0.055(2) Uani d 0.5 B 1
    H H26C 0.033841 0.962963 0.178519 0.066 Uiso calc 0.5 B 1
    H H26D 0.121296 0.897875 0.113890 0.066 Uiso calc 0.5 B 1
    H H26A -0.181(11) 0.894(8) -0.158(8) 0.082 Uiso d 0.5 C 2
    H H26B 0.016(11) 0.886(8) -0.124(8) 0.082 Uiso d 0.5 D 2
    C C26A -0.0701(11) 0.9102(12) -0.1049(9) 0.055(2) Uani d 0.5 B 2
    O O1W 0.0231(8) 0.9573(7) 0.5214(8) 0.084(2) Uani d 0.5 E 1
    H H1WA -0.029169 0.917347 0.553973 0.126 Uiso d 0.5 E 1
    H H1WB -0.035607 0.958220 0.450405 0.126 Uiso d 0.5 E 1
    O O2W 0.0639(5) 0.9328(4) 0.6978(4) 0.0783(13) Uani d 0.75 F 2
    H H2WA -0.018142 0.889470 0.660137 0.117 Uiso d 0.75 F 2
    H H2WB 0.110935 0.899043 0.760734 0.117 Uiso d 0.75 F 2
    O O3W 0.2431(5) 0.8664(4) 0.9103(5) 0.1026(18) Uani d 0.75 G 2
    H H3WA 0.338476 0.865930 0.933176 0.154 Uiso d 0.75 G 2
    H H3WB 0.211426 0.792850 0.915446 0.154 Uiso d 0.75 G 2
    O O4W 0.5073(13) 0.9704(11) 0.9673(7) 0.117(4) Uani d 0.5 H 2
    H H4WA 0.569979 0.996946 0.937002 0.176 Uiso d 0.5 H 2
    H H4WB 0.520409 0.894976 0.975842 0.176 Uiso d 0.5 H 2
loop_
    _atom_site_aniso_label
    _atom_site_aniso_U_11
    _atom_site_aniso_U_22
    _atom_site_aniso_U_33
    _atom_site_aniso_U_12
    _atom_site_aniso_U_13
    _atom_site_aniso_U_23
    Zn1 0.02256(19) 0.02113(19) 0.02374(19) 0.00199(12) 0.01265(14) 0.00330(13)
    O1 0.0190(10) 0.0462(13) 0.0380(12) 0.0021(9) 0.0135(9) 0.0066(10)
    O2 0.0244(10) 0.0236(10) 0.0272(10) 0.0003(8) 0.0128(8) 0.0004(8)
    O3 0.0231(10) 0.0238(10) 0.0375(12) 0.0020(8) 0.0162(9) 0.0005(9)
    O4 0.0299(11) 0.0253(11) 0.0282(11) -0.0009(9) 0.0110(9) -0.0042(9)
    O5 0.0352(12) 0.0607(16) 0.0360(13) 0.0133(11) 0.0166(10) 0.0184(11)
    O6 0.073(2) 0.101(2) 0.0319(14) -0.0514(18) 0.0073(14) 0.0112(15)
    N1 0.0218(11) 0.0226(12) 0.0232(12) 0.0028(9) 0.0119(10) 0.0020(9)
    N2 0.0335(14) 0.0461(16) 0.0317(14) 0.0104(12) 0.0199(12) 0.0160(12)
    N3 0.0303(13) 0.0205(12) 0.0272(13) 0.0037(10) 0.0162(10) 0.0050(10)
    N4 0.036(3) 0.090(6) 0.0246(16) -0.021(3) -0.0004(19) 0.025(3)
    N4A 0.036(3) 0.090(6) 0.0246(16) -0.021(3) -0.0004(19) 0.025(3)
    C1 0.0194(14) 0.0339(16) 0.0157(13) 0.0009(12) 0.0071(11) 0.0042(11)
    C2 0.0269(15) 0.0257(15) 0.0319(16) 0.0049(12) 0.0147(13) -0.0005(12)
    C3 0.0263(14) 0.0221(14) 0.0220(14) 0.0043(11) 0.0102(12) 0.0011(11)
    C4 0.0228(14) 0.0224(14) 0.0243(14) 0.0054(11) 0.0084(12) 0.0008(11)
    C5 0.0296(16) 0.0292(16) 0.0389(18) 0.0022(13) 0.0166(14) -0.0028(13)
    C6 0.0348(17) 0.0253(15) 0.0418(18) 0.0049(13) 0.0142(14) -0.0075(13)
    C7 0.0297(16) 0.0201(14) 0.0366(17) -0.0007(12) 0.0080(13) 0.0012(12)
    C8 0.0213(14) 0.0240(14) 0.0264(15) 0.0013(11) 0.0061(12) 0.0040(12)
    C9 0.0179(13) 0.0209(13) 0.0188(13) 0.0041(10) 0.0037(11) 0.0014(10)
    C10 0.0253(14) 0.0226(14) 0.0203(14) 0.0027(11) 0.0116(11) 0.0066(11)
    C11 0.0245(14) 0.0279(15) 0.0249(15) -0.0005(12) 0.0102(12) -0.0008(12)
    C12 0.0246(14) 0.0323(16) 0.0265(15) -0.0053(12) 0.0124(12) -0.0017(12)
    C13 0.0235(14) 0.0291(15) 0.0244(15) 0.0033(12) 0.0120(12) 0.0014(12)
    C14 0.0262(15) 0.0334(16) 0.0248(15) -0.0015(12) 0.0094(12) -0.0018(12)
    C15 0.0214(14) 0.0267(15) 0.0299(16) -0.0029(11) 0.0114(12) -0.0010(12)
    C16 0.0230(14) 0.0353(17) 0.0239(15) -0.0034(12) 0.0076(12) 0.0010(13)
    C17 0.0353(17) 0.061(2) 0.0318(17) 0.0126(16) 0.0196(14) 0.0180(16)
    C18 0.0392(18) 0.047(2) 0.0425(19) 0.0087(15) 0.0259(16) 0.0181(16)
    C19 0.088(3) 0.053(2) 0.053(2) 0.043(2) 0.048(2) 0.0306(19)
    C20 0.095(3) 0.058(3) 0.062(3) 0.044(2) 0.050(3) 0.036(2)
    C21 0.0329(16) 0.0368(17) 0.0301(17) -0.0035(13) 0.0127(13) 0.0100(13)
    C22 0.061(2) 0.058(2) 0.040(2) 0.0255(19) 0.0337(18) 0.0167(17)
    C23 0.054(2) 0.048(2) 0.0395(19) 0.0288(17) 0.0295(17) 0.0206(16)
    C24 0.0389(19) 0.055(2) 0.0337(19) -0.0049(16) 0.0143(16) 0.0162(16)
    C25 0.036(3) 0.090(6) 0.0246(16) -0.021(3) -0.0004(19) 0.025(3)
    C25A 0.036(3) 0.090(6) 0.0246(16) -0.021(3) -0.0004(19) 0.025(3)
    C26 0.036(3) 0.090(6) 0.0246(16) -0.021(3) -0.0004(19) 0.025(3)
    C26A 0.036(3) 0.090(6) 0.0246(16) -0.021(3) -0.0004(19) 0.025(3)
    O1W 0.069(5) 0.072(5) 0.122(7) -0.012(4) 0.050(5) 0.016(5)
    O2W 0.054(3) 0.071(3) 0.093(4) -0.011(2) 0.011(2) -0.020(2)
    O3W 0.082(3) 0.063(3) 0.136(5) 0.010(2) 0.007(3) 0.031(3)
    O4W 0.109(6) 0.157(11) 0.081(8) 0.009(7) 0.029(6) 0.042(7)
_geom_special_details
;
 All esds (except the esd in the dihedral angle between two l.s. planes)
 are estimated using the full covariance matrix.  The cell esds are taken
 into account individually in the estimation of esds in distances, angles
 and torsion angles; correlations between esds in cell parameters are only
 used when they are defined by crystal symmetry.  An approximate (isotropic)
 treatment of cell esds is used for estimating esds involving l.s. planes.
;
loop_
    _geom_bond_atom_site_label_1
    _geom_bond_atom_site_label_2
    _geom_bond_site_symmetry_2
    _geom_bond_distance
    _geom_bond_publ_flag
    Zn1 O1 . 2.020(2) y
    Zn1 O2 2_566 2.0249(19) y
    Zn1 O3 1_455 2.0555(19) y
    Zn1 N1 . 2.169(2) y
    Zn1 N3 . 2.139(2) y
    O1 C1 . 1.262(3) ?
    O2 C1 . 1.269(3) ?
    O3 C10 . 1.289(3) ?
    O4 C10 . 1.236(3) ?
    O5 C16 . 1.238(4) ?
    O6 C24 . 1.207(4) ?
    N1 C11 . 1.341(4) ?
    N1 C15 . 1.341(4) ?
    N2 C16 . 1.334(4) ?
    N2 C17 . 1.462(4) ?
    N2 C18 . 1.466(4) ?
    N3 C19 . 1.337(4) ?
    N3 C23 . 1.326(4) ?
    N4 C24 . 1.340(13) ?
    N4 C25 . 1.486(10) ?
    N4 C26 . 1.494(10) ?
    N4A C24 . 1.343(12) ?
    N4A C25A . 1.451(10) ?
    N4A C26A . 1.454(10) ?
    C1 C2 . 1.475(4) ?
    C2 H2 . 0.9500 ?
    C2 C3 . 1.328(4) ?
    C3 H3 . 0.9500 ?
    C3 C4 . 1.473(4) ?
    C4 C5 . 1.400(4) ?
    C4 C9 . 1.409(4) ?
    C5 H5 . 0.9500 ?
    C5 C6 . 1.378(4) ?
    C6 H6 . 0.9500 ?
    C6 C7 . 1.384(4) ?
    C7 H7 . 0.9500 ?
    C7 C8 . 1.380(4) ?
    C8 H8 . 0.9500 ?
    C8 C9 . 1.398(4) ?
    C9 C10 . 1.508(4) ?
    C11 H11 . 0.9500 ?
    C11 C12 . 1.387(4) ?
    C12 H12 . 0.9500 ?
    C12 C13 . 1.384(4) ?
    C13 C14 . 1.394(4) ?
    C13 C16 . 1.499(4) ?
    C14 H14 . 0.9500 ?
    C14 C15 . 1.375(4) ?
    C15 H15 . 0.9500 ?
    C17 H17A . 0.9900 ?
    C17 H17B . 0.9900 ?
    C17 C18 2_467 1.502(5) ?
    C18 H18A . 0.9900 ?
    C18 H18B . 0.9900 ?
    C19 H19 . 0.9500 ?
    C19 C20 . 1.377(5) ?
    C20 H20 . 0.9500 ?
    C20 C21 . 1.357(5) ?
    C21 C22 . 1.373(5) ?
    C21 C24 . 1.506(4) ?
    C22 H22 . 0.9500 ?
    C22 C23 . 1.376(5) ?
    C23 H23 . 0.9500 ?
    C25 H25A . 0.9900 ?
    C25 H25B . 0.9900 ?
    C25 C26 2_575 1.11(2) ?
    C25A H25C . 0.9900 ?
    C25A H25D . 0.9900 ?
    C25A C26A 2_575 2.029(19) ?
    C26 H26C . 0.9900 ?
    C26 H26D . 0.9900 ?
    C26A H26A . 1.05(10) ?
    C26A H26B . 1.01(9) ?
    O1W H1WA . 0.8694 ?
    O1W H1WB . 0.8705 ?
    O2W H2WA . 0.8702 ?
    O2W H2WB . 0.8706 ?
    O3W H3WA . 0.8699 ?
    O3W H3WB . 0.8704 ?
    O4W H4WA . 0.8697 ?
    O4W H4WB . 0.8700 ?
loop_
    _geom_angle_atom_site_label_1
    _geom_angle_atom_site_label_2
    _geom_angle_atom_site_label_3
    _geom_angle_site_symmetry_1
    _geom_angle_site_symmetry_3
    _geom_angle
    _geom_angle_publ_flag
    O1 Zn1 O2 . 2_566 112.24(8) y
    O1 Zn1 O3 . 1_455 101.58(8) y
    O1 Zn1 N1 . . 90.05(8) y
    O1 Zn1 N3 . . 97.32(9) y
    O2 Zn1 O3 2_566 1_455 145.68(8) y
    O2 Zn1 N1 2_566 . 87.90(8) y
    O2 Zn1 N3 2_566 . 89.27(8) y
    O3 Zn1 N1 1_455 . 86.39(8) y
    O3 Zn1 N3 1_455 . 92.14(8) y
    N3 Zn1 N1 . . 172.63(8) y
    C1 O1 Zn1 . . 156.27(19) ?
    C1 O2 Zn1 . 2_566 125.25(17) ?
    C10 O3 Zn1 . 1_655 103.62(16) ?
    C11 N1 Zn1 . . 120.68(18) ?
    C15 N1 Zn1 . . 121.34(18) ?
    C15 N1 C11 . . 117.6(2) ?
    C16 N2 C17 . . 125.3(2) ?
    C16 N2 C18 . . 120.2(3) ?
    C17 N2 C18 . . 114.1(2) ?
    C19 N3 Zn1 . . 121.5(2) ?
    C23 N3 Zn1 . . 121.7(2) ?
    C23 N3 C19 . . 116.3(3) ?
    C24 N4 C25 . . 118.1(8) ?
    C24 N4 C26 . . 124.7(7) ?
    C25 N4 C26 . . 114.8(6) ?
    C24 N4A C25A . . 125.6(7) ?
    C24 N4A C26A . . 122.0(7) ?
    C25A N4A C26A . . 111.6(6) ?
    O1 C1 O2 . . 123.7(3) ?
    O1 C1 C2 . . 118.1(3) ?
    O2 C1 C2 . . 118.2(2) ?
    C1 C2 H2 . . 118.2 ?
    C3 C2 C1 . . 123.7(3) ?
    C3 C2 H2 . . 118.2 ?
    C2 C3 H3 . . 117.6 ?
    C2 C3 C4 . . 124.8(3) ?
    C4 C3 H3 . . 117.6 ?
    C5 C4 C3 . . 119.7(3) ?
    C5 C4 C9 . . 117.7(3) ?
    C9 C4 C3 . . 122.6(2) ?
    C4 C5 H5 . . 119.1 ?
    C6 C5 C4 . . 121.7(3) ?
    C6 C5 H5 . . 119.1 ?
    C5 C6 H6 . . 119.9 ?
    C5 C6 C7 . . 120.2(3) ?
    C7 C6 H6 . . 119.9 ?
    C6 C7 H7 . . 120.3 ?
    C8 C7 C6 . . 119.4(3) ?
    C8 C7 H7 . . 120.3 ?
    C7 C8 H8 . . 119.5 ?
    C7 C8 C9 . . 121.1(3) ?
    C9 C8 H8 . . 119.5 ?
    C4 C9 C10 . . 122.4(2) ?
    C8 C9 C4 . . 119.7(2) ?
    C8 C9 C10 . . 117.9(2) ?
    O3 C10 C9 . . 115.8(2) ?
    O4 C10 O3 . . 122.2(2) ?
    O4 C10 C9 . . 122.0(2) ?
    N1 C11 H11 . . 118.6 ?
    N1 C11 C12 . . 122.7(3) ?
    C12 C11 H11 . . 118.6 ?
    C11 C12 H12 . . 120.4 ?
    C13 C12 C11 . . 119.1(3) ?
    C13 C12 H12 . . 120.4 ?
    C12 C13 C14 . . 118.4(3) ?
    C12 C13 C16 . . 121.7(3) ?
    C14 C13 C16 . . 119.7(3) ?
    C13 C14 H14 . . 120.6 ?
    C15 C14 C13 . . 118.8(3) ?
    C15 C14 H14 . . 120.6 ?
    N1 C15 C14 . . 123.4(3) ?
    N1 C15 H15 . . 118.3 ?
    C14 C15 H15 . . 118.3 ?
    O5 C16 N2 . . 123.0(3) ?
    O5 C16 C13 . . 118.1(3) ?
    N2 C16 C13 . . 118.9(3) ?
    N2 C17 H17A . . 109.5 ?
    N2 C17 H17B . . 109.5 ?
    N2 C17 C18 . 2_467 110.9(3) ?
    H17A C17 H17B . . 108.1 ?
    C18 C17 H17A 2_467 . 109.5 ?
    C18 C17 H17B 2_467 . 109.5 ?
    N2 C18 C17 . 2_467 110.6(3) ?
    N2 C18 H18A . . 109.5 ?
    N2 C18 H18B . . 109.5 ?
    C17 C18 H18A 2_467 . 109.5 ?
    C17 C18 H18B 2_467 . 109.5 ?
    H18A C18 H18B . . 108.1 ?
    N3 C19 H19 . . 118.4 ?
    N3 C19 C20 . . 123.2(3) ?
    C20 C19 H19 . . 118.4 ?
    C19 C20 H20 . . 120.0 ?
    C21 C20 C19 . . 120.0(3) ?
    C21 C20 H20 . . 120.0 ?
    C20 C21 C22 . . 117.3(3) ?
    C20 C21 C24 . . 119.9(3) ?
    C22 C21 C24 . . 122.3(3) ?
    C21 C22 H22 . . 120.1 ?
    C21 C22 C23 . . 119.7(3) ?
    C23 C22 H22 . . 120.1 ?
    N3 C23 C22 . . 123.4(3) ?
    N3 C23 H23 . . 118.3 ?
    C22 C23 H23 . . 118.3 ?
    O6 C24 N4 . . 121.3(6) ?
    O6 C24 N4A . . 120.5(6) ?
    O6 C24 C21 . . 119.4(3) ?
    N4 C24 C21 . . 117.6(6) ?
    N4A C24 C21 . . 118.3(6) ?
    N4 C25 H25A . . 108.0 ?
    N4 C25 H25B . . 108.0 ?
    H25A C25 H25B . . 107.2 ?
    C26 C25 N4 2_575 . 117.2(12) ?
    C26 C25 H25A 2_575 . 108.0 ?
    C26 C25 H25B 2_575 . 108.0 ?
    N4A C25A H25C . . 111.3 ?
    N4A C25A H25D . . 111.3 ?
    N4A C25A C26A . 2_575 102.4(7) ?
    H25C C25A H25D . . 109.2 ?
    C26A C25A H25C 2_575 . 111.3 ?
    C26A C25A H25D 2_575 . 111.3 ?
    N4 C26 H26C . . 107.0 ?
    N4 C26 H26D . . 107.0 ?
    C25 C26 N4 2_575 . 121.2(11) ?
    C25 C26 H26C 2_575 . 107.0 ?
    C25 C26 H26D 2_575 . 107.0 ?
    H26C C26 H26D . . 106.8 ?
    N4A C26A H26A . . 105(5) ?
    N4A C26A H26B . . 111(5) ?
    C25A C26A H26A 2_575 . 94(5) ?
    C25A C26A H26B 2_575 . 114(5) ?
    H26A C26A H26B . . 125(7) ?
    H1WA O1W H1WB . . 104.5 ?
    H2WA O2W H2WB . . 109.4 ?
    H3WA O3W H3WB . . 104.5 ?
    H4WA O4W H4WB . . 104.5 ?
loop_
    _geom_torsion_atom_site_label_1
    _geom_torsion_atom_site_label_2
    _geom_torsion_atom_site_label_3
    _geom_torsion_atom_site_label_4
    _geom_torsion_site_symmetry_1
    _geom_torsion_site_symmetry_2
    _geom_torsion_site_symmetry_3
    _geom_torsion_site_symmetry_4
    _geom_torsion
    _geom_torsion_publ_flag
    Zn1 O1 C1 O2 . . . . -95.1(5) ?
    Zn1 O1 C1 C2 . . . . 85.7(6) ?
    Zn1 O2 C1 O1 2_566 . . . 27.7(4) ?
    Zn1 O2 C1 C2 2_566 . . . -153.07(19) ?
    Zn1 O3 C10 O4 1_655 . . . -10.6(3) ?
    Zn1 O3 C10 C9 1_655 . . . 169.00(18) ?
    Zn1 N1 C11 C12 . . . . -173.8(2) ?
    Zn1 N1 C15 C14 . . . . 174.3(2) ?
    Zn1 N3 C19 C20 . . . . -172.3(4) ?
    Zn1 N3 C23 C22 . . . . 173.9(3) ?
    O1 C1 C2 C3 . . . . -179.8(3) ?
    O2 C1 C2 C3 . . . . 0.9(4) ?
    N1 C11 C12 C13 . . . . -0.6(4) ?
    N3 C19 C20 C21 . . . . -2.3(7) ?
    C1 C2 C3 C4 . . . . 175.9(3) ?
    C2 C3 C4 C5 . . . . 30.6(4) ?
    C2 C3 C4 C9 . . . . -148.3(3) ?
    C3 C4 C5 C6 . . . . -174.9(3) ?
    C3 C4 C9 C8 . . . . 174.1(2) ?
    C3 C4 C9 C10 . . . . -5.3(4) ?
    C4 C5 C6 C7 . . . . 0.3(5) ?
    C4 C9 C10 O3 . . . . -142.4(3) ?
    C4 C9 C10 O4 . . . . 37.1(4) ?
    C5 C4 C9 C8 . . . . -4.9(4) ?
    C5 C4 C9 C10 . . . . 175.8(3) ?
    C5 C6 C7 C8 . . . . -3.9(5) ?
    C6 C7 C8 C9 . . . . 3.0(4) ?
    C7 C8 C9 C4 . . . . 1.5(4) ?
    C7 C8 C9 C10 . . . . -179.2(2) ?
    C8 C9 C10 O3 . . . . 38.2(3) ?
    C8 C9 C10 O4 . . . . -142.2(3) ?
    C9 C4 C5 C6 . . . . 4.0(4) ?
    C11 N1 C15 C14 . . . . 0.8(4) ?
    C11 C12 C13 C14 . . . . 0.8(4) ?
    C11 C12 C13 C16 . . . . -173.5(3) ?
    C12 C13 C14 C15 . . . . -0.2(4) ?
    C12 C13 C16 O5 . . . . 109.4(3) ?
    C12 C13 C16 N2 . . . . -69.6(4) ?
    C13 C14 C15 N1 . . . . -0.6(4) ?
    C14 C13 C16 O5 . . . . -64.7(4) ?
    C14 C13 C16 N2 . . . . 116.2(3) ?
    C15 N1 C11 C12 . . . . -0.2(4) ?
    C16 N2 C17 C18 . . . 2_467 -132.7(3) ?
    C16 N2 C18 C17 . . . 2_467 132.5(3) ?
    C16 C13 C14 C15 . . . . 174.1(3) ?
    C17 N2 C16 O5 . . . . -176.5(3) ?
    C17 N2 C16 C13 . . . . 2.5(5) ?
    C17 N2 C18 C17 . . . 2_467 -54.2(4) ?
    C18 N2 C16 O5 . . . . -4.0(5) ?
    C18 N2 C16 C13 . . . . 175.0(3) ?
    C18 N2 C17 C18 . . . 2_467 54.4(4) ?
    C19 N3 C23 C22 . . . . 2.3(5) ?
    C19 C20 C21 C22 . . . . 3.5(6) ?
    C19 C20 C21 C24 . . . . 176.0(4) ?
    C20 C21 C22 C23 . . . . -2.0(6) ?
    C20 C21 C24 O6 . . . . -75.0(5) ?
    C20 C21 C24 N4 . . . . 90.5(6) ?
    C20 C21 C24 N4A . . . . 120.4(6) ?
    C21 C22 C23 N3 . . . . -0.9(6) ?
    C22 C21 C24 O6 . . . . 97.2(5) ?
    C22 C21 C24 N4 . . . . -97.4(6) ?
    C22 C21 C24 N4A . . . . -67.5(7) ?
    C23 N3 C19 C20 . . . . -0.7(6) ?
    C24 N4 C25 C26 . . . 2_575 168.1(12) ?
    C24 N4 C26 C25 . . . 2_575 -168.1(14) ?
    C24 N4A C25A C26A . . . 2_575 -100.9(10) ?
    C24 N4A C26A C25A . . . 2_575 100.1(9) ?
    C24 C21 C22 C23 . . . . -174.3(3) ?
    C25 N4 C24 O6 . . . . -14.5(10) ?
    C25 N4 C24 C21 . . . . -179.6(6) ?
    C25 N4 C26 C25 . . . 2_575 29.8(17) ?
    C25A N4A C24 O6 . . . . -175.9(7) ?
    C25A N4A C24 C21 . . . . -11.5(11) ?
    C25A N4A C26A C25A . . . 2_575 -70.2(9) ?
    C26 N4 C24 O6 . . . . -176.1(7) ?
    C26 N4 C24 C21 . . . . 18.8(11) ?
    C26 N4 C25 C26 . . . 2_575 -28.5(16) ?
    C26A N4A C24 O6 . . . . 15.2(11) ?
    C26A N4A C24 C21 . . . . 179.7(7) ?
    C26A N4A C25A C26A . . . 2_575 69.0(10) ?
loop_
    _geom_hbond_atom_site_label_D
    _geom_hbond_atom_site_label_H
    _geom_hbond_atom_site_label_A
    _geom_hbond_site_symmetry_A
    _geom_hbond_distance_DH
    _geom_hbond_distance_HA
    _geom_hbond_distance_DA
    _geom_hbond_angle_DHA
    _geom_hbond_publ_flag
    O2W H2WA O3 1_455 0.87 1.87 2.732(4) 172 yes
    O2W H2WB O3W . 0.87 1.92 2.770(7) 165 yes
    O3W H3WA O4W . 0.87 1.85 2.585(13) 140 yes
    O3W H3WB O5 2_567 0.87 2.08 2.888(5) 154 yes
_shelx_space_group_comment
;
The symmetry employed for this shelxl refinement is uniquely defined
by the following loop, which should always be used as a source of
symmetry information in preference to the above space-group names.
They are only intended as comments.
;
_shelx_estimated_absorpt_T_min     0.740
_shelx_estimated_absorpt_T_max     0.892
_shelx_hkl_file
;
  -1   0   0  453.65   12.80
  -1   0   0  448.46   13.40
  -1   0   0  451.35   13.70
  -1   0   0  448.16   13.70
   1   0   0  444.96   12.90
   1   0   0  456.55   13.50
  -2   0   0 1277.97   36.40
  -2   0   0 1283.77   36.60
  -2   0   0 1252.57   35.70
  -2   0   0 1293.97   34.60
  -2   0   0 1279.17   32.70
   2   0   0 1259.57   34.70
   2   0   0 1236.48   35.90
  -3   0   0 2146.89   61.69
  -3   0   0 2202.48   60.99
  -3   0   0 2161.38   61.69
  -3   0   0 2203.28   58.79
  -3   0   0 2192.28   55.79
   3   0   0 2168.88   60.99
   3   0   0 2231.68   59.09
  -4   0   0  169.28    6.90
  -4   0   0  181.08    9.50
  -4   0   0  140.69   10.30
  -4   0   0  159.18   10.80
  -4   0   0  153.08   10.20
   4   0   0  174.38   11.00
   4   0   0  157.08    9.20
  -5   0   0   29.20    6.30
  -5   0   0   15.30    4.70
  -5   0   0   16.30    3.90
  -5   0   0   22.40    5.20
  -5   0   0   23.10    2.70
   5   0   0   13.80    4.40
   5   0   0   25.10    4.20
   5   0   0   24.30    2.70
  -6   0   0  190.98   14.70
  -6   0   0  212.58   12.50
  -6   0   0  203.38   14.80
  -6   0   0  200.28   14.30
   6   0   0  199.58   14.70
   6   0   0  215.28   13.10
  -7   0   0  103.09   12.10
  -7   0   0  115.99    9.90
  -7   0   0  116.59   12.30
   7   0   0  105.59    9.80
   7   0   0  123.69   12.70
  -8   0   0  107.29   10.50
  -8   0   0  103.99   13.20
  -8   0   0  116.79   13.70
   8   0   0  109.49   13.00
  -9   0   0  354.96   25.70
  -9   0   0  327.17   24.60
   9   0   0  314.87   24.00
 -10   0   0   39.90   11.50
 -10   0   0   40.10   10.80
  10   0   0   56.19   13.30
  10  -1   0    4.50    7.20
 -10   1   0    0.50    5.50
 -10   1   0    0.20    4.50
   9  -1   0  219.38   19.40
  -9   1   0  200.88   18.80
  -9   1   0  177.48   18.30
   8  -1   0  134.09   14.20
   8  -1   0  152.78   13.10
  -8   1   0  164.68   15.50
  -8   1   0  100.49   12.30
  -8   1   0  159.38   15.80
   7  -1   0   82.09    9.40
   7  -1   0  100.99   11.30
  -7   1   0   95.59   11.30
  -7   1   0  135.59   13.10
  -7   1   0   68.59    9.40
  -7   1   0  104.19    9.20
   6  -1   0  134.19   11.90
   6  -1   0  141.99   10.80
  -6   1   0  120.79   11.10
  -6   1   0  145.59    8.20
  -6   1   0  125.99   11.60
  -6   1   0  124.09   11.80
  -6   1   0  136.09    9.60
   5  -1   0 1873.31   56.49
   5  -1   0 1901.01   52.09
   5  -1   0 1868.21   58.89
  -5   1   0 1864.71   58.39
  -5   1   0 1970.30   52.49
  -5   1   0 1850.81   58.69
  -5   1   0 1901.41   54.19
  -5   1   0 1832.82   59.19
   4  -1   0    6.00    1.90
   4  -1   0    1.00    1.80
  -4   1   0    9.20    2.60
  -4   1   0    3.90    2.30
  -4   1   0    3.80    2.60
  -4   1   0    9.00    2.40
  -4   1   0    5.20    2.90
  -4   1   0    5.50    2.90
   3  -1   0 1563.64   42.60
   3  -1   0 1583.24   44.90
  -3   1   0 1515.75   45.20
  -3   1   0 1586.84   42.70
  -3   1   0 1588.84   42.60
  -3   1   0 1518.15   44.50
  -3   1   0 1462.85   45.80
  -3   1   0 1622.64   45.70
   2  -1   0 8410.56  211.38
   2  -1   0 8460.25  210.08
  -2   1   0 8662.23  211.78
  -2   1   0 8501.65  211.98
  -2   1   0 8639.84  209.28
  -2   1   0 8537.65  209.98
  -2   1   0 8390.46  211.28
  -2   1   0 8377.26  211.18
   1  -1   0 1350.46   35.60
  -1   1   0 1329.57   35.60
  -1   1   0 1356.36   35.80
  -1   1   0 1340.37   36.00
  -1   1   0 1342.27   34.30
  -1   1   0 1323.77   34.60
   0  -1   0 1701.73   43.20
   0  -1   0 1673.93   43.10
   0   1   0 1699.63   43.20
   0   1   0 1627.54   42.90
   0   1   0 1747.63   43.40
   0   1   0 1670.63   42.60
  -1  -1   0 3547.75   91.79
  -1  -1   0 3607.24   91.59
  -1  -1   0 3559.04   91.59
  -1  -1   0 3531.65   89.69
   1   1   0 3764.92   92.09
   1   1   0 3667.83   90.09
   1   1   0 3717.63   91.89
  -2  -1   0  368.06   14.10
  -2  -1   0  365.26   13.30
  -2  -1   0  349.07   10.20
  -2  -1   0  347.07   14.10
   2   1   0  351.06   13.80
   2   1   0  382.36   12.10
  -3  -1   0  257.07   13.10
  -3  -1   0  239.88   12.30
  -3  -1   0  247.08    7.50
  -3  -1   0  219.48   10.90
   3   1   0  231.18   12.00
   3   1   0  232.98    9.90
  -4  -1   0 1269.07   42.40
  -4  -1   0 1318.67   43.40
  -4  -1   0 1230.68   39.70
  -4  -1   0 1354.66   33.70
   4   1   0 1336.47   38.70
   4   1   0 1274.87   42.20
  -5  -1   0  513.85   14.60
  -5  -1   0  503.65   23.80
  -5  -1   0  511.45   24.30
  -5  -1   0  513.65   21.20
   5   1   0  506.45   23.50
   5   1   0  504.05   19.90
  -6  -1   0   -0.10    2.60
  -6  -1   0   -1.20    2.20
  -6  -1   0    0.40    2.20
   6   1   0   -0.10    1.60
   6   1   0   -0.40    2.50
  -7  -1   0  557.14   29.40
  -7  -1   0  557.44   24.90
  -7  -1   0  541.75   28.80
   7   1   0  517.25   27.80
   7   1   0  554.44   24.40
  -8  -1   0  174.58   13.60
  -8  -1   0  178.38   16.80
  -8  -1   0  180.48   17.30
   8   1   0  168.88   16.50
  -9  -1   0    2.50    4.80
  -9  -1   0    5.60    5.10
   9   1   0   -1.10    4.30
 -10  -1   0  102.39   15.50
 -10  -1   0  121.29   16.00
  10   1   0  111.79   15.20
  10  -2   0    4.80    6.30
 -10   2   0    3.40    5.30
 -10   2   0   10.90    6.80
 -10   2   0   10.10    6.60
   9  -2   0   58.99   12.20
  -9   2   0   81.79   12.00
  -9   2   0   75.69   11.50
  -9   2   0   50.89   11.60
   8  -2   0   61.29    9.30
   8  -2   0   59.99   11.90
  -8   2   0   54.59   10.90
  -8   2   0   57.19   11.00
  -8   2   0   56.89   11.30
   7  -2   0   46.60    9.40
   7  -2   0   63.29    8.50
  -7   2   0   80.39   10.00
  -7   2   0   59.59    6.70
  -7   2   0   47.80    9.70
  -7   2   0   54.19   10.50
   6  -2   0  174.38   10.20
   6  -2   0  150.38   12.80
   6  -2   0  151.28   12.00
  -6   2   0  151.18   12.60
  -6   2   0  175.28   10.30
  -6   2   0  154.58    9.80
  -6   2   0  153.88   13.00
  -6   2   0  150.08   12.50
   5  -2   0   80.29    7.80
   5  -2   0   88.89    6.80
  -5   2   0   64.19    7.80
  -5   2   0   67.49    7.40
  -5   2   0   76.69    6.20
  -5   2   0   92.69    7.10
  -5   2   0   74.59    7.70
  -5   2   0   84.29    8.50
   4  -2   0  560.34   22.30
   4  -2   0  568.04   20.20
  -4   2   0  549.45   21.80
  -4   2   0  536.15   22.20
  -4   2   0  506.45   22.50
  -4   2   0  579.34   19.20
  -4   2   0  577.04   20.50
  -4   2   0  550.64   22.00
   3  -2   0  125.39    7.50
   3  -2   0  136.79    8.70
  -3   2   0  130.89    8.60
  -3   2   0  139.39    6.70
  -3   2   0  127.39    7.80
  -3   2   0  118.39    8.30
  -3   2   0  133.59    7.80
  -3   2   0  127.29    8.40
   2  -2   0  424.16   13.50
   2  -2   0  376.36   14.90
  -2   2   0  415.46   15.80
  -2   2   0  437.66   15.70
  -2   2   0  402.36   15.90
  -2   2   0  429.26   15.70
  -2   2   0  429.96   14.20
  -2   2   0  441.56   13.60
   1  -2   0   48.50    3.40
   1  -2   0   57.09    4.50
  -1   2   0   42.50    4.00
  -1   2   0   50.79    4.30
  -1   2   0   51.99    3.80
  -1   2   0   55.99    4.50
  -1   2   0   49.80    2.40
   0  -2   0  520.85   16.60
   0  -2   0  504.95   14.00
   0  -2   0  515.75   16.50
   0   2   0  498.75   16.70
   0   2   0  522.45   16.30
   0   2   0  517.55   15.70
  -1  -2   0  231.78    8.70
  -1  -2   0  217.98    9.70
  -1  -2   0  229.88    9.10
   1   2   0  212.38    9.20
   1   2   0  223.98    9.90
   1   2   0  214.38    8.30
  -2  -2   0 3965.80  103.59
  -2  -2   0 3940.41   99.69
  -2  -2   0 3830.12  103.79
  -2  -2   0 4022.00  103.69
   2   2   0 4085.99  104.09
   2   2   0 4019.80  100.59
   2   2   0 3977.70  104.29
  -3  -2   0 1212.88   31.70
  -3  -2   0 1172.38   37.70
  -3  -2   0 1173.88   38.50
  -3  -2   0 1196.28   37.20
   3   2   0 1231.88   34.20
   3   2   0 1145.19   37.80
  -4  -2   0   10.60    3.90
  -4  -2   0    4.20    2.70
  -4  -2   0    5.70    2.60
  -4  -2   0    8.40    1.50
   4   2   0    8.90    3.50
   4   2   0    8.10    2.50
  -5  -2   0 1418.66   46.40
  -5  -2   0 1437.16   49.60
  -5  -2   0 1478.05   36.60
  -5  -2   0 1372.96   48.60
   5   2   0 1454.15   43.30
   5   2   0 1428.76   48.50
  -6  -2   0  270.57   18.40
  -6  -2   0  262.37   17.80
  -6  -2   0  256.87   15.70
   6   2   0  252.87   13.70
   6   2   0  296.57   18.40
  -7  -2   0    9.80    5.10
  -7  -2   0    7.90    4.90
  -7  -2   0    6.20    3.60
   7   2   0   14.40    5.90
  -8  -2   0  346.07   23.90
  -8  -2   0  341.27   20.30
  -8  -2   0  279.37   22.50
   8   2   0  343.17   23.30
  -9  -2   0  112.69   15.20
  -9  -2   0  153.18   14.00
  -9  -2   0  126.89   16.30
   9   2   0  123.39   15.30
 -10  -2   0    3.20    6.00
 -10  -2   0    2.20    5.90
  10   2   0   13.80    8.40
  10   2   0   10.50    7.70
  10  -3   0   28.70    9.90
 -10   3   0   30.70   10.20
 -10   3   0   25.70    8.30
 -10   3   0   24.80    9.40
   9  -3   0    1.20    5.00
   9  -3   0   -0.50    3.70
  -9   3   0    2.60    4.80
  -9   3   0    0.50    4.10
  -9   3   0   -0.70    4.30
   8  -3   0    0.30    3.80
   8  -3   0    2.80    3.50
  -8   3   0    3.90    4.00
  -8   3   0   -0.50    3.80
  -8   3   0   -2.70    3.10
   7  -3   0   39.80    8.30
  -7   3   0   29.20    7.20
  -7   3   0   30.90    7.80
  -7   3   0   31.20    7.40
   6  -3   0    0.80    2.30
   6  -3   0    4.00    3.10
  -6   3   0    2.50    2.10
  -6   3   0    7.70    3.90
  -6   3   0    5.70    3.00
  -6   3   0   -0.70    2.20
  -6   3   0    1.60    2.40
  -6   3   0    1.80    2.80
   5  -3   0  447.16   19.60
   5  -3   0  433.76   21.50
  -5   3   0  470.95   20.00
  -5   3   0  506.35   23.30
  -5   3   0  471.65   21.10
  -5   3   0  456.25   17.50
  -5   3   0  467.25   21.90
  -5   3   0  465.55   22.10
   4  -3   0 1215.68   39.30
   4  -3   0 1228.58   41.50
  -4   3   0 1297.37   36.30
  -4   3   0 1202.28   40.80
  -4   3   0 1280.47   39.30
  -4   3   0 1264.27   41.60
  -4   3   0 1200.38   39.40
  -4   3   0 1235.48   41.20
   3  -3   0  191.68   10.70
   3  -3   0  203.48    8.80
  -3   3   0  190.88    9.30
  -3   3   0  165.28   10.30
  -3   3   0  184.48   10.70
  -3   3   0  171.38   10.80
  -3   3   0  204.18    8.90
  -3   3   0  177.78   11.00
   2  -3   0 4960.60  127.79
   2  -3   0 4913.81  131.19
  -2   3   0 5285.57  126.69
  -2   3   0 5003.50  131.99
  -2   3   0 5011.90  131.49
  -2   3   0 5307.97  131.69
  -2   3   0 5019.40  130.39
   1  -3   0    9.40    2.30
   1  -3   0    7.90    2.60
  -1   3   0    5.80    2.30
  -1   3   0    5.60    2.40
  -1   3   0   10.20    2.50
  -1   3   0    9.50    2.80
   0  -3   0    7.50    2.30
   0  -3   0    4.00    2.00
   0  -3   0    6.10    1.30
   0   3   0    4.00    2.20
   0   3   0    6.40    2.00
   0   3   0    8.10    2.60
  -1  -3   0 3645.94   92.69
  -1  -3   0 3588.44   93.39
  -1  -3   0 3572.14   94.89
   1   3   0 3546.15   93.59
   1   3   0 3658.13   92.79
   1   3   0 3585.84   95.49
  -2  -3   0    2.90    2.10
  -2  -3   0    2.10    1.50
  -2  -3   0    0.90    1.70
  -2  -3   0    2.90    2.10
   2   3   0    3.60    2.30
   2   3   0    1.80    2.30
   2   3   0    2.00    1.50
  -3  -3   0  717.53   26.10
  -3  -3   0  682.23   26.30
  -3  -3   0  698.63   26.00
  -3  -3   0  698.73   21.30
   3   3   0  699.73   26.80
   3   3   0  632.54   25.50
   3   3   0  738.73   22.70
  -4  -3   0  117.79    5.70
  -4  -3   0  109.69    9.70
  -4  -3   0   91.49    8.50
  -4  -3   0  115.29   10.00
   4   3   0   99.79    9.50
   4   3   0  117.69   10.20
   4   3   0  121.59    7.50
  -5  -3   0  551.24   26.40
  -5  -3   0  526.95   25.60
  -5  -3   0  573.54   25.10
   5   3   0  563.64   26.80
   5   3   0  578.64   26.50
   5   3   0  579.14   21.30
  -6  -3   0  219.88   16.80
  -6  -3   0  201.08   15.90
  -6  -3   0  218.68   15.00
   6   3   0  216.68   17.00
   6   3   0  201.58   15.70
  -7  -3   0  167.58   13.80
  -7  -3   0  158.98   15.30
  -7  -3   0  154.48   15.60
   7   3   0  200.98   17.40
   7   3   0  158.88   15.10
  -8  -3   0  114.19   14.60
  -8  -3   0  126.59   15.30
  -8  -3   0  101.19   11.40
   8   3   0  115.89   14.80
   8   3   0  112.19   14.20
  -9  -3   0  144.59   17.10
  -9  -3   0  129.59   13.80
  -9  -3   0  130.49   16.70
   9   3   0   98.39   15.30
   9   3   0  115.19   14.90
 -10  -3   0   11.70    7.80
 -10  -3   0    7.70    7.50
  10   3   0   13.60    8.10
  10   3   0    3.80    6.40
  10  -4   0   58.49   14.10
 -10   4   0   77.79   13.10
 -10   4   0   76.19   14.70
 -10   4   0   73.69   12.40
   9  -4   0   35.30    9.30
   9  -4   0   35.40   10.20
  -9   4   0   67.49   11.00
  -9   4   0   50.49   11.00
  -9   4   0   57.29   13.00
   8  -4   0   37.50    9.40
  -8   4   0   33.40    8.80
  -8   4   0   28.60    7.80
  -8   4   0   42.30    9.50
   7  -4   0  115.39   12.20
  -7   4   0   86.49   10.00
  -7   4   0  122.09   12.90
  -7   4   0  106.69   12.00
  -7   4   0  101.99   11.50
   6  -4   0  297.97   18.80
   6  -4   0  296.57   16.70
  -6   4   0  284.87   18.70
  -6   4   0  304.87   18.90
  -6   4   0  311.17   18.90
  -6   4   0  291.47   17.00
  -6   4   0  312.27   14.30
   5  -4   0   16.90    5.10
   5  -4   0   19.30    5.00
   5  -4   0   11.30    3.20
  -5   4   0   13.80    4.20
  -5   4   0   15.40    5.00
  -5   4   0   20.80    4.90
  -5   4   0    9.20    4.10
  -5   4   0    8.30    4.20
  -5   4   0   18.90    3.70
   4  -4   0 1405.26   41.10
   4  -4   0 1434.96   46.10
  -4   4   0 1453.85   42.90
  -4   4   0 1409.26   46.30
  -4   4   0 1395.76   46.80
  -4   4   0 1439.06   41.40
  -4   4   0 1427.46   47.40
  -4   4   0 1420.76   45.90
   3  -4   0 1808.62   49.50
   3  -4   0 1704.13   53.49
  -3   4   0 1685.73   53.29
  -3   4   0 1779.52   54.69
  -3   4   0 1826.12   48.50
  -3   4   0 1795.22   53.09
  -3   4   0 1794.52   53.99
   2  -4   0  929.51   28.90
   2  -4   0  965.00   32.50
  -2   4   0  943.01   32.40
  -2   4   0  882.61   31.30
  -2   4   0  923.41   32.00
  -2   4   0  915.31   30.30
  -2   4   0  948.01   25.10
   1  -4   0 2220.08   63.19
   1  -4   0 2236.38   61.19
  -1   4   0 2281.17   60.99
  -1   4   0 2128.79   62.39
  -1   4   0 2174.88   62.69
   0  -4   0 1005.40   32.20
   0  -4   0  959.60   31.60
   0  -4   0  989.70   26.70
   0   4   0  987.70   30.20
   0   4   0  955.30   31.20
   0   4   0  966.20   32.40
  -1  -4   0  715.23   26.10
  -1  -4   0  715.83   25.00
  -1  -4   0  728.33   23.30
   1   4   0  747.43   24.90
   1   4   0  727.43   26.80
   1   4   0  759.52   24.60
  -2  -4   0  100.39    7.00
  -2  -4   0  111.19    7.90
  -2  -4   0  101.29    8.30
   2   4   0  104.99    8.10
   2   4   0   99.29    8.70
   2   4   0  105.79    6.80
  -3  -4   0  379.46   17.80
  -3  -4   0  333.17   16.60
  -3  -4   0  354.26   17.70
  -3  -4   0  357.16   14.20
   3   4   0  355.26   17.70
   3   4   0  357.46   18.30
   3   4   0  346.87   14.30
  -4  -4   0  265.57   11.30
  -4  -4   0  289.87   16.40
  -4  -4   0  277.67   16.50
  -4  -4   0  256.47   15.70
   4   4   0  284.07   17.00
   4   4   0  291.37   16.80
   4   4   0  292.97   13.10
  -5  -4   0  122.69   11.30
  -5  -4   0  105.09   10.30
  -5  -4   0  126.99   12.00
   5   4   0  123.89   11.80
   5   4   0  134.79    8.80
   5   4   0  117.59   11.60
  -6  -4   0   84.99   10.60
  -6  -4   0  125.89   12.80
  -6  -4   0   93.49   10.50
   6   4   0   93.79   11.20
   6   4   0  103.19   11.70
  -7  -4   0  258.07   20.20
  -7  -4   0  248.78   19.40
  -7  -4   0  235.08   17.50
   7   4   0  227.98   18.80
   7   4   0  221.88   18.70
  -8  -4   0   -3.50    4.50
  -8  -4   0   -1.30    3.20
  -8  -4   0    1.50    3.90
   8   4   0   -0.90    4.50
   8   4   0    4.90    5.40
  -9  -4   0   17.50    8.00
  -9  -4   0   13.50    7.10
  -9  -4   0   38.70   11.40
   9   4   0   37.80   11.50
   9   4   0   12.00    7.80
 -10  -4   0   94.99   22.10
 -10  -4   0   48.90   13.10
 -10  -4   0   67.99   15.70
  10   4   0  108.19   16.00
  10   4   0   84.99   17.50
  10  -5   0    2.70    5.90
  10  -5   0   12.10    7.50
 -10   5   0   10.30    6.80
 -10   5   0    1.80    5.70
   9  -5   0  194.78   18.20
  -9   5   0  149.29   17.00
  -9   5   0  179.58   17.90
   8  -5   0  435.36   26.60
  -8   5   0  433.26   26.40
  -8   5   0  440.16   24.10
  -8   5   0  386.76   25.30
  -8   5   0  384.56   25.90
   7  -5   0   24.00    7.60
   7  -5   0   27.60    6.80
  -7   5   0   24.20    6.90
  -7   5   0   12.80    5.50
  -7   5   0   26.40    8.10
  -7   5   0   22.20    6.00
   6  -5   0  892.71   35.70
   6  -5   0  911.41   38.70
  -6   5   0  870.81   37.30
  -6   5   0  890.71   37.60
  -6   5   0  913.51   38.30
  -6   5   0  934.51   33.90
   5  -5   0   58.39    7.70
   5  -5   0   49.80    7.70
   5  -5   0   46.10    5.00
  -5   5   0   43.70    6.90
  -5   5   0   46.10    5.10
  -5   5   0   36.80    7.70
  -5   5   0   43.60    7.10
  -5   5   0   51.39    5.70
   4  -5   0   52.09    6.90
   4  -5   0   48.60    5.10
  -4   5   0   48.00    6.60
  -4   5   0   47.40    6.60
  -4   5   0   58.09    7.50
  -4   5   0   40.00    6.60
  -4   5   0   53.29    5.10
   3  -5   0 1495.15   49.90
   3  -5   0 1587.24   45.70
  -3   5   0 1589.44   48.80
  -3   5   0 1544.95   50.29
  -3   5   0 1457.85   50.19
  -3   5   0 1502.05   49.70
  -3   5   0 1617.44   42.00
   2  -5   0  310.47   13.80
   2  -5   0  260.67   15.10
  -2   5   0  281.77   13.90
  -2   5   0  268.87   15.20
  -2   5   0  270.97   15.30
   1  -5   0    2.60    2.40
   1  -5   0    0.10    1.40
  -1   5   0    2.90    2.10
  -1   5   0   -1.50    1.70
  -1   5   0    3.80    2.70
   0  -5   0  484.95   20.60
   0  -5   0  476.65   14.80
   0  -5   0  496.55   20.40
   0   5   0  444.66   20.50
   0   5   0  462.15   18.40
   0   5   0  479.65   19.70
  -1  -5   0 1720.83   52.59
  -1  -5   0 1780.92   54.09
  -1  -5   0 1831.32   49.50
   1   5   0 1708.83   54.59
   1   5   0 1681.13   51.59
   1   5   0 1832.12   52.09
  -2  -5   0  846.52   28.80
  -2  -5   0  858.41   28.70
  -2  -5   0  776.22   30.60
   2   5   0  792.32   31.60
   2   5   0  818.12   29.50
   2   5   0  818.42   27.80
  -3  -5   0   77.09    7.70
  -3  -5   0   91.49    9.10
  -3  -5   0   81.99    6.80
   3   5   0   71.99    8.60
   3   5   0   88.89    6.90
   3   5   0   72.79    7.90
  -4  -5   0   20.90    5.70
  -4  -5   0   23.80    6.20
  -4  -5   0   23.10    4.20
   4   5   0   26.30    6.50
   4   5   0   21.10    4.40
   4   5   0   18.80    5.90
  -5  -5   0    5.70    3.90
  -5  -5   0    9.80    4.80
  -5  -5   0    7.50    4.20
   5   5   0   10.40    4.80
   5   5   0    6.00    4.20
  -6  -5   0   97.69   12.10
  -6  -5   0  116.09   12.50
  -6  -5   0   66.59    9.70
   6   5   0   61.69    9.60
   6   5   0  111.19   12.80
  -7  -5   0  195.28   16.80
  -7  -5   0  226.58   18.70
  -7  -5   0  172.78   17.40
   7   5   0  218.38   19.10
   7   5   0  209.68   18.60
  -8  -5   0   16.10    8.10
  -8  -5   0   16.10    7.30
  -8  -5   0   16.70    7.20
   8   5   0   19.10    7.90
   8   5   0   26.40    9.80
  -9  -5   0   11.50    7.50
  -9  -5   0    5.60    6.20
  -9  -5   0    5.20    5.60
   9   5   0    9.60    7.70
   9   5   0   12.20    7.80
  10  -6   0    6.20    6.20
  10  -6   0   -0.90    6.10
 -10   6   0   -1.30    5.80
 -10   6   0    5.60    6.70
   9  -6   0    6.10    6.40
  -9   6   0    8.90    6.20
  -9   6   0    9.40    6.80
  -9   6   0    4.20    5.90
   8  -6   0  303.47   22.50
  -8   6   0  280.57   21.70
  -8   6   0  282.47   21.40
  -8   6   0  288.37   22.40
   7  -6   0   -0.40    3.80
   7  -6   0   -0.60    3.40
  -7   6   0    0.10    3.00
  -7   6   0   -2.60    3.60
  -7   6   0    2.20    4.50
   6  -6   0  101.19   11.10
   6  -6   0   93.59   11.70
  -6   6   0   91.69   11.00
  -6   6   0  116.89   12.20
  -6   6   0   88.39   11.20
   5  -6   0  459.65   23.80
  -5   6   0  413.36   23.80
  -5   6   0  445.76   23.20
  -5   6   0  457.45   24.20
  -5   6   0  446.36   21.20
   4  -6   0   55.79    8.10
   4  -6   0   57.39    6.10
  -4   6   0   62.49    5.00
  -4   6   0   71.59    8.00
  -4   6   0   73.39    8.60
  -4   6   0   58.99    8.30
   3  -6   0  739.33   31.60
   3  -6   0  805.12   28.20
  -3   6   0  751.42   31.40
  -3   6   0  782.62   32.30
  -3   6   0  750.02   29.70
  -3   6   0  825.32   21.70
   2  -6   0    5.20    3.40
   2  -6   0    3.50    2.50
  -2   6   0    5.60    2.80
  -2   6   0    6.80    3.50
  -2   6   0    6.30    3.50
   1  -6   0 1071.29   37.60
   1  -6   0 1118.59   39.90
  -1   6   0 1103.69   40.10
  -1   6   0 1131.89   39.10
  -1   6   0 1167.48   37.20
   0  -6   0   52.69    6.70
   0  -6   0   53.39    3.80
   0  -6   0   37.00    6.10
   0   6   0   46.80    6.20
   0   6   0   44.60    5.60
   0   6   0   59.39    7.50
  -1  -6   0  743.33   29.40
  -1  -6   0  813.12   25.80
  -1  -6   0  770.82   30.60
   1   6   0  793.72   29.10
   1   6   0  775.32   31.40
   1   6   0  802.12   28.90
  -2  -6   0  363.66   19.40
  -2  -6   0  348.77   17.30
  -2  -6   0  337.47   16.10
   2   6   0  371.16   16.90
   2   6   0  348.67   17.70
   2   6   0  319.77   19.10
  -3  -6   0  116.59   10.00
  -3  -6   0  144.79   12.30
  -3  -6   0  143.09   10.20
   3   6   0  135.59    9.50
   3   6   0  123.89   10.90
   3   6   0  129.89   12.20
  -4  -6   0  163.88   13.10
  -4  -6   0  194.28   11.40
  -4  -6   0  208.38   15.40
   4   6   0  176.58   14.10
   4   6   0  172.28   15.00
  -5  -6   0  447.96   24.90
  -5  -6   0  370.56   22.60
   5   6   0  374.96   23.90
   5   6   0  468.95   25.00
  -6  -6   0  396.16   25.30
  -6  -6   0  401.36   24.60
   6   6   0  394.56   25.00
   6   6   0  432.76   26.30
  -7  -6   0    7.40    5.90
  -7  -6   0    8.50    5.30
  -7  -6   0    6.10    5.00
   7   6   0   14.00    7.60
   7   6   0    3.50    5.90
  -8  -6   0   63.49   12.70
  -8  -6   0   86.79   14.10
  -8  -6   0   65.79   13.00
   8   6   0   84.99   13.60
   8   6   0   84.49   13.60
  -9  -6   0   62.49   14.10
  -9  -6   0   86.09   15.80
  -9  -6   0   86.99   14.20
   9   6   0   83.39   16.80
   9   6   0   89.49   15.10
   9  -7   0   31.40   10.00
  -9   7   0   48.30   12.40
  -9   7   0   62.89   13.00
  -9   7   0   40.00   11.00
   8  -7   0   -4.90    4.30
  -8   7   0    3.50    4.90
  -8   7   0    0.80    4.60
  -8   7   0    2.40    4.80
   7  -7   0    4.70    4.20
   7  -7   0    6.80    5.50
  -7   7   0    3.10    4.20
  -7   7   0    7.90    5.30
  -7   7   0    4.40    4.60
   6  -7   0   23.80    7.20
   6  -7   0   23.30    7.80
  -6   7   0   26.70    7.70
  -6   7   0   15.50    6.90
  -6   7   0   29.50    7.80
   5  -7   0   28.20    7.20
  -5   7   0   20.50    6.40
  -5   7   0   24.70    7.10
  -5   7   0   29.40    7.10
   4  -7   0   42.10    5.90
   4  -7   0   49.30    7.90
  -4   7   0   25.90    6.20
  -4   7   0   33.50    7.70
  -4   7   0   49.50    9.60
   3  -7   0  386.06   18.60
   3  -7   0  371.96   21.50
  -3   7   0  363.46   21.30
  -3   7   0  379.96   19.50
  -3   7   0  415.16   22.10
   2  -7   0   36.70    5.90
   2  -7   0   17.70    5.60
  -2   7   0   24.80    5.30
  -2   7   0   26.00    6.40
  -2   7   0   21.60    5.80
   1  -7   0  521.05   25.00
   1  -7   0  488.85   23.00
  -1   7   0  502.25   21.90
  -1   7   0  520.45   24.40
  -1   7   0  558.74   25.90
   0  -7   0  442.66   21.70
   0  -7   0  472.95   22.70
   0   7   0  421.16   22.50
   0   7   0  419.66   20.70
   0   7   0  406.16   19.20
  -1  -7   0  178.58    9.90
  -1  -7   0  175.28   12.90
  -1  -7   0  155.68   12.70
   1   7   0  203.88   12.90
   1   7   0  193.48   12.90
   1   7   0  178.68   14.10
  -2  -7   0  134.59   11.00
  -2  -7   0  135.79   12.00
  -2  -7   0  135.69    9.70
   2   7   0  126.99   10.80
   2   7   0  119.09    9.90
   2   7   0  141.19   12.80
  -3  -7   0  241.98   14.80
  -3  -7   0  235.38   16.80
  -3  -7   0  215.48   14.10
   3   7   0  197.28   14.50
   3   7   0  224.98   13.50
   3   7   0  206.18   16.40
  -4  -7   0   22.90    6.20
  -4  -7   0   17.10    6.30
  -4  -7   0   18.60    5.00
   4   7   0   14.00    5.60
   4   7   0    5.90    5.00
  -5  -7   0   63.49    9.70
  -5  -7   0   68.39   10.20
   5   7   0   74.09   11.90
   5   7   0   73.79   10.70
  -6  -7   0  230.98   19.20
  -6  -7   0  208.18   18.70
   6   7   0  276.97   21.10
   6   7   0  250.47   21.10
  -7  -7   0   17.00    6.90
  -7  -7   0   19.30    8.20
   7   7   0    9.60    6.00
   7   7   0    9.70    7.10
  -8  -7   0  141.09   17.70
  -8  -7   0  138.59   16.90
   8   7   0  133.19   16.90
   8   7   0  125.39   16.60
   9  -8   0   14.30    8.40
  -9   8   0   36.90   11.50
  -9   8   0   40.70   10.70
  -9   8   0   25.10    9.70
   8  -8   0   -1.70    4.10
   8  -8   0   10.40    6.70
  -8   8   0    3.70    6.00
  -8   8   0   -1.20    4.50
  -8   8   0   -2.30    4.10
   7  -8   0   14.30    7.00
   7  -8   0    5.40    5.70
  -7   8   0    5.10    4.70
  -7   8   0   -0.40    5.10
  -7   8   0    2.40    4.50
   6  -8   0   48.10   10.20
   6  -8   0  106.29   13.90
  -6   8   0   70.89   10.80
  -6   8   0   62.09   12.40
  -6   8   0   63.99   10.10
   5  -8   0   -0.70    3.40
  -5   8   0    2.90    4.00
  -5   8   0   -2.30    2.70
  -5   8   0    3.40    4.00
   4  -8   0    9.40    5.20
   4  -8   0   18.50    5.10
  -4   8   0   12.50    5.70
  -4   8   0   20.40    7.30
  -4   8   0   21.70    6.10
   3  -8   0  155.18   14.50
   3  -8   0  149.59   11.70
  -3   8   0  128.19   12.90
  -3   8   0  152.58   12.20
  -3   8   0  172.08   14.60
   2  -8   0  185.68   15.10
   2  -8   0  164.58   12.60
  -2   8   0  166.18   14.20
  -2   8   0  214.78   15.80
  -2   8   0  165.58   12.50
   1  -8   0    7.10    4.20
   1  -8   0    6.70    4.00
  -1   8   0    7.00    4.00
  -1   8   0   10.40    4.70
  -1   8   0   11.10    4.10
   0  -8   0  199.38   15.20
   0  -8   0  243.18   16.00
   0   8   0  175.48   15.00
   0   8   0  196.08   13.20
   0   8   0  193.38   14.30
  -1  -8   0   36.40    7.60
  -1  -8   0   43.00    8.50
   1   8   0   40.20    6.40
   1   8   0   42.90    8.70
   1   8   0   43.10    6.90
  -2  -8   0    3.50    3.50
  -2  -8   0   -1.00    1.90
   2   8   0    1.80    2.80
   2   8   0   -1.30    2.70
   2   8   0    2.00    3.40
  -3  -8   0  173.68   13.30
  -3  -8   0  189.48   15.90
  -3  -8   0  183.88   13.90
   3   8   0  162.18   14.00
   3   8   0  146.79   14.90
  -4  -8   0   15.10    5.70
  -4  -8   0    4.20    3.90
   4   8   0    5.20    5.20
   4   8   0   13.00    6.00
  -5  -8   0   -0.20    3.10
  -5  -8   0   10.50    5.90
   5   8   0    9.30    6.90
   5   8   0   11.60    5.50
  -6  -8   0  140.09   15.80
  -6  -8   0  116.39   14.30
   6   8   0  115.89   15.60
   6   8   0   99.09   13.80
  -7  -8   0  180.68   18.70
  -7  -8   0  134.69   16.50
   7   8   0  163.58   19.10
   7   8   0  168.48   18.00
  -8  -8   0    2.00    6.20
  -8  -8   0   13.70    7.60
   8   8   0   -7.40    5.40
   8   8   0    0.90    7.50
   8  -9   0    7.90    6.90
   8  -9   0   11.90    6.70
  -8   9   0    9.30    6.60
  -8   9   0   11.50    7.30
  -8   9   0   11.10    7.10
   7  -9   0    4.60    5.10
   7  -9   0   -0.90    4.90
  -7   9   0    2.90    5.10
  -7   9   0    2.30    4.70
  -7   9   0    6.50    6.20
   6  -9   0    1.30    4.40
  -6   9   0   12.00    5.70
  -6   9   0   26.40    8.80
  -6   9   0   13.20    7.00
   5  -9   0  154.98   16.10
  -5   9   0  195.88   17.60
  -5   9   0  186.48   15.70
  -5   9   0  238.78   19.50
   4  -9   0   -0.10    3.60
  -4   9   0   -0.80    2.90
  -4   9   0   -1.50    2.80
  -4   9   0    1.40    4.10
   3  -9   0  352.46   20.10
   3  -9   0  374.26   23.90
  -3   9   0  338.77   22.60
  -3   9   0  370.56   23.70
  -3   9   0  354.06   20.30
   2  -9   0   16.40    5.70
   2  -9   0    1.30    3.60
  -2   9   0    7.20    4.50
  -2   9   0    2.90    3.30
  -2   9   0    0.50    3.20
   1  -9   0  138.59   13.60
   1  -9   0  136.89   12.60
  -1   9   0  140.99   13.70
  -1   9   0  116.39   10.80
  -1   9   0  119.09   12.20
   0  -9   0   17.70    6.40
   0  -9   0   17.90    5.80
   0   9   0    9.20    4.40
   0   9   0   20.90    6.20
   0   9   0   20.70    6.80
  -1  -9   0   10.10    4.80
  -1  -9   0    9.10    4.50
   1   9   0    6.00    4.10
   1   9   0    7.40    4.10
   1   9   0    1.10    3.30
  -2  -9   0  167.98   14.40
  -2  -9   0  168.68   15.20
   2   9   0  148.29   12.60
   2   9   0  168.88   14.30
   2   9   0  146.39   15.20
  -3  -9   0   43.70    8.70
  -3  -9   0   43.30    9.90
   3   9   0   46.90    9.70
   3   9   0   50.59   11.00
  -4  -9   0   16.10    6.70
   4   9   0   10.00    5.80
   4   9   0   32.10    9.20
  -5  -9   0   69.89   13.60
   5   9   0   94.59   12.40
   5   9   0  101.49   14.90
  -6  -9   0   -0.80    4.50
   6   9   0    4.00    4.70
   6   9   0   -1.30    5.30
  -7  -9   0  129.89   16.50
  -7  -9   0  102.89   15.20
   7   9   0  102.19   15.60
   7   9   0   82.79   16.40
   8 -10   0  113.59   16.70
   8 -10   0  100.09   14.70
  -8  10   0   97.19   14.90
  -8  10   0   82.69   16.80
   7 -10   0   -3.10    4.60
   7 -10   0   -5.50    4.50
  -7  10   0   -0.50    4.70
  -7  10   0    3.20    5.90
   6 -10   0   12.10    6.90
  -6  10   0    2.40    5.10
  -6  10   0   10.30    6.70
   5 -10   0  198.78   18.90
  -5  10   0  164.68   16.70
  -5  10   0  143.09   16.30
   4 -10   0   31.90    9.80
  -4  10   0   59.69   11.90
  -4  10   0   37.90   10.10
   3 -10   0   -2.50    3.00
   3 -10   0    2.80    3.50
  -3  10   0   -4.40    2.70
  -3  10   0    6.40    5.20
   2 -10   0  200.48   17.80
   2 -10   0  205.28   16.20
  -2  10   0  204.18   18.00
  -2  10   0  197.28   17.10
   1 -10   0    5.50    5.10
   1 -10   0    2.70    3.80
  -1  10   0   -0.20    3.20
  -1  10   0   -0.60    3.60
   0 -10   0    1.70    4.00
   0 -10   0   -1.00    3.50
   0  10   0    1.50    3.60
   0  10   0    0.60    3.90
  -1 -10   0    2.10    3.70
  -1 -10   0    1.20    3.70
   1  10   0    0.90    4.40
   1  10   0    0.20    3.10
  -2 -10   0   99.79   12.60
  -2 -10   0   59.59   11.10
   2  10   0   70.39   13.40
  -3 -10   0   28.60    8.80
  -3 -10   0   33.30    8.30
   3  10   0   33.10    9.70
  -4 -10   0  164.48   17.50
   4  10   0  155.28   17.60
  -5 -10   0  191.18   19.70
   5  10   0  271.77   23.90
  -6 -10   0   -1.50    4.60
   6  10   0   -1.90    5.10
   7 -11   0  108.59   20.00
   7 -11   0  101.19   15.60
  -7  11   0  109.59   15.90
  -7  11   0   84.29   17.00
   6 -11   0    8.60    6.30
  -6  11   0    9.80    6.70
  -6  11   0   17.40    8.60
   5 -11   0   45.00   11.70
  -5  11   0   22.90    8.40
  -5  11   0   39.50   10.10
   4 -11   0  273.57   22.90
  -4  11   0  258.47   22.20
  -4  11   0  314.87   24.10
   3 -11   0   -3.20    2.80
  -3  11   0    2.60    4.90
  -3  11   0   -1.10    4.40
   2 -11   0   47.10   10.90
   2 -11   0   40.90    8.90
  -2  11   0   56.79   12.50
  -2  11   0   48.60   10.70
   1 -11   0  277.17   19.90
   1 -11   0  255.47   20.80
  -1  11   0  222.48   19.80
  -1  11   0  208.48   18.60
   0 -11   0  118.19   13.80
   0 -11   0  152.58   15.90
   0  11   0  144.19   14.90
   0  11   0  115.59   15.20
  -1 -11   0    7.10    5.40
  -1 -11   0    8.00    5.20
   1  11   0    2.60    5.50
   1  11   0   13.90    7.10
  -2 -11   0  108.99   14.00
  -2 -11   0  111.89   13.50
   2  11   0  110.89   15.50
  -3 -11   0  155.58   18.00
  -3 -11   0  162.28   17.60
   3  11   0  142.39   17.30
  -4 -11   0   -1.20    4.50
   4  11   0   -0.50    6.10
  -5 -11   0  180.38   20.00
   5  11   0  200.38   21.80
   5 -12   0    4.60    6.00
  -5  12   0    9.80    6.90
  -5  12   0    7.80    6.20
   4 -12   0   32.50   10.20
  -4  12   0   30.70   10.40
  -4  12   0   31.80    9.90
   3 -12   0  260.07   23.20
  -3  12   0  217.88   20.60
  -3  12   0  227.18   21.70
   2 -12   0   55.69   11.50
   2 -12   0   27.00    9.20
  -2  12   0   59.69   12.30
  -2  12   0   42.30   11.70
   1 -12   0   14.50    7.30
   1 -12   0   19.00    7.90
  -1  12   0    9.40    6.30
  -1  12   0   16.90    7.50
   0 -12   0  355.86   24.70
   0 -12   0  355.66   26.00
   0  12   0  334.67   26.70
   0  12   0  325.67   23.40
  -1 -12   0   52.49   11.60
  -1 -12   0   81.39   14.70
   1  12   0   77.59   15.40
  -2 -12   0    2.30    5.30
  -2 -12   0   10.00    6.40
   2  12   0    6.20    6.60
  -3 -12   0  191.08   19.70
   3  12   0  195.28   21.10
  -4 -12   0   87.69   16.90
   4  12   0   59.19   14.50
   4 -13   0   15.10    8.30
   3 -13   0   57.59   14.30
  -3  13   0   62.49   14.60
  -3  13   0   46.80   12.30
   2 -13   0   44.20   12.30
  -2  13   0   62.09   14.50
  -2  13   0   55.69   13.30
   1 -13   0   99.69   15.00
   1 -13   0   85.29   13.70
  -1  13   0   74.89   14.70
  -1  13   0   81.29   16.30
   0 -13   0   72.39   14.50
   0 -13   0   84.99   13.60
   0  13   0   74.99   15.70
  -1 -13   0  331.07   25.60
  -1 -13   0  303.07   24.90
   1  13   0  331.47   27.50
  -2 -13   0    8.40    7.20
  -2 -13   0   -4.10    4.40
   2  13  -1    0.00    5.30
  -2 -13   1   -1.10    5.70
  -2 -13   1   -1.10    4.60
   1  13  -1  294.17   26.80
  -1 -13   1  305.27   24.60
  -1 -13   1  299.67   24.90
   0  13  -1   60.79   14.00
   0 -13   1   60.99   12.60
   0 -13   1  103.59   15.90
  -1  13  -1   54.29   13.10
  -1  13  -1   60.49   13.10
   1 -13   1   55.49   13.20
  -2  13  -1  122.39   17.10
  -2  13  -1  169.18   18.40
   2 -13   1  139.69   18.00
  -3  13  -1   46.40   12.30
  -3  13  -1   57.89   14.30
   3 -13   1   49.50   13.10
   4  12  -1   29.60   10.80
  -4 -12   1   22.60    9.60
   3  12  -1  140.59   17.90
  -3 -12   1  176.88   18.90
  -3 -12   1  153.88   16.50
   2  12  -1   11.00    8.10
  -2 -12   1    5.20    6.10
  -2 -12   1   14.90    7.30
   1  12  -1  164.48   18.40
  -1 -12   1  148.19   16.40
  -1 -12   1  102.49   15.10
   0  12  -1  263.07   20.70
   0  12  -1  258.67   22.70
   0 -12   1  239.08   21.70
   0 -12   1  266.17   21.20
  -1  12  -1    1.50    5.60
  -1  12  -1    9.50    5.80
   1 -12   1    8.10    5.50
   1 -12   1   13.50    7.40
  -2  12  -1  102.49   14.40
  -2  12  -1   78.19   15.10
   2 -12   1  109.79   15.50
  -3  12  -1  178.18   19.10
  -3  12  -1  175.18   18.50
   3 -12   1  197.78   20.10
  -4  12  -1   50.59   12.70
  -4  12  -1   25.40    9.50
   4 -12   1   60.49   13.70
  -5  12  -1   19.20    9.30
  -5  12  -1   12.90    7.20
   5 -12   1   32.30   10.60
   5 -12   1   12.90    7.50
   5  11  -1   81.39   16.70
   4  11  -1   17.00    8.40
  -4 -11   1   15.50    7.40
   3  11  -1  190.98   19.40
  -3 -11   1  146.99   16.70
  -3 -11   1  166.98   16.30
   2  11  -1  128.89   15.90
  -2 -11   1  133.89   15.20
  -2 -11   1  118.49   14.20
   1  11  -1   10.60    6.40
  -1 -11   1    9.30    5.20
  -1 -11   1    7.20    5.70
   0  11  -1   80.49   12.50
   0  11  -1   89.19   11.70
   0 -11   1   73.19   11.60
   0 -11   1   88.59   12.00
  -1  11  -1  385.76   26.50
  -1  11  -1  387.96   24.90
   1 -11   1  405.76   24.50
   1 -11   1  393.16   26.60
  -2  11  -1   33.70    9.40
  -2  11  -1   33.60    9.30
   2 -11   1   47.80   11.40
  -3  11  -1   -4.70    2.80
  -3  11  -1   -0.90    3.60
   3 -11   1    3.70    4.80
  -4  11  -1  237.48   21.30
  -4  11  -1  259.17   22.60
   4 -11   1  336.97   25.20
  -5  11  -1   93.29   15.30
  -5  11  -1   74.79   14.40
   5 -11   1   92.19   14.30
   5 -11   1   84.39   13.70
  -6  11  -1    5.80    5.80
  -6  11  -1    7.00    6.00
   6 -11   1    8.20    7.20
   6 -11   1   -2.50    5.30
   6  10  -1    7.70    7.10
   6  10  -1   23.10    8.90
  -6 -10   1   12.10    7.70
   5  10  -1   62.99   13.60
   5  10  -1   86.49   13.20
  -5 -10   1   77.19   14.60
   4  10  -1  393.46   27.70
   4  10  -1  407.96   26.10
  -4 -10   1  398.36   27.30
   3  10  -1   76.99   12.40
   3  10  -1   84.09   11.90
  -3 -10   1   66.49    9.90
  -3 -10   1   78.39   11.60
   2  10  -1  196.28   16.80
   2  10  -1  138.29   15.60
  -2 -10   1  164.28   15.50
  -2 -10   1  199.48   17.40
   1  10  -1   51.89   11.10
   1  10  -1   43.80    8.60
   1  10  -1   46.70    9.30
  -1 -10   1   44.00    9.70
  -1 -10   1   50.79   10.10
   0  10  -1    7.60    4.70
   0  10  -1    0.20    3.40
   0  10  -1    7.30    5.50
   0 -10   1    4.30    3.90
   0 -10   1   -0.30    3.80
  -1  10  -1    0.60    3.90
  -1  10  -1    3.10    4.30
  -1  10  -1    0.30    3.30
   1 -10   1    6.60    5.00
   1 -10   1   -0.20    3.30
  -2  10  -1  576.44   28.90
  -2  10  -1  603.24   32.60
  -2  10  -1  586.64   30.90
   2 -10   1  576.54   27.80
   2 -10   1  586.94   32.00
  -3  10  -1    0.00    2.70
  -3  10  -1   -1.30    3.50
  -3  10  -1    4.70    4.30
   3 -10   1    6.10    5.60
  -4  10  -1  149.88   14.70
  -4  10  -1  127.79   14.80
  -4  10  -1  123.09   14.60
   4 -10   1  102.39   13.70
  -5  10  -1  318.87   23.90
  -5  10  -1  324.67   25.10
  -5  10  -1  328.17   22.90
   5 -10   1  287.27   23.00
   5 -10   1  355.86   25.80
  -6  10  -1   -1.10    6.20
  -6  10  -1   -1.40    5.20
  -6  10  -1    7.10    6.10
   6 -10   1   17.40    7.90
   6 -10   1   10.60    6.50
  -7  10  -1   17.70    8.50
  -7  10  -1   25.50    9.80
  -7  10  -1   32.30   10.80
   7 -10   1   34.10   10.90
   7 -10   1   22.50    8.70
   7   9  -1  248.88   21.90
   7   9  -1  224.18   23.20
  -7  -9   1  324.07   25.90
   6   9  -1   21.50    8.90
   6   9  -1   10.60    7.00
  -6  -9   1   22.70    8.80
   5   9  -1  127.19   14.80
   5   9  -1  103.09   14.50
  -5  -9   1  129.09   15.30
   4   9  -1  134.59   15.50
   4   9  -1  162.88   15.70
  -4  -9   1  124.19   12.30
  -4  -9   1  138.39   15.10
   3   9  -1   91.39   11.50
   3   9  -1  100.39   13.00
  -3  -9   1   81.89   10.30
  -3  -9   1  108.29   12.50
   2   9  -1  165.28   14.30
   2   9  -1  125.99   13.80
   2   9  -1  145.99   14.00
  -2  -9   1  133.49   13.40
  -2  -9   1  138.49   13.80
   1   9  -1  265.17   20.30
   1   9  -1  274.47   18.10
   1   9  -1  325.07   19.00
  -1  -9   1  313.87   19.80
  -1  -9   1  282.77   19.30
   0   9  -1  503.65   27.50
   0   9  -1  474.45   24.00
   0   9  -1  457.85   24.30
   0  -9   1  440.06   24.20
   0  -9   1  484.35   26.30
  -1   9  -1  131.19   12.70
  -1   9  -1  131.29   11.90
  -1   9  -1  126.29   13.20
   1  -9   1  133.29   11.80
   1  -9   1  134.39   13.50
  -2   9  -1   92.19   11.20
  -2   9  -1  111.49   11.30
  -2   9  -1  104.19   12.30
   2  -9   1  105.49   12.40
   2  -9   1  147.89   12.20
  -3   9  -1  232.48   18.60
  -3   9  -1  228.08   16.90
  -3   9  -1  235.18   18.50
   3  -9   1  275.57   20.00
  -4   9  -1   16.20    6.30
  -4   9  -1   12.30    5.40
  -4   9  -1   22.10    7.60
   4  -9   1   26.80    8.40
  -5   9  -1  193.78   16.90
  -5   9  -1  181.38   17.40
  -5   9  -1  207.68   19.10
   5  -9   1  239.58   20.30
   5  -9   1  189.38   17.50
  -6   9  -1    5.20    6.50
  -6   9  -1    4.50    5.50
  -6   9  -1   15.30    7.10
   6  -9   1   12.80    7.30
   6  -9   1   11.70    6.20
  -7   9  -1   -3.40    4.90
  -7   9  -1    0.10    4.60
  -7   9  -1    1.30    4.80
   7  -9   1    1.90    4.50
   7  -9   1    9.10    6.10
  -8   9  -1    1.40    4.90
  -8   9  -1   -4.10    5.20
  -8   9  -1    2.90    6.50
   8  -9   1    3.00    6.30
   8   8  -1    6.30    6.50
   8   8  -1   -1.60    5.60
  -8  -8   1    6.20    6.40
  -8  -8   1    7.00    6.20
   7   8  -1  223.88   21.10
   7   8  -1  267.17   23.50
  -7  -8   1  226.08   21.10
  -7  -8   1  267.17   22.20
   6   8  -1  265.67   22.70
   6   8  -1  249.18   21.00
  -6  -8   1  261.57   20.50
  -6  -8   1  252.27   21.00
   5   8  -1   -2.00    4.10
   5   8  -1    2.10    4.00
  -5  -8   1    0.60    4.00
  -5  -8   1   -1.10    3.10
   4   8  -1  341.87   21.80
   4   8  -1  289.17   21.90
  -4  -8   1  317.57   21.70
  -4  -8   1  298.27   18.70
  -4  -8   1  324.27   18.70
   3   8  -1  142.19   13.50
   3   8  -1  107.29   12.50
  -3  -8   1  163.38   13.10
  -3  -8   1  160.98   14.50
   2   8  -1   23.30    6.80
   2   8  -1   29.60    7.40
   2   8  -1   28.50    6.20
  -2  -8   1   26.50    6.80
  -2  -8   1   21.20    6.10
   1   8  -1  249.18   17.80
   1   8  -1  263.07   16.00
   1   8  -1  262.87   16.40
  -1  -8   1  243.48   16.50
  -1  -8   1  258.97   17.50
   0   8  -1  279.97   17.00
   0   8  -1  301.37   17.60
   0   8  -1  272.47   18.50
   0  -8   1  300.27   17.90
   0  -8   1  275.67   18.30
  -1   8  -1   35.10    7.40
  -1   8  -1   31.80    6.70
  -1   8  -1   30.80    7.50
   1  -8   1   28.70    7.40
   1  -8   1   40.70    7.40
  -2   8  -1  244.48   17.00
  -2   8  -1  203.48   14.80
  -2   8  -1  217.38   16.70
   2  -8   1  227.28   16.90
   2  -8   1  249.38   15.00
  -3   8  -1  144.49   13.80
  -3   8  -1  156.48   14.30
  -3   8  -1  144.49   12.70
   3  -8   1  126.09   12.90
   3  -8   1  144.89   11.00
  -4   8  -1   30.00    8.10
  -4   8  -1   39.00    8.20
  -4   8  -1   39.60    8.90
   4  -8   1   44.40    9.70
  -5   8  -1   28.10    7.70
  -5   8  -1   26.30    7.50
  -5   8  -1   13.40    6.00
   5  -8   1   26.20    7.80
   5  -8   1    9.40    6.00
  -6   8  -1   44.20   10.50
  -6   8  -1   18.10    7.00
  -6   8  -1   36.30    9.30
   6  -8   1   41.40   10.10
   6  -8   1   35.40    9.20
  -7   8  -1   57.29   12.00
  -7   8  -1   42.00   10.80
  -7   8  -1   36.30    9.90
   7  -8   1   36.30   10.70
   7  -8   1   50.19   10.90
  -8   8  -1    2.10    4.60
  -8   8  -1    7.40    6.20
  -8   8  -1    5.50    6.80
   8  -8   1    8.40    6.40
  -9   8  -1   32.90   11.10
  -9   8  -1   47.80   13.20
  -9   8  -1   53.39   13.70
   9  -8   1   43.20   12.70
   9   7  -1   81.69   16.30
   9   7  -1   66.09   15.30
  -9  -7   1   79.49   16.40
  -9  -7   1   93.19   16.80
   8   7  -1   41.20   12.00
   8   7  -1   44.90   12.20
  -8  -7   1   45.80   11.50
  -8  -7   1   57.49   13.00
   7   7  -1   -2.90    4.10
   7   7  -1   -3.10    4.60
  -7  -7   1    2.50    4.50
  -7  -7   1   -3.40    3.00
   6   7  -1  517.15   29.70
   6   7  -1  610.24   32.80
  -6  -7   1  470.65   28.10
  -6  -7   1  534.55   30.00
   5   7  -1  177.88   15.90
   5   7  -1  211.08   18.10
  -5  -7   1  211.58   17.70
  -5  -7   1  215.88   16.60
   4   7  -1    8.40    4.90
   4   7  -1    1.80    3.50
  -4  -7   1   12.70    4.80
  -4  -7   1    9.50    4.70
  -4  -7   1    6.10    3.50
   3   7  -1   89.39   10.10
   3   7  -1   85.29    7.80
   3   7  -1   86.69   10.50
  -3  -7   1   78.69    8.60
  -3  -7   1   88.99    8.60
  -3  -7   1   83.19    9.80
   2   7  -1  158.38   13.30
   2   7  -1  129.09   11.40
   2   7  -1  144.89   10.20
  -2  -7   1  143.89    9.50
  -2  -7   1  130.49   11.70
  -2  -7   1  146.89   11.90
   1   7  -1    6.60    3.60
   1   7  -1    4.70    3.10
   1   7  -1    1.60    2.70
  -1  -7   1    1.10    2.70
  -1  -7   1    4.80    2.90
  -1  -7   1    4.50    2.10
   0   7  -1   19.60    5.90
   0   7  -1   18.10    5.10
   0   7  -1    9.40    3.90
   0  -7   1   33.20    6.90
   0  -7   1   30.20    6.60
  -1   7  -1  239.08   14.80
  -1   7  -1  234.78   15.40
  -1   7  -1  278.37   17.10
   1  -7   1  266.17   14.90
   1  -7   1  245.28   16.30
  -2   7  -1   -2.20    1.70
  -2   7  -1    3.50    3.00
  -2   7  -1    3.80    2.70
   2  -7   1   -0.30    2.40
   2  -7   1   -0.20    1.90
  -3   7  -1  294.37   19.00
  -3   7  -1  357.56   19.40
  -3   7  -1  290.87   18.60
   3  -7   1  286.47   18.60
   3  -7   1  321.47   15.80
  -4   7  -1  189.98   15.70
  -4   7  -1  173.18   14.20
  -4   7  -1  207.88   15.60
   4  -7   1  180.98   14.70
  -5   7  -1  115.89   12.10
  -5   7  -1  102.19   11.80
  -5   7  -1   73.79   10.70
   5  -7   1  101.69   11.40
   5  -7   1   99.19   12.10
  -6   7  -1   53.49   11.00
  -6   7  -1   37.60    9.40
  -6   7  -1   38.50    9.10
   6  -7   1   34.50    8.20
   6  -7   1   27.30    8.20
  -7   7  -1   85.19   12.60
  -7   7  -1   71.59   11.40
  -7   7  -1   82.09   12.00
   7  -7   1  118.09   13.00
   7  -7   1  100.19   13.60
  -8   7  -1   70.99   12.00
  -8   7  -1   60.09   12.70
  -8   7  -1   65.89   13.80
   8  -7   1   52.69   12.50
  -9   7  -1   17.10    7.50
  -9   7  -1   10.00    6.80
   9  -7   1    9.00    7.00
   9   6  -1   25.30    9.90
   9   6  -1   16.10    8.80
  -9  -6   1   21.00    8.20
  -9  -6   1   33.60   11.40
   8   6  -1   67.49   13.90
   8   6  -1   68.29   13.40
  -8  -6   1   84.89   13.90
  -8  -6   1   96.89   13.20
   7   6  -1   30.20    8.90
   7   6  -1   26.60    8.80
  -7  -6   1   33.50    9.40
  -7  -6   1   47.00   10.80
   6   6  -1   15.50    6.10
   6   6  -1   12.80    6.30
  -6  -6   1   15.30    6.40
  -6  -6   1   16.90    6.50
   5   6  -1  170.68   14.90
   5   6  -1  214.28   17.00
  -5  -6   1  179.78   14.70
  -5  -6   1  172.88   14.80
   4   6  -1  148.19   12.80
   4   6  -1  133.99   12.70
  -4  -6   1  125.39    9.50
  -4  -6   1  111.79   10.80
  -4  -6   1  118.99   11.70
   3   6  -1   41.00    6.50
   3   6  -1   43.40    5.10
   3   6  -1   29.40    6.90
  -3  -6   1   41.50    5.80
  -3  -6   1   42.40    6.00
  -3  -6   1   25.60    6.10
   2   6  -1  523.45   23.50
   2   6  -1  560.24   25.60
   2   6  -1  547.15   21.20
  -2  -6   1  505.65   23.90
  -2  -6   1  543.85   23.60
  -2  -6   1  553.04   21.20
   1   6  -1   39.10    7.60
   1   6  -1   25.50    4.30
   1   6  -1   23.80    5.10
  -1  -6   1   27.10    3.60
  -1  -6   1   24.40    5.50
  -1  -6   1   24.40    5.60
   0   6  -1   33.10    5.30
   0   6  -1   26.70    6.20
   0   6  -1   27.50    5.50
   0  -6   1   30.70    6.30
   0  -6   1   31.30    2.50
   0  -6   1   23.20    5.00
  -1   6  -1   44.90    6.40
  -1   6  -1   41.70    5.90
  -1   6  -1   36.20    5.70
   1  -6   1   56.09    6.30
   1  -6   1   48.20    6.80
  -2   6  -1  211.28   13.50
  -2   6  -1  208.58   14.20
  -2   6  -1  215.68   14.20
   2  -6   1  227.08   14.70
   2  -6   1  201.18   11.60
  -3   6  -1  186.98   13.80
  -3   6  -1  215.98   14.20
  -3   6  -1  195.98   14.30
  -3   6  -1  207.28    7.90
   3  -6   1  193.68   10.80
   3  -6   1  182.08   13.60
  -4   6  -1    9.90    4.50
  -4   6  -1    2.70    3.20
  -4   6  -1   12.80    3.00
  -4   6  -1   12.00    4.70
   4  -6   1   13.10    4.90
   4  -6   1    4.70    3.90
  -5   6  -1  488.95   26.50
  -5   6  -1  498.35   25.90
  -5   6  -1  488.75   25.40
   5  -6   1  483.75   24.60
   5  -6   1  452.65   25.80
  -6   6  -1  220.38   17.60
  -6   6  -1  222.08   17.40
  -6   6  -1  224.48   17.20
   6  -6   1  156.68   13.70
   6  -6   1  194.88   17.00
  -7   6  -1  317.77   23.10
  -7   6  -1  328.97   23.10
  -7   6  -1  318.47   22.40
   7  -6   1  368.46   24.50
  -8   6  -1  408.26   27.70
  -8   6  -1  393.96   26.50
  -8   6  -1  397.46   26.90
   8  -6   1  400.46   27.10
  -9   6  -1    2.40    5.30
  -9   6  -1    0.00    4.90
   9  -6   1   -1.00    5.30
  10   5  -1   76.89   16.00
  10   5  -1   76.19   16.10
 -10  -5   1   93.19   15.70
 -10  -5   1   86.89   17.00
 -10  -5   1   78.89   12.80
   9   5  -1   13.70    7.80
   9   5  -1   34.10   11.20
  -9  -5   1   17.50    8.20
  -9  -5   1   26.60    8.30
  -9  -5   1   21.50    9.00
   8   5  -1   15.30    7.60
   8   5  -1    3.50    5.60
  -8  -5   1    4.30    4.90
  -8  -5   1    2.70    5.00
  -8  -5   1    7.40    5.40
   7   5  -1   12.60    6.20
   7   5  -1    9.60    5.70
  -7  -5   1    4.30    4.60
  -7  -5   1   11.70    6.10
  -7  -5   1    3.20    3.50
   6   5  -1   63.89   10.30
   6   5  -1   49.30    9.90
  -6  -5   1   77.49   10.00
  -6  -5   1   80.29   10.40
  -6  -5   1   42.90    9.50
   5   5  -1   53.39    8.30
   5   5  -1   57.69    8.80
  -5  -5   1   69.09    8.80
  -5  -5   1   61.19    8.50
  -5  -5   1   56.59    5.50
   4   5  -1  480.25   17.30
   4   5  -1  480.95   23.70
   4   5  -1  466.25   23.50
  -4  -5   1  394.16   21.80
  -4  -5   1  457.05   18.60
  -4  -5   1  458.25   22.30
   3   5  -1   59.49    5.30
   3   5  -1   53.39    7.10
   3   5  -1   48.40    6.60
  -3  -5   1   61.89    7.40
  -3  -5   1   40.70    5.20
  -3  -5   1   51.59    6.30
   2   5  -1   13.10    3.40
   2   5  -1   14.90    4.60
   2   5  -1   15.90    4.60
  -2  -5   1    8.40    2.80
  -2  -5   1    6.90    3.10
   1   5  -1 1721.93   54.59
   1   5  -1 1741.33   52.99
   1   5  -1 1759.62   51.39
  -1  -5   1 1794.92   53.49
  -1  -5   1 1851.01   48.80
  -1  -5   1 1734.03   53.39
   0   5  -1    3.70    2.50
   0   5  -1   10.70    3.50
   0   5  -1    7.50    3.30
   0  -5   1    8.00    1.50
   0  -5   1    6.20    2.60
   0  -5   1   10.20    3.50
  -1   5  -1   10.10    3.50
  -1   5  -1    8.00    3.50
  -1   5  -1   10.10    3.60
   1  -5   1    6.20    2.80
   1  -5   1   17.30    4.60
  -2   5  -1  239.08    7.40
  -2   5  -1  226.88   13.70
  -2   5  -1  227.18   14.00
  -2   5  -1  226.88   13.50
   2  -5   1  222.78   13.70
   2  -5   1  220.28   11.00
  -3   5  -1   16.30    4.40
  -3   5  -1   19.60    5.20
  -3   5  -1   22.10    3.00
  -3   5  -1   16.90    5.10
   3  -5   1   22.80    3.40
   3  -5   1   16.90    4.80
  -4   5  -1   62.99    8.20
  -4   5  -1   50.69    7.30
  -4   5  -1   44.50    5.00
  -4   5  -1   46.50    6.80
   4  -5   1   46.40    7.20
   4  -5   1   57.19    4.90
   4  -5   1   64.59    7.50
  -5   5  -1  115.19   11.50
  -5   5  -1  101.39    8.70
  -5   5  -1  110.99   11.30
  -5   5  -1  133.09   11.90
   5  -5   1   91.99    9.60
   5  -5   1   99.09   10.90
  -6   5  -1  344.17   21.40
  -6   5  -1  328.37   21.40
  -6   5  -1  343.57   18.60
  -6   5  -1  366.86   22.20
   6  -5   1  341.87   19.30
   6  -5   1  348.27   22.00
  -7   5  -1   29.50    8.20
  -7   5  -1   31.00    8.40
  -7   5  -1   28.10    8.20
  -7   5  -1   29.90    7.20
   7  -5   1   50.09   10.40
  -8   5  -1   60.69   12.60
  -8   5  -1   73.09   11.60
  -8   5  -1   72.59   10.30
   8  -5   1   57.19   12.60
  -9   5  -1  153.48   17.20
  -9   5  -1  190.88   19.30
   9  -5   1  141.49   17.00
   9  -5   1  177.18   18.10
 -10   5  -1    9.40    6.70
 -10   5  -1   15.30    8.20
  10  -5   1   17.00    8.60
  10  -5   1   11.20    8.30
  10   4  -1   90.39   14.70
  10   4  -1   84.09   17.20
 -10  -4   1   71.79   16.00
 -10  -4   1   98.59   16.10
 -10  -4   1   68.49   13.30
   9   4  -1  278.37   22.80
   9   4  -1  299.27   24.50
  -9  -4   1  256.87   20.30
  -9  -4   1  279.67   23.30
  -9  -4   1  233.28   22.30
   8   4  -1  221.68   18.90
   8   4  -1  199.58   19.20
  -8  -4   1  202.28   18.80
  -8  -4   1  199.48   19.00
  -8  -4   1  201.28   16.90
   7   4  -1    3.40    4.60
   7   4  -1    9.10    5.60
  -7  -4   1   16.50    7.00
  -7  -4   1   13.90    5.50
  -7  -4   1    6.10    5.00
   6   4  -1  623.34   30.50
   6   4  -1  598.54   29.30
  -6  -4   1  563.94   29.10
  -6  -4   1  606.04   28.40
  -6  -4   1  559.04   28.60
   5   4  -1    5.50    3.80
   5   4  -1   10.90    4.30
  -5  -4   1   13.00    5.10
  -5  -4   1    8.30    4.20
  -5  -4   1   12.70    4.60
  -5  -4   1    8.00    2.40
   4   4  -1   47.90    7.10
   4   4  -1   55.79    7.20
   4   4  -1   48.80    4.20
  -4  -4   1   53.09    6.90
  -4  -4   1   36.00    6.10
  -4  -4   1   45.10    4.60
  -4  -4   1   44.20    6.30
   3   4  -1  594.24   25.00
   3   4  -1  601.04   25.00
   3   4  -1  623.24   19.80
  -3  -4   1  627.94   21.80
  -3  -4   1  598.44   24.10
  -3  -4   1  606.34   24.80
   2   4  -1  237.28   10.20
   2   4  -1  226.58   13.00
   2   4  -1  218.48   12.30
  -2  -4   1  241.88   11.70
  -2  -4   1  229.68   12.80
  -2  -4   1  235.48   11.70
   1   4  -1   55.29    5.80
   1   4  -1   51.09    4.70
   1   4  -1   51.09    5.50
  -1  -4   1   43.70    4.90
  -1  -4   1   55.99    5.50
  -1  -4   1   44.10    3.90
   0   4  -1    3.20    2.40
   0   4  -1    0.90    1.90
   0   4  -1    1.40    2.30
   0  -4   1    3.30    2.40
   0  -4   1    1.20    1.00
   0  -4   1    8.00    2.60
  -1   4  -1    2.10    2.00
  -1   4  -1    1.20    2.10
  -1   4  -1    1.70    2.10
   1  -4   1   -1.50    1.50
   1  -4   1    0.30    1.40
  -2   4  -1  103.99    5.20
  -2   4  -1  112.69    8.60
  -2   4  -1  105.69    8.30
  -2   4  -1   84.49    7.90
   2  -4   1  114.59    8.70
   2  -4   1  121.69    6.60
  -3   4  -1   31.30    6.00
  -3   4  -1   17.50    4.80
  -3   4  -1   16.80    4.60
  -3   4  -1   21.60    3.20
   3  -4   1   21.60    2.70
   3  -4   1   22.70    4.90
   3  -4   1   29.50    6.00
  -4   4  -1  314.77   18.00
  -4   4  -1  341.17   15.30
  -4   4  -1  323.17   17.90
  -4   4  -1  343.37   18.30
   4  -4   1  310.17   18.00
   4  -4   1  338.77   16.90
   4  -4   1  351.16   12.70
  -5   4  -1   18.80    4.60
  -5   4  -1   19.60    3.10
  -5   4  -1   21.60    6.00
  -5   4  -1   16.10    5.00
  -5   4  -1   16.30    5.20
   5  -4   1   13.00    4.00
   5  -4   1   18.20    5.70
  -6   4  -1  168.48   12.80
  -6   4  -1  167.98   14.10
  -6   4  -1  177.38   14.80
  -6   4  -1  164.48   13.90
   6  -4   1  185.88   12.50
   6  -4   1  122.09   12.40
  -7   4  -1   13.90    5.60
  -7   4  -1   25.90    6.70
  -7   4  -1   28.00    8.50
   7  -4   1   31.40    8.10
  -8   4  -1    8.30    4.50
  -8   4  -1   37.00   10.10
  -8   4  -1   13.30    6.70
   8  -4   1   15.50    7.00
   8  -4   1   29.70    8.50
  -9   4  -1   90.29   12.40
  -9   4  -1  107.09   14.60
  -9   4  -1  106.69   14.00
   9  -4   1  100.09   14.30
   9  -4   1  106.39   13.80
 -10   4  -1  158.68   17.50
 -10   4  -1  155.68   18.10
 -10   4  -1  124.99   17.50
  10  -4   1  161.48   19.00
  10  -4   1  149.79   17.40
  10   3  -1   16.60    8.00
  10   3  -1    5.90    5.90
 -10  -3   1   23.00    9.90
 -10  -3   1   26.20    8.40
 -10  -3   1   13.10    8.40
   9   3  -1  196.88   18.70
   9   3  -1  207.68   20.20
  -9  -3   1  186.48   16.30
  -9  -3   1  189.18   19.40
  -9  -3   1  179.78   18.80
   8   3  -1  431.86   26.70
   8   3  -1  441.06   28.40
  -8  -3   1  475.15   25.70
  -8  -3   1  453.05   28.10
  -8  -3   1  444.86   28.30
   7   3  -1  430.36   24.90
   7   3  -1  416.06   25.80
  -7  -3   1  493.65   27.30
  -7  -3   1  465.85   24.20
  -7  -3   1  417.16   25.80
   6   3  -1  319.47   19.50
   6   3  -1  330.27   20.90
  -6  -3   1  353.16   21.50
  -6  -3   1  326.87   18.90
  -6  -3   1  324.77   20.40
   5   3  -1  100.69    9.90
   5   3  -1   95.69   10.10
   5   3  -1   88.89    6.00
  -5  -3   1  100.69    6.00
  -5  -3   1   94.19    9.90
  -5  -3   1   97.09    9.40
  -5  -3   1   98.79    9.80
   4   3  -1  120.69   10.20
   4   3  -1  133.39   10.40
   4   3  -1  135.89    6.80
  -4  -3   1  139.49   10.60
  -4  -3   1  144.59    7.40
  -4  -3   1  129.79   10.50
  -4  -3   1  114.99    9.50
   3   3  -1 1119.99   37.30
   3   3  -1 1179.68   30.90
   3   3  -1 1083.59   36.50
  -3  -3   1 1151.98   37.00
  -3  -3   1 1084.49   32.50
  -3  -3   1 1083.59   36.20
  -3  -3   1 1051.89   36.10
   2   3  -1   50.69    5.40
   2   3  -1   55.19    5.60
   2   3  -1   54.79    3.70
  -2  -3   1   49.20    5.20
  -2  -3   1   55.89    5.10
  -2  -3   1   51.29    4.60
   1   3  -1  382.06   15.30
   1   3  -1  375.06   13.00
   1   3  -1  349.27   14.70
  -1  -3   1  360.46   14.40
  -1  -3   1  374.16   14.60
  -1  -3   1  353.16   12.80
   0   3  -1  540.85   14.70
   0   3  -1  526.15   18.80
   0   3  -1  542.65   19.00
   0   3  -1  463.25   17.60
   0  -3   1  536.55   14.70
   0  -3   1  546.65   17.80
   0  -3   1  517.15   18.90
  -1   3  -1    3.20    2.10
  -1   3  -1    7.00    1.30
  -1   3  -1    8.20    2.60
  -1   3  -1    5.50    2.40
   1  -3   1    5.60    2.60
   1  -3   1    2.90    1.50
  -2   3  -1   94.99    7.40
  -2   3  -1  116.29    8.20
  -2   3  -1  118.79    6.10
  -2   3  -1  112.99    8.00
   2  -3   1  101.59    5.20
   2  -3   1   90.09    7.10
  -3   3  -1  198.78   11.90
  -3   3  -1  168.88   11.10
  -3   3  -1  167.18   11.00
  -3   3  -1  184.68    9.70
  -3   3  -1  199.28    7.80
   3  -3   1  192.68    7.60
   3  -3   1  175.68   11.60
   3  -3   1  174.18   10.40
  -4   3  -1 1718.13   53.59
  -4   3  -1 1736.13   53.69
  -4   3  -1 1731.53   45.70
  -4   3  -1 1695.53   50.99
  -4   3  -1 1624.04   53.39
   4  -3   1 1664.43   53.49
   4  -3   1 1624.54   50.09
  -5   3  -1   16.20    4.90
  -5   3  -1   26.80    6.50
  -5   3  -1   16.90    4.70
  -5   3  -1   13.10    4.60
   5  -3   1   17.70    4.20
   5  -3   1   17.50    5.10
  -6   3  -1   15.10    5.50
  -6   3  -1    3.40    3.30
  -6   3  -1   10.80    4.70
   6  -3   1    5.00    3.70
   6  -3   1   11.30    3.60
  -7   3  -1  394.46   22.70
  -7   3  -1  368.56   22.90
  -7   3  -1  362.76   23.10
   7  -3   1  325.57   21.20
   7  -3   1  416.06   24.60
  -8   3  -1  108.59   13.70
  -8   3  -1  123.29   13.80
  -8   3  -1   75.79   10.80
   8  -3   1  114.49   12.80
   8  -3   1  121.99   14.40
  -9   3  -1   -1.00    4.40
  -9   3  -1   -1.20    4.00
  -9   3  -1   -2.50    3.70
   9  -3   1   -0.20    4.80
   9  -3   1    0.70    4.30
 -10   3  -1  110.89   14.90
 -10   3  -1   95.39   14.30
 -10   3  -1  104.89   15.80
  10  -3   1  110.29   15.70
  10   2  -1   19.60    8.90
  10   2  -1   41.00   11.40
 -10  -2   1   42.80   12.30
 -10  -2   1   30.00   10.20
 -10  -2   1   36.60   10.80
   9   2  -1   66.79   14.10
   9   2  -1   79.49   12.20
  -9  -2   1  105.89   14.60
  -9  -2   1  114.49   12.40
  -9  -2   1  109.59   14.60
   8   2  -1  164.18   16.70
   8   2  -1  158.88   15.30
  -8  -2   1  129.99   14.90
  -8  -2   1  152.58   13.30
  -8  -2   1  140.39   15.10
   7   2  -1  161.28   14.00
   7   2  -1  109.29   13.20
  -7  -2   1  136.19   12.00
  -7  -2   1  139.69   13.70
  -7  -2   1  122.09   13.00
   6   2  -1    9.90    3.10
   6   2  -1   10.30    4.40
   6   2  -1   10.80    4.60
  -6  -2   1   12.40    4.50
  -6  -2   1   20.90    6.30
  -6  -2   1   14.00    5.60
   5   2  -1  225.88   10.50
   5   2  -1  212.28   15.00
   5   2  -1  231.08   14.40
  -5  -2   1  239.88    9.60
  -5  -2   1  222.68   15.10
  -5  -2   1  240.68   15.30
  -5  -2   1  246.58   14.20
   4   2  -1  219.68   13.70
   4   2  -1  243.48    9.70
   4   2  -1  198.18   12.40
  -4  -2   1  238.18   14.00
  -4  -2   1  242.58   13.10
  -4  -2   1  239.88    9.50
  -4  -2   1  238.38   14.10
   3   2  -1  105.49    4.90
   3   2  -1   98.29    7.80
   3   2  -1   94.59    7.50
  -3  -2   1  103.59    5.60
  -3  -2   1   91.59    7.60
  -3  -2   1  109.39    8.00
  -3  -2   1   96.79    7.40
   2   2  -1  101.49    4.20
   2   2  -1   99.89    7.00
  -2  -2   1  101.19    6.70
  -2  -2   1  108.79    6.90
  -2  -2   1   87.69    6.40
  -2  -2   1   99.29    5.50
   1   2  -1  302.77   12.00
   1   2  -1  301.47   11.80
   1   2  -1  304.47    9.80
  -1  -2   1  304.67   11.60
  -1  -2   1  294.17   11.20
   0   2  -1  357.76   10.20
   0   2  -1  339.87   12.50
   0   2  -1  339.97   12.00
   0   2  -1  356.76   13.00
   0  -2   1  349.87   11.50
   0  -2   1  335.37   12.60
  -1   2  -1  654.23   21.10
  -1   2  -1  565.94   19.90
  -1   2  -1  657.23   18.10
  -1   2  -1  601.24   20.50
   1  -2   1  627.24   20.20
   1  -2   1  648.14   17.50
  -2   2  -1 2469.65   67.39
  -2   2  -1 2413.66   66.89
  -2   2  -1 2428.86   66.99
  -2   2  -1 2498.95   61.49
  -2   2  -1 2430.86   64.69
   2  -2   1 2420.06   65.49
   2  -2   1 2438.76   61.39
   2  -2   1 2479.85   67.19
  -3   2  -1   73.49    6.70
  -3   2  -1   74.79    7.00
  -3   2  -1   68.39    6.50
  -3   2  -1   75.09    6.20
  -3   2  -1   68.99    4.00
   3  -2   1   75.79    5.70
   3  -2   1   72.79    6.70
  -4   2  -1 1566.84   51.19
  -4   2  -1 1671.63   44.30
  -4   2  -1 1611.24   50.29
  -4   2  -1 1638.84   50.99
  -4   2  -1 1658.93   50.29
   4  -2   1 1612.64   46.50
   4  -2   1 1556.94   50.09
  -5   2  -1  388.56   15.20
  -5   2  -1  398.46   20.50
  -5   2  -1  374.66   20.50
  -5   2  -1  403.56   20.20
   5  -2   1  391.46   19.70
   5  -2   1  409.46   16.40
  -6   2  -1  128.69    8.40
  -6   2  -1  120.19   11.60
  -6   2  -1  127.09   11.60
  -6   2  -1  113.19   11.50
   6  -2   1  112.19   11.60
   6  -2   1  126.09   11.10
  -7   2  -1  167.98   14.60
  -7   2  -1  127.19   12.90
  -7   2  -1  148.39   14.30
   7  -2   1  129.49   13.50
   7  -2   1  137.09   12.90
  -8   2  -1  266.97   20.70
  -8   2  -1  271.17   21.50
  -8   2  -1  291.17   21.40
   8  -2   1  324.67   22.90
   8  -2   1  309.57   20.30
  -9   2  -1    6.80    5.70
  -9   2  -1   -2.30    4.00
  -9   2  -1    0.40    4.10
   9  -2   1    3.40    5.20
   9  -2   1    1.00    4.60
 -10   2  -1    3.90    5.70
 -10   2  -1    5.20    7.00
 -10   2  -1    2.50    5.90
  10  -2   1   -3.70    5.10
  11   1  -1   38.00   12.10
  11   1  -1   29.10   11.90
 -11  -1   1   41.50   12.50
 -11  -1   1   31.20   11.50
  10   1  -1   65.09   13.70
  10   1  -1   30.70   10.70
 -10  -1   1   35.00   10.90
 -10  -1   1   50.79   12.60
   9   1  -1   22.60    8.40
  -9  -1   1   19.50    7.60
  -9  -1   1   14.90    6.70
  -9  -1   1   36.00    8.30
   8   1  -1   36.70    9.00
  -8  -1   1   30.70    8.80
  -8  -1   1   33.40    7.20
  -8  -1   1   25.20    7.70
   7   1  -1  137.69   12.80
  -7  -1   1  137.69   13.60
  -7  -1   1  132.29   13.20
  -7  -1   1  135.99   11.30
   6   1  -1   27.00    4.30
   6   1  -1   30.80    6.80
  -6  -1   1   29.40    6.10
  -6  -1   1   17.60    5.80
  -6  -1   1   26.10    3.10
  -6  -1   1   27.40    6.70
   5   1  -1  392.56   19.50
   5   1  -1  415.46   16.10
  -5  -1   1  425.96   14.30
  -5  -1   1  397.96   18.40
  -5  -1   1  418.76   20.70
  -5  -1   1  433.06   21.30
   4   1  -1 1418.66   45.30
   4   1  -1 1508.85   41.40
  -4  -1   1 1513.05   40.20
  -4  -1   1 1475.75   44.70
  -4  -1   1 1499.55   46.90
  -4  -1   1 1458.85   47.10
   3   1  -1   55.49    3.50
   3   1  -1   48.90    5.00
  -3  -1   1   54.99    3.70
  -3  -1   1   41.20    5.10
  -3  -1   1   47.30    4.80
  -3  -1   1   47.20    5.20
   2   1  -1   37.70    4.00
   2   1  -1   47.80    2.30
   2   1  -1   40.50    3.90
  -2  -1   1   48.70    4.40
  -2  -1   1   48.50    4.40
  -2  -1   1   53.89    4.30
  -2  -1   1   45.80    3.20
   1   1  -1 2629.94   68.59
   1   1  -1 2648.64   67.49
  -1  -1   1 2678.33   68.09
  -1  -1   1 2726.93   67.69
  -1  -1   1 2620.74   67.99
   0   1  -1  485.75   13.80
   0   1  -1  500.25   14.40
   0   1  -1  503.95   15.30
   0   1  -1  494.05   14.30
   0  -1   1  475.15   14.30
   0  -1   1  492.65   14.80
   0  -1   1  495.95   13.50
  -1   1  -1  386.66   13.30
  -1   1  -1  369.66   13.30
  -1   1  -1  383.16   13.70
  -1   1  -1  392.06   12.90
   1  -1   1  391.86   12.60
   1  -1   1  396.46   13.50
  -2   1  -1  185.38    9.40
  -2   1  -1  198.98    9.50
  -2   1  -1  186.68    9.70
  -2   1  -1  195.68    6.70
   2  -1   1  203.88    9.80
   2  -1   1  200.78    8.00
  -3   1  -1 1404.86   43.40
  -3   1  -1 1446.16   38.20
  -3   1  -1 1277.47   42.30
  -3   1  -1 1412.76   42.70
   3  -1   1 1450.45   38.70
   3  -1   1 1443.86   42.50
  -4   1  -1  462.25   20.50
  -4   1  -1  480.05   16.50
  -4   1  -1  464.15   21.20
  -4   1  -1  452.45   20.30
   4  -1   1  445.76   20.70
   4  -1   1  447.26   19.40
   4  -1   1  468.65   15.80
  -5   1  -1  204.08   14.30
  -5   1  -1  200.48   13.70
  -5   1  -1  249.58   11.50
  -5   1  -1  213.68   14.50
   5  -1   1  237.48    9.90
   5  -1   1  210.98   13.40
   5  -1   1  208.68   14.40
  -6   1  -1   47.50    5.60
  -6   1  -1   64.89    8.60
  -6   1  -1   46.80    7.40
  -6   1  -1   52.09    8.10
   6  -1   1   47.50    6.90
   6  -1   1   46.70    9.00
  -7   1  -1   15.60    6.00
  -7   1  -1   21.30    6.80
  -7   1  -1   20.00    5.80
  -7   1  -1   23.80    7.30
   7  -1   1   13.60    5.70
   7  -1   1   30.40    7.50
  -8   1  -1  115.19   13.30
  -8   1  -1  114.89   13.80
  -8   1  -1  129.89   14.80
   8  -1   1  106.49   13.80
   8  -1   1  127.69   12.70
  -9   1  -1  149.29   17.20
  -9   1  -1  104.09   14.60
   9  -1   1  157.18   16.80
 -10   1  -1    3.20    5.40
 -10   1  -1    2.90    5.40
  10  -1   1    4.00    6.50
  11   0  -1   70.99   14.80
 -11   0   1   72.09   16.00
 -11   0   1   45.50   12.50
  10   0  -1  184.18   18.80
 -10   0   1  168.68   18.90
 -10   0   1  197.68   19.80
   9   0  -1   88.99   12.40
  -9   0   1  110.09   14.00
  -9   0   1   88.49   10.70
  -9   0   1   85.59   12.60
   8   0  -1   -0.60    3.50
  -8   0   1   -2.20    2.50
  -8   0   1   -0.20    3.10
  -8   0   1   -0.80    2.80
   7   0  -1   85.19   10.20
   7   0  -1   96.69    8.60
  -7   0   1   97.49   11.20
  -7   0   1   96.79    9.40
  -7   0   1   73.79   10.10
   6   0  -1  998.00   33.40
   6   0  -1  871.71   35.80
  -6   0   1  970.30   38.20
  -6   0   1  959.70   34.10
  -6   0   1  983.10   38.40
  -6   0   1 1009.60   29.70
  -6   0   1  984.10   36.50
   5   0  -1  912.51   34.00
   5   0  -1  975.60   31.40
  -5   0   1  938.11   33.80
  -5   0   1  976.80   35.80
  -5   0   1  976.60   28.80
  -5   0   1  962.00   32.40
  -5   0   1 1023.60   36.40
   4   0  -1  809.12   25.20
   4   0  -1  767.92   27.60
  -4   0   1  824.42   25.30
  -4   0   1  828.42   24.00
  -4   0   1  755.42   27.20
  -4   0   1  793.22   26.50
  -4   0   1  760.62   28.70
  -4   0   1  786.32   28.60
   3   0  -1  100.39    6.60
   3   0  -1   90.39    5.40
  -3   0   1   80.39    6.50
  -3   0   1   96.39    5.20
  -3   0   1   92.39    5.30
  -3   0   1   96.79    6.20
  -3   0   1   96.19    6.40
   2   0  -1   43.80    3.60
  -2   0   1   38.70    3.40
  -2   0   1   36.50    3.70
  -2   0   1   42.20    3.40
  -2   0   1   48.90    3.00
  -2   0   1   40.70    3.00
  -2   0   1   33.80    3.50
   1   0  -1    1.30    0.80
   1   0  -1    1.70    0.60
  -1   0   1    2.00    0.90
  -1   0   1    2.10    0.70
  -1   0   1    1.00    0.80
  -1   0   1    1.50    0.90
  -1   0   1    1.70    0.80
  -1   0   1    2.00    0.70
   0   0  -1 1807.72   47.60
   0   0   1 1810.12   47.30
   0   0   1 1965.30   47.10
  -1   0  -1  136.99    6.40
  -1   0  -1  132.89    5.10
  -1   0  -1  139.19    6.80
  -1   0  -1  131.69    6.20
   1   0   1  122.19    6.10
   1   0   1  137.79    6.40
   1   0   1  135.69    4.70
  -2   0  -1 1870.41   51.19
  -2   0  -1 1831.02   51.79
  -2   0  -1 1933.51   51.99
  -2   0  -1 1872.31   48.50
   2   0   1 1826.02   51.39
   2   0   1 1891.31   46.50
   2   0   1 1708.33   50.29
  -3   0  -1  154.78    9.50
  -3   0  -1  131.09    9.10
  -3   0  -1  128.29    9.20
  -3   0  -1  153.88    7.60
   3   0   1  147.29    5.30
   3   0   1  137.49    8.50
   3   0   1  143.79    9.40
  -4   0  -1  187.78   12.20
  -4   0  -1  179.58    9.50
  -4   0  -1  186.78   12.50
  -4   0  -1  196.08   12.10
   4   0   1  177.48    6.50
   4   0   1  182.48   12.00
   4   0   1  191.28   11.20
  -5   0  -1   30.60    6.80
  -5   0  -1   36.80    6.20
  -5   0  -1   53.19    7.00
  -5   0  -1   50.99    5.40
   5   0   1   51.79    6.20
   5   0   1   44.60    6.70
  -6   0  -1  348.17   16.60
  -6   0  -1  316.67   20.20
  -6   0  -1  339.87   20.50
  -6   0  -1  341.57   20.10
   6   0   1  355.26   21.00
   6   0   1  371.76   18.80
  -7   0  -1  234.58   17.90
  -7   0  -1  241.08   14.20
  -7   0  -1  220.78   17.80
   7   0   1  231.58   17.70
   7   0   1  230.08   15.60
  -8   0  -1   12.60    6.10
  -8   0  -1   23.20    7.70
   8   0   1   25.30    8.20
  -9   0  -1   73.39   14.80
  -9   0  -1   92.59   14.20
   9   0   1   93.69   13.80
 -10   0  -1   20.60    8.80
 -10   0  -1   27.50   10.00
  10   0   1   21.50    9.10
  11  -1  -1   -2.90    5.00
 -11   1   1   -2.30    4.50
 -11   1   1    2.50    6.50
  10  -1  -1  133.79   16.20
 -10   1   1  138.79   16.70
 -10   1   1  186.78   19.10
   9  -1  -1  165.58   16.20
  -9   1   1  139.69   15.60
  -9   1   1  173.48   17.40
  -9   1   1  152.38   15.50
   8  -1  -1  214.78   14.90
   8  -1  -1  177.28   16.00
  -8   1   1  190.48   16.00
  -8   1   1  167.88   13.00
  -8   1   1  221.78   17.90
  -8   1   1  188.38   16.90
   7  -1  -1    0.30    2.90
   7  -1  -1    2.00    2.60
  -7   1   1   -0.70    2.50
  -7   1   1    3.60    3.60
  -7   1   1    0.00    2.30
  -7   1   1    1.10    2.70
   6  -1  -1   25.30    5.50
   6  -1  -1   15.20    5.10
  -6   1   1   30.10    4.90
  -6   1   1   32.10    6.70
  -6   1   1   32.80    7.20
  -6   1   1   32.50    7.20
  -6   1   1   26.70    3.90
   5  -1  -1 1080.39   36.80
   5  -1  -1 1016.30   34.00
  -5   1   1 1066.49   32.10
  -5   1   1 1002.70   34.00
  -5   1   1 1023.20   37.20
  -5   1   1 1048.10   36.10
  -5   1   1 1044.40   37.20
  -5   1   1 1035.90   33.80
   4  -1  -1  373.76   15.40
  -4   1   1  363.76   15.10
  -4   1   1  327.87   15.40
  -4   1   1  350.36   14.70
  -4   1   1  367.06   16.80
  -4   1   1  373.36   14.20
  -4   1   1  362.36   16.90
  -3   1   1  191.38   10.10
  -3   1   1  178.38    9.90
  -3   1   1  192.28    9.00
  -3   1   1  200.08    8.90
  -3   1   1  190.68    9.20
  -3   1   1  195.18    9.60
  -2   1   1 1866.31   49.99
  -2   1   1 1873.11   49.99
  -2   1   1 1893.91   50.49
  -2   1   1 1888.31   50.29
  -2   1   1 1860.21   50.29
  -2   1   1 1893.41   49.90
   1  -1  -1  482.35   14.10
  -1   1   1  479.25   14.00
  -1   1   1  452.05   13.90
  -1   1   1  470.95   14.70
  -1   1   1  458.65   13.20
  -1   1   1  462.05   14.30
  -1   1   1  481.75   14.80
   0  -1  -1  503.75   15.20
   0  -1  -1  502.15   15.30
   0   1   1  526.35   15.50
   0   1   1  505.85   14.80
   0   1   1  506.55   15.00
  -1  -1  -1 8478.55  214.78
  -1  -1  -1 8682.63  213.88
  -1  -1  -1 8770.52  213.48
   1   1   1 8563.84  214.28
   1   1   1 8599.84  213.68
   1   1   1 8741.83  214.48
  -2  -1  -1   33.10    4.30
  -2  -1  -1   39.10    3.80
  -2  -1  -1   38.60    4.40
   2   1   1   31.50    4.20
   2   1   1   40.30    3.90
  -3  -1  -1  677.83   25.60
  -3  -1  -1  630.54   24.20
  -3  -1  -1  660.43   22.50
   3   1   1  677.83   22.90
   3   1   1  684.03   25.00
  -4  -1  -1 2731.23   78.79
  -4  -1  -1 2699.13   74.99
  -4  -1  -1 2710.73   79.59
   4   1   1 2737.53   78.99
   4   1   1 2754.62   75.49
  -5  -1  -1  753.92   31.40
  -5  -1  -1  777.12   32.70
  -5  -1  -1  803.02   28.40
   5   1   1  775.22   28.50
   5   1   1  750.82   31.60
  -6  -1  -1    5.50    3.80
  -6  -1  -1    3.00    3.50
  -6  -1  -1    9.30    3.80
   6   1   1    5.10    4.30
   6   1   1   10.20    3.90
  -7  -1  -1   48.10    7.00
  -7  -1  -1   45.80    9.80
  -7  -1  -1   51.29   10.50
   7   1   1   42.20    7.00
   7   1   1   42.70    9.30
  -8  -1  -1   90.89   11.10
  -8  -1  -1   55.19   11.60
  -8  -1  -1   89.79   12.60
   8   1   1   72.69   11.70
  -9  -1  -1    4.50    5.30
  -9  -1  -1    3.50    5.50
   9   1   1    5.60    6.30
 -10  -1  -1   98.89   15.70
 -10  -1  -1   95.29   15.40
  10   1   1   66.39   14.60
  11  -2  -1  117.09   16.10
 -11   2   1  131.09   18.10
 -11   2   1  163.98   19.00
  10  -2  -1   -5.40    4.00
 -10   2   1    1.90    5.20
 -10   2   1   -2.40    4.00
 -10   2   1   -2.90    3.70
   9  -2  -1   11.10    5.90
  -9   2   1   16.60    6.60
  -9   2   1   14.70    6.60
  -9   2   1   22.20    7.70
   8  -2  -1  390.26   21.70
   8  -2  -1  390.46   23.80
  -8   2   1  342.87   22.20
  -8   2   1  400.36   24.20
  -8   2   1  353.76   18.90
  -8   2   1  369.46   23.50
   7  -2  -1  312.87   19.70
   7  -2  -1  305.97   17.80
  -7   2   1  303.37   19.00
  -7   2   1  306.37   16.20
  -7   2   1  282.47   19.50
  -7   2   1  302.47   17.70
  -7   2   1  333.97   16.00
  -7   2   1  301.07   19.40
   6  -2  -1  433.16   20.90
   6  -2  -1  452.65   19.20
  -6   2   1  486.25   19.80
  -6   2   1  441.66   22.20
  -6   2   1  454.25   21.10
  -6   2   1  451.95   23.20
  -6   2   1  463.45   19.20
  -6   2   1  413.86   21.50
   5  -2  -1  366.46   17.40
  -5   2   1  341.97   17.40
  -5   2   1  364.96   15.80
  -5   2   1  347.87   18.10
  -5   2   1  365.56   18.00
  -5   2   1  336.57   16.80
  -5   2   1  359.46   15.60
  -4   2   1 1866.51   54.09
  -4   2   1 1704.63   52.39
  -4   2   1 1818.32   53.29
  -4   2   1 1724.83   52.79
  -4   2   1 1798.82   51.49
  -4   2   1 1863.41   51.09
  -3   2   1  123.49    7.90
  -3   2   1  119.39    7.60
  -3   2   1  113.29    7.20
  -3   2   1  118.19    7.90
  -3   2   1  124.79    8.10
  -3   2   1  131.09    7.30
  -2   2   1 1627.44   46.80
  -2   2   1 1639.74   45.60
  -2   2   1 1727.83   47.60
  -2   2   1 1685.23   45.20
  -2   2   1 1726.93   46.70
  -2   2   1 1719.73   45.80
   1  -2  -1 5331.97  131.19
   1  -2  -1 5397.06  133.29
  -1   2   1 5381.96  130.99
  -1   2   1 5350.16  134.29
  -1   2   1 5169.08  133.89
  -1   2   1 5193.08  133.39
   0  -2  -1  268.67    9.70
   0  -2  -1  261.07   10.70
   0   2   1  264.67   10.20
   0   2   1  239.48   10.20
   0   2   1  269.97    8.40
  -1  -2  -1 8224.78  198.98
  -1  -2  -1 7915.71  197.98
  -1  -2  -1 8067.29  200.68
   1   2   1 7833.42  200.88
   1   2   1 7961.10  198.08
   1   2   1 8086.49  199.78
  -2  -2  -1  482.65   17.70
  -2  -2  -1  473.05   14.00
  -2  -2  -1  476.05   17.90
  -2  -2  -1  480.75   18.70
   2   2   1  468.25   18.70
   2   2   1  453.05   16.80
  -3  -2  -1 1175.98   37.80
  -3  -2  -1 1148.79   36.60
  -3  -2  -1 1176.28   39.30
   3   2   1 1181.58   38.60
   3   2   1 1169.78   35.60
  -4  -2  -1  161.58   11.40
  -4  -2  -1  144.79   11.40
  -4  -2  -1  163.78   10.50
   4   2   1  170.38   12.00
   4   2   1  137.09    9.30
  -5  -2  -1  906.91   36.00
  -5  -2  -1  908.31   37.20
  -5  -2  -1  963.10   33.80
   5   2   1  931.11   36.30
   5   2   1  900.61   32.00
  -6  -2  -1   69.19    9.50
  -6  -2  -1   87.59   10.70
  -6  -2  -1   73.89    8.20
   6   2   1   89.49    8.60
   6   2   1   82.39   10.10
  -7  -2  -1    1.60    3.50
  -7  -2  -1    1.90    3.10
  -7  -2  -1    2.60    4.00
   7   2   1   -0.10    3.20
  -8  -2  -1  439.66   23.80
  -8  -2  -1  462.75   29.30
  -8  -2  -1  512.15   29.80
   8   2   1  437.06   27.80
  -9  -2  -1    2.30    4.90
  -9  -2  -1    9.50    6.80
   9   2   1   -0.10    4.60
 -10  -2  -1    1.10    5.80
 -10  -2  -1   -6.20    4.30
  10   2   1   -7.40    5.10
  11  -3  -1   76.89   15.80
 -11   3   1   73.69   16.50
 -11   3   1   92.79   14.90
 -11   3   1   78.29   15.50
  10  -3  -1  181.88   18.90
 -10   3   1  162.98   18.30
 -10   3   1  209.58   19.10
 -10   3   1  176.68   18.50
   9  -3  -1  155.28   16.00
   9  -3  -1  136.89   14.10
  -9   3   1  133.59   15.20
  -9   3   1  153.28   15.10
  -9   3   1  104.99   13.20
   8  -3  -1  388.26   22.30
   8  -3  -1  339.67   22.80
  -8   3   1  340.97   21.00
  -8   3   1  385.46   24.40
  -8   3   1  384.76   23.50
  -8   3   1  388.96   23.30
   7  -3  -1  342.57   19.70
   7  -3  -1  311.27   16.80
  -7   3   1  313.87   19.20
  -7   3   1  294.57   19.10
  -7   3   1  347.57   19.80
  -7   3   1  326.07   20.70
  -7   3   1  298.37   16.70
  -7   3   1  339.67   16.60
   6  -3  -1    2.10    3.10
   6  -3  -1    4.30    2.70
  -6   3   1    4.00    2.80
  -6   3   1    0.50    2.10
  -6   3   1    0.80    2.40
  -6   3   1    5.60    3.50
  -6   3   1    1.70    3.00
  -6   3   1    6.40    3.70
   5  -3  -1  168.48   11.00
  -5   3   1  146.39    9.30
  -5   3   1  169.68   11.00
  -5   3   1  162.18   11.60
  -5   3   1  163.48   11.00
  -5   3   1  150.68   11.20
  -5   3   1  148.49   11.30
   4  -3  -1 1102.59   35.00
  -4   3   1 1007.80   35.10
  -4   3   1 1037.90   32.00
  -4   3   1 1023.00   34.70
  -4   3   1  953.70   32.60
  -4   3   1 1044.80   34.30
  -4   3   1 1005.50   34.80
   3  -3  -1 1054.29   31.60
  -3   3   1 1045.30   31.00
  -3   3   1 1014.80   33.30
  -3   3   1 1084.49   31.60
  -3   3   1  961.90   33.80
  -3   3   1 1030.60   32.50
  -3   3   1 1035.40   33.60
   2  -3  -1  152.78    6.70
  -2   3   1  145.69    8.00
  -2   3   1  150.58    7.70
  -2   3   1  163.08    9.10
  -2   3   1  152.08    9.40
  -2   3   1  164.38    6.90
  -2   3   1  162.18    9.40
   1  -3  -1 5909.71  144.99
   1  -3  -1 5766.62  148.69
   1  -3  -1 5943.41  150.18
  -1   3   1 5803.62  149.79
  -1   3   1 5898.81  150.08
  -1   3   1 5788.32  149.19
  -1   3   1 5920.91  145.99
   0  -3  -1 2904.81   77.59
   0  -3  -1 2883.21   78.39
   0  -3  -1 3004.00   75.59
   0   3   1 2963.20   77.89
   0   3   1 2849.91   78.29
   0   3   1 2865.41   77.59
   0   3   1 3003.50   74.79
  -1  -3  -1  180.98    9.40
  -1  -3  -1  188.98    9.00
  -1  -3  -1  197.48   10.60
   1   3   1  181.38   10.40
   1   3   1  184.28    9.40
   1   3   1  191.28    9.00
   1   3   1  188.88    8.90
  -2  -3  -1    1.90    2.00
  -2  -3  -1    0.50    1.20
  -2  -3  -1    1.50    2.00
  -2  -3  -1    4.50    2.00
   2   3   1    0.90    1.70
   2   3   1    2.10    2.10
   2   3   1    1.40    1.70
  -3  -3  -1 1811.32   54.79
  -3  -3  -1 1874.91   48.50
  -3  -3  -1 1850.71   55.29
  -3  -3  -1 1846.32   56.89
   3   3   1 1798.82   56.59
   3   3   1 1827.02   55.69
   3   3   1 1869.71   52.89
  -4  -3  -1    2.60    0.90
  -4  -3  -1    3.90    2.70
  -4  -3  -1    0.00    2.40
  -4  -3  -1    1.80    2.10
   4   3   1    1.20    1.80
   4   3   1    2.30    3.00
  -5  -3  -1  212.68   13.90
  -5  -3  -1  211.88   15.80
  -5  -3  -1  201.18   14.50
   5   3   1  164.08   13.80
   5   3   1  232.08   12.90
  -6  -3  -1  238.68   17.20
  -6  -3  -1  220.38   17.50
  -6  -3  -1  234.38   15.70
   6   3   1  226.18   17.20
   6   3   1  224.78   14.10
  -7  -3  -1    7.30    5.00
  -7  -3  -1    4.10    4.50
  -7  -3  -1    4.60    4.00
   7   3   1   11.20    5.50
  -8  -3  -1   50.99   11.70
  -8  -3  -1   37.00   10.30
  -8  -3  -1   56.29    9.10
   8   3   1   39.60   10.70
  -9  -3  -1  213.78   20.90
  -9  -3  -1  246.38   23.30
   9   3   1  262.37   24.20
   9   3   1  281.17   23.40
 -10  -3  -1   -1.50    5.50
 -10  -3  -1    0.80    5.40
  10   3   1   -4.80    5.00
  10   3   1    5.80    7.60
  10  -4  -1   85.89   14.20
 -10   4   1  130.59   16.00
 -10   4   1  148.29   16.60
 -10   4   1  104.49   14.00
   9  -4  -1  403.76   26.80
   9  -4  -1  403.26   25.10
  -9   4   1  383.86   25.70
  -9   4   1  375.96   26.10
  -9   4   1  391.86   25.00
   8  -4  -1    5.10    4.90
  -8   4   1    5.10    3.80
  -8   4   1    2.00    4.20
  -8   4   1   -1.50    2.70
  -8   4   1    0.80    4.00
   7  -4  -1  113.69   10.60
   7  -4  -1  120.69   12.20
  -7   4   1  134.89   11.60
  -7   4   1  119.29    9.40
  -7   4   1   98.39   11.20
  -7   4   1  104.99   10.40
  -7   4   1  104.69   11.90
  -7   4   1  128.99   12.40
   6  -4  -1  731.33   31.60
   6  -4  -1  696.13   29.10
  -6   4   1  693.73   30.70
  -6   4   1  741.33   31.50
  -6   4   1  699.33   29.30
  -6   4   1  794.02   32.30
  -6   4   1  737.03   26.80
  -6   4   1  725.03   29.20
   5  -4  -1   44.20    5.10
   5  -4  -1   41.70    5.90
  -5   4   1   55.89    6.80
  -5   4   1   45.50    5.30
  -5   4   1   40.10    7.50
  -5   4   1   33.60    6.60
  -5   4   1   38.40    5.40
  -5   4   1   37.70    6.00
   4  -4  -1  409.66   19.40
   4  -4  -1  397.16   16.70
  -4   4   1  425.46   19.00
  -4   4   1  437.46   17.00
  -4   4   1  415.46   17.10
  -4   4   1  431.56   19.90
  -4   4   1  427.76   20.40
  -4   4   1  427.16   19.70
   3  -4  -1 2555.64   73.99
   3  -4  -1 2585.14   70.39
  -3   4   1 2651.73   68.29
  -3   4   1 2604.44   71.19
  -3   4   1 2714.43   70.79
  -3   4   1 2571.64   73.19
  -3   4   1 2438.46   73.89
  -3   4   1 2501.35   73.69
   2  -4  -1  277.17   13.00
   2  -4  -1  297.47   10.20
   2  -4  -1  317.07   15.30
  -2   4   1  300.57   12.50
  -2   4   1  277.77   14.70
  -2   4   1  296.17   14.90
  -2   4   1  299.27   14.30
   1  -4  -1  655.33   23.70
   1  -4  -1  696.53   24.80
   1  -4  -1  671.03   19.30
  -1   4   1  647.24   24.20
  -1   4   1  708.83   21.40
  -1   4   1  634.14   24.40
  -1   4   1  674.13   24.70
   0  -4  -1  165.08   10.10
   0  -4  -1  187.58   10.80
   0  -4  -1  194.38    8.40
   0   4   1  174.08    8.40
   0   4   1  181.88   10.30
   0   4   1  185.18   11.00
   0   4   1  197.18   10.90
  -1  -4  -1  750.12   27.90
  -1  -4  -1  770.72   25.90
  -1  -4  -1  800.02   25.60
   1   4   1  751.82   26.10
   1   4   1  750.52   27.90
   1   4   1  772.72   25.00
  -2  -4  -1   30.00    3.90
  -2  -4  -1   37.70    4.60
  -2  -4  -1   40.10    5.10
  -2  -4  -1   36.10    5.40
   2   4   1   33.10    6.40
   2   4   1   35.40    4.70
   2   4   1   33.40    4.60
  -3  -4  -1  810.72   30.70
  -3  -4  -1  755.42   30.00
  -3  -4  -1  789.22   25.00
  -3  -4  -1  814.62   29.40
   3   4   1  800.82   29.60
   3   4   1  827.22   27.80
   3   4   1  742.33   30.80
  -4  -4  -1 1106.99   39.30
  -4  -4  -1 1087.39   30.90
  -4  -4  -1 1058.79   40.30
  -4  -4  -1 1107.29   39.40
   4   4   1 1092.49   39.70
   4   4   1 1064.69   40.90
   4   4   1 1064.59   35.40
  -5  -4  -1   27.20    7.20
  -5  -4  -1   14.80    5.00
  -5  -4  -1   22.50    6.50
   5   4   1   19.40    4.80
   5   4   1   15.60    5.80
   5   4   1   24.60    6.90
  -6  -4  -1  213.78   17.10
  -6  -4  -1  223.98   16.00
  -6  -4  -1  196.58   16.80
   6   4   1  192.48   16.40
   6   4   1  238.48   18.60
  -7  -4  -1    5.70    5.10
  -7  -4  -1    5.00    5.30
  -7  -4  -1   12.90    6.00
   7   4   1   16.10    7.40
   7   4   1    6.80    5.50
  -8  -4  -1   21.00    7.90
  -8  -4  -1   41.80    9.40
  -8  -4  -1   38.30   10.90
   8   4   1   40.50   10.80
   8   4   1   42.40   11.00
  -9  -4  -1    6.30    6.20
  -9  -4  -1    0.20    5.30
  -9  -4  -1    3.00    4.50
   9   4   1   -0.60    5.00
   9   4   1    4.70    6.60
  10  -5  -1    5.80    6.10
  10  -5  -1    1.60    5.40
 -10   5   1    0.40    4.80
 -10   5   1    3.90    5.90
   9  -5  -1  187.58   17.60
  -9   5   1  176.18   15.80
  -9   5   1  149.99   17.10
  -9   5   1  156.18   16.40
  -9   5   1  199.38   18.10
   8  -5  -1  269.87   20.80
  -8   5   1  305.77   19.80
  -8   5   1  325.97   20.00
  -8   5   1  362.46   23.10
  -8   5   1  347.07   22.60
  -8   5   1  338.97   22.70
   7  -5  -1    2.40    4.00
   7  -5  -1   10.50    4.60
  -7   5   1   13.80    5.80
  -7   5   1   13.70    4.90
  -7   5   1    6.80    4.20
  -7   5   1   11.90    5.20
  -7   5   1    9.80    5.00
   6  -5  -1  688.03   30.40
   6  -5  -1  679.63   26.30
  -6   5   1  699.23   28.00
  -6   5   1  702.03   32.00
  -6   5   1  716.53   31.50
  -6   5   1  717.93   26.80
  -6   5   1  733.93   31.30
  -6   5   1  751.92   32.00
   5  -5  -1  226.78   14.80
   5  -5  -1  193.38   11.50
  -5   5   1  206.48   14.40
  -5   5   1  191.28   14.00
  -5   5   1  202.48   14.90
  -5   5   1  192.28   11.50
  -5   5   1  186.18   11.40
  -5   5   1  225.98   14.30
   4  -5  -1   -1.00    1.60
   4  -5  -1    5.60    3.00
  -4   5   1    0.80    2.50
  -4   5   1    2.50    1.90
  -4   5   1    8.30    3.60
  -4   5   1    1.90    2.70
  -4   5   1    3.20    2.50
   3  -5  -1  941.91   31.30
   3  -5  -1  933.31   34.50
   3  -5  -1  929.41   27.00
  -3   5   1  919.31   34.50
  -3   5   1  919.31   34.60
  -3   5   1  915.51   33.70
  -3   5   1  875.11   30.80
  -3   5   1  968.70   27.10
   2  -5  -1  699.23   27.60
   2  -5  -1  719.83   25.70
   2  -5  -1  686.93   19.50
  -2   5   1  690.03   27.60
  -2   5   1  691.83   27.80
  -2   5   1  654.63   26.50
  -2   5   1  723.83   24.20
   1  -5  -1   90.39    7.70
   1  -5  -1   93.29    4.70
   1  -5  -1   91.59    8.30
  -1   5   1   77.59    7.70
  -1   5   1   85.99    6.20
  -1   5   1  100.49    8.60
  -1   5   1   82.79    8.00
   0  -5  -1  359.86   13.20
   0  -5  -1  352.86   16.70
   0  -5  -1  347.07   17.00
   0   5   1  345.87   17.30
   0   5   1  349.67   16.50
   0   5   1  335.27   16.40
   0   5   1  320.57   13.80
  -1  -5  -1 3884.91  102.89
  -1  -5  -1 3937.31  107.89
  -1  -5  -1 3897.11  105.19
   1   5   1 3880.41  108.09
   1   5   1 3883.11  105.09
   1   5   1 3922.21  103.19
  -2  -5  -1  355.96   18.70
  -2  -5  -1  371.56   17.50
  -2  -5  -1  369.16   16.30
   2   5   1  372.66   17.20
   2   5   1  384.96   19.90
   2   5   1  369.96   16.90
  -3  -5  -1  431.16   21.00
  -3  -5  -1  475.65   18.20
  -3  -5  -1  407.56   21.20
   3   5   1  467.95   21.30
   3   5   1  420.66   18.80
   3   5   1  452.35   23.00
  -4  -5  -1  118.29   11.10
  -4  -5  -1  108.99    7.10
  -4  -5  -1  128.79   11.70
  -4  -5  -1  106.39    9.90
   4   5   1  104.19    8.60
   4   5   1   89.29   10.50
   4   5   1  107.29   10.20
  -5  -5  -1  323.27   19.70
  -5  -5  -1  298.47   18.90
  -5  -5  -1  292.37   19.70
   5   5   1  286.47   19.10
   5   5   1  291.27   20.10
  -6  -5  -1   54.69    8.80
  -6  -5  -1   61.49    9.90
  -6  -5  -1   46.80    9.50
   6   5   1   62.69   10.30
   6   5   1   32.00    7.90
  -7  -5  -1    7.40    5.60
  -7  -5  -1    9.90    5.90
  -7  -5  -1    2.20    4.30
   7   5   1    2.40    4.90
   7   5   1    7.20    5.50
  -8  -5  -1   24.90    8.80
  -8  -5  -1   20.10    8.60
  -8  -5  -1   35.30    9.40
   8   5   1   18.60    8.30
   8   5   1   20.30    8.20
  -9  -5  -1    3.00    5.40
  -9  -5  -1    1.80    5.20
  -9  -5  -1    0.60    6.00
   9   5   1    6.60    7.20
   9   5   1   -2.10    4.50
  10  -6  -1   -4.80    4.70
 -10   6   1    1.00    4.90
 -10   6   1   -2.70    4.50
 -10   6   1   -3.10    5.60
   9  -6  -1   41.10   10.20
  -9   6   1   47.70   11.30
  -9   6   1   29.60    9.10
  -9   6   1   54.49   12.00
   8  -6  -1    5.50    5.30
  -8   6   1    4.20    4.30
  -8   6   1    9.20    5.60
  -8   6   1    7.70    5.50
   7  -6  -1  278.47   19.10
   7  -6  -1  347.47   22.80
  -7   6   1  226.18   17.60
  -7   6   1  271.47   19.70
  -7   6   1  304.87   21.20
  -7   6   1  295.37   20.00
   6  -6  -1   91.49   10.70
  -6   6   1   97.99   11.30
  -6   6   1   95.09   10.90
  -6   6   1   85.89   10.10
  -6   6   1   89.59   10.50
   5  -6  -1 1190.18   45.30
   5  -6  -1 1255.57   40.70
  -5   6   1 1224.88   43.60
  -5   6   1 1299.57   47.80
  -5   6   1 1200.98   45.10
  -5   6   1 1226.38   45.80
  -5   6   1 1234.28   38.40
   4  -6  -1  279.67   15.00
   4  -6  -1  326.77   18.90
  -4   6   1  307.17   12.40
  -4   6   1  284.87   18.20
  -4   6   1  312.27   16.40
  -4   6   1  276.07   17.30
  -4   6   1  305.47   18.90
   3  -6  -1   40.50    7.90
   3  -6  -1   48.70    6.10
  -3   6   1   27.10    6.20
  -3   6   1   44.00    6.90
  -3   6   1   46.70    6.80
  -3   6   1   36.20    5.20
   2  -6  -1  874.31   32.50
   2  -6  -1  933.21   24.30
   2  -6  -1  955.40   35.70
  -2   6   1  907.71   34.50
  -2   6   1  936.21   30.80
  -2   6   1  907.51   34.90
  -2   6   1  932.61   35.40
   1  -6  -1  892.81   24.60
   1  -6  -1  855.71   32.20
   1  -6  -1  876.71   33.40
  -1   6   1  892.21   33.20
  -1   6   1  847.02   28.80
  -1   6   1  857.51   33.30
  -1   6   1  900.11   33.90
   0  -6  -1   32.30    5.50
   0  -6  -1   30.50    6.20
   0  -6  -1   40.40    4.00
   0   6   1   24.20    5.60
   0   6   1   37.10    4.80
   0   6   1   31.60    6.50
  -1  -6  -1  385.76   16.40
  -1  -6  -1  371.16   19.70
  -1  -6  -1  409.96   19.10
   1   6   1  379.06   16.90
   1   6   1  347.67   17.70
   1   6   1  361.16   19.90
  -2  -6  -1  587.94   24.30
  -2  -6  -1  594.74   24.40
  -2  -6  -1  625.34   27.80
   2   6   1  627.14   28.50
   2   6   1  669.33   25.20
   2   6   1  603.14   24.80
  -3  -6  -1   26.30    6.50
  -3  -6  -1   28.70    6.30
  -3  -6  -1   30.50    4.90
   3   6   1   25.40    6.00
   3   6   1   28.80    7.40
   3   6   1   31.80    6.00
  -4  -6  -1   12.20    4.90
  -4  -6  -1    5.40    3.90
   4   6   1    4.50    4.30
   4   6   1    9.30    3.80
   4   6   1    3.20    3.30
  -5  -6  -1   94.79   11.30
  -5  -6  -1  114.49   11.70
  -5  -6  -1  114.79   12.40
   5   6   1  115.89   13.00
   5   6   1  105.19   12.00
  -6  -6  -1   29.30    7.60
  -6  -6  -1   38.50    9.40
  -6  -6  -1   27.50    8.00
   6   6   1   32.50    9.30
   6   6   1   45.80   10.10
  -7  -6  -1   12.70    6.50
  -7  -6  -1    6.90    5.40
  -7  -6  -1   21.70    8.30
   7   6   1   10.40    6.40
   7   6   1   13.10    7.20
  -8  -6  -1   32.20    9.60
  -8  -6  -1   25.50    9.20
  -8  -6  -1   32.20   10.50
   8   6   1   20.80    9.50
   8   6   1   16.20    7.60
  -9  -6  -1   78.19   15.10
  -9  -6  -1   77.99   15.30
  -9  -6  -1   46.20   13.90
   9   6   1  100.39   16.50
   9   6   1   58.19   15.10
  10  -7  -1  160.08   18.90
 -10   7   1  181.58   19.90
 -10   7   1  180.48   19.40
 -10   7   1  161.98   19.10
   9  -7  -1    5.40    5.70
  -9   7   1    4.50    5.60
  -9   7   1    3.60    4.90
  -9   7   1    7.80    5.70
   8  -7  -1    0.00    4.10
   8  -7  -1    2.30    4.70
  -8   7   1    1.30    4.00
  -8   7   1    1.30    3.80
  -8   7   1   -0.30    4.20
   7  -7  -1  155.78   14.70
   7  -7  -1  106.99   13.50
  -7   7   1  125.29   14.90
  -7   7   1  138.09   14.20
  -7   7   1  160.08   15.40
   6  -7  -1    5.40    4.70
  -6   7   1    3.20    4.00
  -6   7   1    3.40    3.80
  -6   7   1    2.80    3.60
  -6   7   1    3.10    3.90
   5  -7  -1   82.69   10.90
   5  -7  -1   88.49    8.60
  -5   7   1   84.29   10.20
  -5   7   1   90.79    9.60
  -5   7   1   88.39   10.90
  -5   7   1   87.89   10.70
   4  -7  -1  270.07   15.40
   4  -7  -1  268.67   18.30
  -4   7   1  257.97   17.50
  -4   7   1  278.07   18.60
  -4   7   1  265.37   18.30
  -4   7   1  276.17   15.80
   3  -7  -1   30.20    6.30
   3  -7  -1   18.70    5.90
  -3   7   1   28.60    7.30
  -3   7   1   34.50    5.30
  -3   7   1   29.50    7.40
  -3   7   1   21.50    6.20
   2  -7  -1   12.50    4.90
   2  -7  -1   15.20    4.70
  -2   7   1    8.10    4.20
  -2   7   1    7.90    3.90
  -2   7   1   12.00    3.70
  -2   7   1   12.60    4.90
   1  -7  -1 1062.59   39.80
   1  -7  -1 1021.00   38.20
  -1   7   1 1022.20   39.40
  -1   7   1 1031.50   34.30
  -1   7   1 1036.50   38.70
   0  -7  -1  652.73   28.00
   0  -7  -1  581.14   27.20
   0  -7  -1  614.44   22.60
   0   7   1  620.54   23.70
   0   7   1  610.54   28.20
   0   7   1  635.64   27.30
  -1  -7  -1    4.40    3.10
  -1  -7  -1    5.60    2.60
  -1  -7  -1    5.50    3.20
   1   7   1    2.50    3.10
   1   7   1    4.00    2.70
   1   7   1   -0.30    1.90
  -2  -7  -1  532.45   26.70
  -2  -7  -1  526.75   22.90
  -2  -7  -1  542.55   24.00
   2   7   1  525.75   23.70
   2   7   1  540.95   27.50
   2   7   1  527.05   23.50
  -3  -7  -1   49.80    9.40
  -3  -7  -1   40.40    6.30
  -3  -7  -1   51.19    7.40
   3   7   1   31.10    8.30
   3   7   1   48.60    7.00
   3   7   1   40.10    7.60
  -4  -7  -1   28.00    7.50
  -4  -7  -1   17.50    5.80
   4   7   1   20.10    6.10
   4   7   1   19.40    7.10
  -5  -7  -1  150.48   14.50
  -5  -7  -1  156.88   15.20
   5   7   1  162.28   16.60
   5   7   1  133.39   14.00
  -6  -7  -1   78.09   11.60
  -6  -7  -1   65.99   12.60
   6   7   1   70.69   11.20
   6   7   1   75.39   12.40
  -7  -7  -1   32.80   10.70
  -7  -7  -1   30.90    8.90
   7   7   1   -0.10    5.30
   7   7   1   33.20   10.10
  -8  -7  -1   17.40    8.20
  -8  -7  -1   31.60   10.80
   8   7   1   37.10   11.00
   8   7   1   28.70    9.80
   9  -8  -1   84.09   14.20
  -9   8   1   61.49   13.20
  -9   8   1  106.79   14.70
  -9   8   1  110.59   15.20
   8  -8  -1    3.10    5.10
   8  -8  -1    0.40    5.50
  -8   8   1   -5.10    3.40
  -8   8   1    7.70    5.80
  -8   8   1    4.60    5.00
   7  -8  -1   51.19   11.00
  -7   8   1   62.89   12.70
  -7   8   1   44.90   10.30
  -7   8   1   38.40   10.20
   6  -8  -1    4.90    4.60
  -6   8   1    9.40    5.70
  -6   8   1    5.10    5.50
  -6   8   1   10.40    5.50
   5  -8  -1    7.20    4.50
  -5   8   1   22.10    7.20
  -5   8   1   17.40    5.50
  -5   8   1   23.00    7.10
   4  -8  -1  199.88   16.60
   4  -8  -1  181.58   13.40
  -4   8   1  191.48   16.20
  -4   8   1  182.28   15.40
  -4   8   1  207.58   14.00
   3  -8  -1   98.79   11.60
   3  -8  -1   86.59    9.50
  -3   8   1   77.99   10.00
  -3   8   1   85.59   10.60
  -3   8   1  105.09    9.50
   2  -8  -1  157.48   14.30
   2  -8  -1  203.78   14.40
  -2   8   1  194.68   15.10
  -2   8   1  202.88   15.60
  -2   8   1  168.98   11.70
   1  -8  -1   76.49    9.20
   1  -8  -1   59.49    8.60
  -1   8   1   81.39    9.60
  -1   8   1   76.29    7.60
  -1   8   1   67.19    9.10
   0  -8  -1  877.01   35.80
   0  -8  -1  811.22   35.40
   0   8   1  867.21   36.90
   0   8   1  858.51   31.00
   0   8   1  834.22   34.60
  -1  -8  -1   19.20    5.60
  -1  -8  -1   17.10    5.80
   1   8   1   28.70    6.10
   1   8   1   22.90    6.90
   1   8   1   33.10    7.30
  -2  -8  -1   11.70    4.50
  -2  -8  -1   14.80    5.90
   2   8   1   13.50    5.00
   2   8   1    6.10    4.40
   2   8   1    7.10    3.80
  -3  -8  -1  144.19   14.20
  -3  -8  -1  170.58   13.20
  -3  -8  -1  149.88   12.30
   3   8   1  152.98   15.40
   3   8   1  160.28   12.80
   3   8   1  155.88   13.20
  -4  -8  -1  106.59   12.00
  -4  -8  -1  119.89   13.60
   4   8   1  106.99   11.60
   4   8   1  110.19   13.90
  -5  -8  -1   73.79   11.40
  -5  -8  -1   92.59   12.00
   5   8   1   87.09   11.90
   5   8   1   74.99   14.30
  -6  -8  -1  151.98   16.40
  -6  -8  -1   92.39   13.90
   6   8   1  176.88   17.30
   6   8   1  156.08   18.60
  -7  -8  -1  154.88   18.20
  -7  -8  -1  124.49   15.80
   7   8   1  107.49   16.50
   7   8   1  123.19   15.60
   9  -9  -1  151.98   18.80
  -9   9   1  145.09   18.30
  -9   9   1  143.69   17.80
   8  -9  -1    3.90    5.60
   8  -9  -1    5.80    6.10
  -8   9   1    9.50    6.70
  -8   9   1    5.80    5.60
   7  -9  -1   44.60   10.80
  -7   9   1   40.80   11.00
  -7   9   1   69.89   14.00
   6  -9  -1   11.30    6.50
  -6   9   1   13.50    6.00
  -6   9   1   13.00    7.20
   5  -9  -1  125.09   14.60
  -5   9   1  140.49   15.10
  -5   9   1  163.78   15.60
   4  -9  -1   -1.00    3.30
   4  -9  -1   -2.60    2.40
  -4   9   1    3.00    4.00
  -4   9   1   -0.30    3.60
   3  -9  -1   86.19   11.50
   3  -9  -1   77.49    9.80
  -3   9   1  112.99   12.70
  -3   9   1  111.49   12.60
   2  -9  -1  383.56   22.10
   2  -9  -1  376.96   23.70
  -2   9   1  364.56   22.80
  -2   9   1  402.76   24.00
   1  -9  -1  344.77   21.90
   1  -9  -1  310.57   20.00
  -1   9   1  289.07   20.80
  -1   9   1  303.47   20.00
   0  -9  -1    9.30    5.10
   0  -9  -1    4.20    3.80
   0   9   1    0.70    3.30
   0   9   1    8.90    5.00
  -1  -9  -1  128.59   12.80
  -1  -9  -1  155.78   14.40
   1   9   1  146.99   14.70
   1   9   1  104.09   11.20
  -2  -9  -1  178.48   14.50
  -2  -9  -1  148.09   15.10
   2   9   1  206.28   18.00
   2   9   1  175.08   14.40
  -3  -9  -1    9.40    4.80
  -3  -9  -1   17.30    6.80
   3   9   1   12.80    6.40
  -4  -9  -1  261.37   21.30
   4   9   1  226.88   20.60
  -5  -9  -1   59.89   13.10
   5   9   1   66.89   14.10
  -6  -9  -1    3.90    6.80
   6   9   1   -2.10    6.60
  -7  -9  -1   72.69   15.10
  -7  -9  -1   52.29   12.50
   7   9   1   55.39   14.40
   8 -10  -1   28.60   10.10
   8 -10  -1   76.89   15.10
  -8  10   1   49.40   12.90
  -8  10   1   37.80   10.90
   7 -10  -1    8.20    6.70
  -7  10   1    8.70    7.60
  -7  10   1   24.90    8.70
   6 -10  -1   65.99   13.70
  -6  10   1   69.69   14.00
  -6  10   1   59.49   12.70
   5 -10  -1  200.38   19.60
  -5  10   1  220.08   19.70
  -5  10   1  194.18   18.60
   4 -10  -1   15.60    8.10
  -4  10   1   26.80    8.60
  -4  10   1   29.50    8.90
   3 -10  -1   45.90    9.30
   3 -10  -1   34.00    9.10
  -3  10   1   31.30    8.90
  -3  10   1   39.30    9.80
   2 -10  -1  168.58   15.40
   2 -10  -1  189.48   17.40
  -2  10   1  165.28   15.90
  -2  10   1  187.48   17.30
   1 -10  -1   86.09   11.30
   1 -10  -1   83.69   11.60
  -1  10   1   85.89   11.50
  -1  10   1   96.49   12.60
   0 -10  -1   37.30    9.00
   0 -10  -1   24.10    7.20
   0  10   1   48.90   10.80
   0  10   1   48.30   10.00
  -1 -10  -1    0.50    3.40
  -1 -10  -1    1.20    3.90
   1  10   1   -1.00    3.00
   1  10   1    3.90    4.60
  -2 -10  -1   36.80    8.60
  -2 -10  -1   43.10   10.20
   2  10   1   33.30    9.40
  -3 -10  -1   50.39   11.80
   3  10   1   57.99   12.40
  -4 -10  -1   63.09   13.40
   4  10   1   46.70   11.80
  -5 -10  -1   46.30   12.50
   5  10   1   56.19   13.60
  -6 -10  -1   17.90    9.00
   6  10   1   28.40   11.00
   7 -11  -1    7.30    6.80
  -7  11   1   20.00    9.30
  -7  11   1   19.70    9.00
   6 -11  -1    8.70    6.30
  -6  11   1   -4.10    4.40
  -6  11   1   -1.50    4.10
   5 -11  -1   73.49   14.80
  -5  11   1   46.90   11.40
  -5  11   1   43.40   11.60
   4 -11  -1  142.59   16.80
  -4  11   1  139.19   16.10
  -4  11   1  122.69   15.50
   3 -11  -1    0.10    4.20
   3 -11  -1   -0.60    3.90
  -3  11   1   -1.60    3.90
  -3  11   1    8.40    5.60
   2 -11  -1   -0.80    4.00
   2 -11  -1   -3.20    4.40
  -2  11   1   -1.30    4.20
  -2  11   1    2.80    5.60
   1 -11  -1   76.59   11.30
   1 -11  -1   48.50   10.90
  -1  11   1   82.49   12.80
  -1  11   1   72.09   13.20
   0 -11  -1  165.58   16.50
   0 -11  -1  162.08   16.10
   0  11   1  150.38   16.50
   0  11   1  181.58   16.30
  -1 -11  -1    5.70    5.30
  -1 -11  -1   14.80    7.00
   1  11   1    2.60    5.00
   1  11   1    8.80    5.20
  -2 -11  -1   73.79   14.00
  -2 -11  -1   90.19   11.90
   2  11   1   61.29   13.50
  -3 -11  -1  120.99   15.70
   3  11   1  111.99   15.70
  -4 -11  -1    7.20    6.10
   4  11   1   10.50    7.50
  -5 -11  -1   19.00    8.80
   5  11   1   17.90    8.80
   6 -12  -1   12.20    7.70
  -6  12   1   33.30   10.90
  -6  12   1   16.40    8.30
   5 -12  -1    8.50    7.50
  -5  12   1    2.70    6.00
  -5  12   1    8.60    6.40
   4 -12  -1   48.90   12.40
  -4  12   1   21.30    8.80
  -4  12   1   25.70    9.30
   3 -12  -1  115.09   15.80
  -3  12   1   89.29   14.00
  -3  12   1  103.79   14.20
   2 -12  -1   40.40   10.40
   2 -12  -1   30.80   10.30
  -2  12   1   37.40   11.20
  -2  12   1   39.30   10.50
   1 -12  -1   24.70    9.00
   1 -12  -1   17.50    7.80
  -1  12   1   14.40    7.30
  -1  12   1   18.80    8.10
   0 -12  -1  278.77   22.60
   0 -12  -1  271.47   22.30
   0  12   1  275.97   22.00
   0  12   1  244.98   22.60
  -1 -12  -1   50.99   12.00
  -1 -12  -1   57.99   12.90
   1  12   1   40.80   11.60
  -2 -12  -1    4.00    5.20
  -2 -12  -1    1.50    5.10
   2  12   1    5.20    6.50
  -3 -12  -1  116.29   16.00
   3  12   1  118.69   17.00
   4 -13  -1    0.50    5.90
  -4  13   1    0.60    5.70
  -4  13   1    7.20    7.60
   3 -13  -1   20.20    8.90
  -3  13   1   37.30   11.90
  -3  13   1   20.30    8.60
   2 -13  -1   21.50    9.50
   2 -13  -1   23.60    9.10
  -2  13   1   30.40   10.60
  -2  13   1   17.10    8.50
   1 -13  -1   41.20   11.70
   1 -13  -1   56.79   12.80
  -1  13   1   54.89   12.70
  -1  13   1   81.09   15.90
   0 -13  -1   35.20   10.20
   0 -13  -1   43.50   12.20
   0  13   1   27.90   10.80
  -1 -13  -1  267.37   22.80
  -1 -13  -1  221.78   21.50
   1  13   1  283.37   25.60
   2  13  -2   35.90   12.00
  -2 -13   2   53.29   12.70
  -2 -13   2   36.70   10.80
   1  13  -2   43.60   12.40
  -1 -13   2   53.49   13.10
  -1 -13   2   48.90   11.80
   0  13  -2   61.19   14.30
   0 -13   2   59.49   13.50
  -1  13  -2   20.50    8.90
  -1  13  -2   29.20    9.30
   1 -13   2   29.00   10.80
  -2  13  -2   47.10   12.70
  -2  13  -2   48.40   11.90
   2 -13   2   34.90   11.40
  -3  13  -2   68.69   14.80
  -3  13  -2   69.19   15.50
   3 -13   2   77.89   15.80
   3 -13   2   66.19   14.40
   4  12  -2   78.49   15.80
  -4 -12   2   54.09   13.40
   3  12  -2   55.09   13.60
  -3 -12   2   57.59   12.40
  -3 -12   2   45.30   11.40
   2  12  -2    4.00    6.20
  -2 -12   2    1.20    5.00
  -2 -12   2    7.20    6.20
   1  12  -2   18.90    8.30
  -1 -12   2   13.70    6.80
  -1 -12   2   10.90    7.30
   0  12  -2  279.27   23.90
   0 -12   2  242.38   22.10
   0 -12   2  267.37   20.60
  -1  12  -2    4.60    5.40
  -1  12  -2   -2.90    4.00
   1 -12   2   -0.90    5.40
  -2  12  -2   37.60   10.30
  -2  12  -2   37.80   10.70
   2 -12   2   34.80   10.70
  -3  12  -2   46.20   12.40
  -3  12  -2   66.99   13.90
   3 -12   2   58.69   13.00
   3 -12   2   48.90   12.70
  -4  12  -2   97.09   15.10
  -4  12  -2  117.09   16.50
   4 -12   2  121.19   16.50
   4 -12   2  130.19   17.10
  -5  12  -2   24.80   10.00
  -5  12  -2   40.10   12.20
   5 -12   2   38.00   12.00
   5 -12   2   33.00   11.10
   5  11  -2   73.09   14.70
   5  11  -2   64.29   14.60
  -5 -11   2   47.80   12.80
   4  11  -2   20.20    8.40
   4  11  -2    0.90    6.00
  -4 -11   2   14.20    7.20
   3  11  -2  109.19   14.30
   3  11  -2  103.69   14.50
  -3 -11   2  103.99   14.50
  -3 -11   2  112.09   13.80
   2  11  -2   11.80    7.10
   2  11  -2   14.20    6.80
  -2 -11   2   15.20    7.40
  -2 -11   2   11.70    6.70
   1  11  -2   28.00    9.10
   1  11  -2   34.70    9.00
  -1 -11   2   29.70    8.00
  -1 -11   2   37.30    9.90
   0  11  -2   69.29   11.50
   0  11  -2   83.49   11.50
   0  11  -2   82.99   11.60
   0 -11   2   72.49   11.90
   0 -11   2   84.79   11.50
  -1  11  -2  127.89   15.00
  -1  11  -2  108.69   12.80
  -1  11  -2  134.99   14.30
   1 -11   2  120.59   14.90
  -2  11  -2    4.20    5.60
  -2  11  -2    7.10    5.60
  -2  11  -2    5.50    5.30
   2 -11   2   10.60    6.20
  -3  11  -2  171.68   17.80
  -3  11  -2  131.69   14.60
  -3  11  -2  144.59   16.30
   3 -11   2  145.99   16.90
  -4  11  -2  126.39   15.60
  -4  11  -2  111.39   14.00
  -4  11  -2   99.89   14.20
   4 -11   2   83.39   13.40
   4 -11   2  117.09   15.40
  -5  11  -2   58.49   13.80
  -5  11  -2   54.69   12.70
  -5  11  -2   57.69   11.80
   5 -11   2   45.20   12.00
   5 -11   2   57.49   13.40
  -6  11  -2   30.30   10.40
  -6  11  -2    9.10    7.50
  -6  11  -2   15.30    7.60
   6 -11   2   26.60   10.20
   6 -11   2   19.40    9.40
   7  10  -2    7.70    7.50
   7  10  -2    2.20    6.40
  -7 -10   2   -3.10    5.00
   6  10  -2   95.19   14.70
   6  10  -2   94.79   15.40
  -6 -10   2   80.49   15.40
   5  10  -2   86.79   14.30
   5  10  -2   87.79   13.80
  -5 -10   2   78.89   14.90
   4  10  -2   64.79   12.90
   4  10  -2   85.19   12.70
  -4 -10   2   38.50   10.60
  -4 -10   2   32.90    8.70
   3  10  -2    8.90    5.70
   3  10  -2   12.30    6.70
  -3 -10   2   17.50    6.60
  -3 -10   2   17.10    7.10
   2  10  -2  248.98   20.60
   2  10  -2  254.87   19.70
  -2 -10   2  222.68   18.30
  -2 -10   2  257.57   19.40
   1  10  -2   80.19   10.00
   1  10  -2   69.49   10.30
   1  10  -2   69.99   11.10
  -1 -10   2   66.29    9.80
  -1 -10   2   98.49   12.60
   0  10  -2    0.20    4.20
   0  10  -2    1.40    3.10
   0  10  -2    7.10    4.30
   0 -10   2    6.70    4.40
   0 -10   2    2.90    4.30
  -1  10  -2   20.70    7.20
  -1  10  -2   18.10    6.30
  -1  10  -2   28.40    8.30
   1 -10   2   24.80    6.80
   1 -10   2   36.40    9.30
  -2  10  -2  580.84   32.30
  -2  10  -2  630.34   32.00
  -2  10  -2  563.94   29.80
   2 -10   2  566.94   32.00
  -3  10  -2    1.30    4.80
  -3  10  -2   -0.50    3.30
  -3  10  -2   -0.60    4.50
   3 -10   2    0.60    4.30
  -4  10  -2  308.87   23.30
  -4  10  -2  290.27   21.50
  -4  10  -2  276.67   21.70
   4 -10   2  253.27   21.70
   4 -10   2  237.88   21.40
  -5  10  -2   84.19   13.40
  -5  10  -2   97.89   12.90
  -5  10  -2  108.29   14.70
   5 -10   2   99.59   14.40
   5 -10   2   93.79   13.80
  -6  10  -2   22.40    9.00
  -6  10  -2    1.90    5.00
  -6  10  -2    6.80    6.10
   6 -10   2    3.60    6.00
   6 -10   2    8.70    6.90
  -7  10  -2    1.00    5.00
  -7  10  -2    5.60    6.10
  -7  10  -2    4.80    6.30
   7 -10   2    5.50    6.50
   7 -10   2   10.60    7.70
   7   9  -2  108.99   15.90
   7   9  -2  128.89   17.50
  -7  -9   2  117.89   16.00
   6   9  -2   15.80    7.40
   6   9  -2    2.40    5.30
  -6  -9   2    6.70    5.90
   5   9  -2   48.00   11.30
   5   9  -2   21.40    8.30
  -5  -9   2   50.09   11.50
   4   9  -2   84.39   12.60
   4   9  -2   77.49   11.60
  -4  -9   2   73.79   10.00
  -4  -9   2   78.59   11.60
   3   9  -2  121.19   13.30
   3   9  -2  121.39   13.80
  -3  -9   2  111.89   12.90
  -3  -9   2  149.19   13.90
   2   9  -2  181.68   15.80
   2   9  -2  209.98   17.60
  -2  -9   2  196.28   15.80
  -2  -9   2  163.38   14.60
   1   9  -2  284.97   20.50
   1   9  -2  302.47   18.30
   1   9  -2  332.07   20.50
  -1  -9   2  313.87   21.00
  -1  -9   2  326.77   20.20
   0   9  -2  351.06   20.90
   0   9  -2  361.16   22.70
   0   9  -2  329.17   19.80
   0  -9   2  335.37   22.10
   0  -9   2  333.67   19.80
  -1   9  -2  103.09   11.60
  -1   9  -2  100.79   11.00
  -1   9  -2   79.99   10.70
   1  -9   2   91.19    9.40
   1  -9   2  107.59   12.50
  -2   9  -2  234.38   17.90
  -2   9  -2  257.27   18.10
  -2   9  -2  261.87   19.50
   2  -9   2  237.98   18.80
  -3   9  -2  115.89   12.80
  -3   9  -2  128.29   13.90
  -3   9  -2  119.89   13.40
   3  -9   2  170.98   15.90
  -4   9  -2    9.10    5.90
  -4   9  -2    7.80    6.00
  -4   9  -2   21.30    7.50
   4  -9   2   22.20    7.60
   4  -9   2   18.70    7.00
  -5   9  -2  277.37   22.40
  -5   9  -2  316.37   22.40
  -5   9  -2  319.77   23.10
   5  -9   2  283.37   22.90
   5  -9   2  291.77   22.20
  -6   9  -2   90.09   13.50
  -6   9  -2   60.59   12.60
  -6   9  -2   78.89   12.70
   6  -9   2   85.79   12.70
   6  -9   2   61.39   13.60
  -7   9  -2    6.60    6.80
  -7   9  -2   -0.10    6.30
  -7   9  -2   -0.10    4.30
   7  -9   2    2.10    5.50
   7  -9   2    0.80    5.20
  -8   9  -2   31.50   10.40
  -8   9  -2    8.00    6.90
  -8   9  -2   23.50    9.70
   8  -9   2   18.40    9.70
   8   8  -2   -0.70    6.20
   8   8  -2    1.10    5.00
  -8  -8   2    0.90    5.30
  -8  -8   2   -1.70    4.30
   7   8  -2  139.49   16.60
   7   8  -2  139.59   16.60
  -7  -8   2   99.79   14.00
  -7  -8   2  128.39   14.90
   6   8  -2  113.69   14.90
   6   8  -2  124.49   14.70
  -6  -8   2  113.09   14.30
  -6  -8   2  130.19   13.70
   5   8  -2   66.29   11.30
   5   8  -2   75.69   11.50
  -5  -8   2   71.79    9.90
  -5  -8   2   90.49   12.10
   4   8  -2  106.59   12.60
   4   8  -2  129.49   13.90
  -4  -8   2  123.19   11.60
  -4  -8   2   89.89   11.70
  -4  -8   2  113.99   11.10
   3   8  -2  779.02   35.00
   3   8  -2  795.72   36.10
  -3  -8   2  803.72   35.30
  -3  -8   2  730.83   32.70
   2   8  -2   52.09    6.90
   2   8  -2   46.00    9.30
   2   8  -2   60.99    9.00
  -2  -8   2   54.29    8.30
  -2  -8   2   71.19    8.90
   1   8  -2  416.36   22.70
   1   8  -2  445.86   24.40
   1   8  -2  450.75   21.30
  -1  -8   2  377.16   22.50
  -1  -8   2  402.36   21.80
   0   8  -2  737.63   30.70
   0   8  -2  760.32   32.00
   0   8  -2  717.33   32.90
   0  -8   2  691.53   32.30
   0  -8   2  736.03   30.20
  -1   8  -2  172.38   14.60
  -1   8  -2  185.78   14.30
  -1   8  -2  218.68   15.40
   1  -8   2  175.68   14.90
   1  -8   2  177.18   12.60
  -2   8  -2  333.07   20.00
  -2   8  -2  320.17   20.60
  -2   8  -2  350.56   20.90
   2  -8   2  282.47   19.70
   2  -8   2  317.37   16.70
  -3   8  -2  413.86   23.40
  -3   8  -2  350.86   22.70
  -3   8  -2  411.96   23.90
   3  -8   2  382.96   23.50
  -4   8  -2  187.58   16.10
  -4   8  -2  237.68   17.90
  -4   8  -2  194.38   17.10
   4  -8   2  202.88   16.80
   4  -8   2  198.58   17.40
  -5   8  -2   42.40    9.80
  -5   8  -2   28.30    8.30
  -5   8  -2   49.30   10.90
   5  -8   2   35.90    9.20
   5  -8   2   46.60   10.50
  -6   8  -2   54.19   11.50
  -6   8  -2   75.09   11.60
  -6   8  -2   60.99   12.20
   6  -8   2   79.89   11.70
   6  -8   2   92.09   13.70
  -7   8  -2   36.90   10.10
  -7   8  -2   42.10   11.10
  -7   8  -2   27.10    9.60
   7  -8   2   34.10   10.40
   7  -8   2   31.70    9.30
  -8   8  -2    0.40    4.90
  -8   8  -2    7.40    6.80
  -8   8  -2   10.50    6.90
   8  -8   2   -4.70    5.10
   9   7  -2   44.00   12.00
   9   7  -2  100.89   17.00
  -9  -7   2   95.59   14.30
  -9  -7   2   78.99   15.70
   8   7  -2  114.89   16.30
   8   7  -2  149.88   18.10
  -8  -7   2  112.19   14.90
  -8  -7   2  114.59   14.90
   7   7  -2    0.00    5.20
   7   7  -2   -0.90    4.40
  -7  -7   2    6.80    5.50
  -7  -7   2    1.40    4.00
   6   7  -2  491.95   28.90
   6   7  -2  463.05   28.30
  -6  -7   2  448.66   26.10
  -6  -7   2  504.85   28.90
   5   7  -2  498.15   27.90
   5   7  -2  506.55   27.40
  -5  -7   2  464.35   26.90
  -5  -7   2  481.45   25.20
  -5  -7   2  496.95   23.00
   4   7  -2   64.09    9.70
   4   7  -2   52.09    8.70
  -4  -7   2   75.59    9.90
  -4  -7   2   57.49    7.60
  -4  -7   2   77.09    8.50
   3   7  -2  559.84   27.90
   3   7  -2  551.34   27.30
  -3  -7   2  588.64   27.90
  -3  -7   2  576.04   24.20
  -3  -7   2  597.94   26.30
   2   7  -2  866.01   35.50
   2   7  -2  910.01   31.80
   2   7  -2  907.01   37.00
  -2  -7   2  873.71   35.20
  -2  -7   2  966.40   36.10
  -2  -7   2  906.51   30.60
   1   7  -2   25.40    5.40
   1   7  -2   15.40    4.90
   1   7  -2   23.30    6.40
  -1  -7   2   25.90    6.00
  -1  -7   2   20.40    5.80
   0   7  -2  189.58   13.80
   0   7  -2  196.98   14.60
   0   7  -2  203.08   13.50
   0  -7   2  192.18   14.30
   0  -7   2  222.88   13.40
  -1   7  -2  664.73   28.90
  -1   7  -2  654.83   28.70
  -1   7  -2  682.93   29.90
   1  -7   2  722.13   30.80
   1  -7   2  680.33   26.50
  -2   7  -2   32.20    7.40
  -2   7  -2   33.50    7.10
  -2   7  -2   44.60    7.10
   2  -7   2   45.80    7.40
   2  -7   2   43.00    5.50
  -3   7  -2  126.39   12.50
  -3   7  -2  116.59   11.90
  -3   7  -2  125.89   12.00
   3  -7   2  129.19   12.50
   3  -7   2  113.89   11.50
  -4   7  -2  174.58   15.10
  -4   7  -2  210.38   16.80
  -4   7  -2  171.08   15.00
   4  -7   2  201.38   16.90
   4  -7   2  192.88   15.30
  -5   7  -2  223.68   18.30
  -5   7  -2  229.68   17.80
  -5   7  -2  212.38   17.30
   5  -7   2  218.28   18.20
   5  -7   2  210.88   16.50
  -6   7  -2   60.89   10.20
  -6   7  -2   34.80    8.80
  -6   7  -2   36.10   10.00
   6  -7   2   45.80    9.80
   6  -7   2   55.39   12.00
  -7   7  -2   40.40   10.70
  -7   7  -2   50.09   11.40
  -7   7  -2   54.99   12.40
   7  -7   2   62.19   13.00
  -8   7  -2  133.89   16.20
  -8   7  -2  158.38   18.20
   8  -7   2  147.49   17.60
  -9   7  -2    6.00    7.40
  -9   7  -2    5.10    5.80
   9  -7   2    2.00    7.00
   9   6  -2    5.40    6.70
   9   6  -2    0.30    4.90
  -9  -6   2    4.00    5.10
  -9  -6   2    3.00    4.80
   8   6  -2   73.99   14.80
   8   6  -2   80.39   12.80
  -8  -6   2  100.09   13.40
  -8  -6   2   88.59   13.10
   7   6  -2  119.69   14.50
   7   6  -2  121.59   13.90
  -7  -6   2  103.99   12.90
  -7  -6   2   98.09   12.70
   6   6  -2  132.79   14.60
   6   6  -2  152.48   14.80
  -6  -6   2  142.29   14.10
  -6  -6   2  155.88   14.40
   5   6  -2  231.58   17.60
   5   6  -2  268.67   18.80
  -5  -6   2  254.47   14.20
  -5  -6   2  231.58   16.40
  -5  -6   2  234.58   17.50
   4   6  -2  133.19   12.70
   4   6  -2  148.19   13.00
  -4  -6   2  151.48   11.80
  -4  -6   2  148.79   12.90
  -4  -6   2  164.98   11.40
   3   6  -2    4.60    3.20
   3   6  -2    1.60    1.90
   3   6  -2    2.00    3.00
  -3  -6   2    2.30    2.90
  -3  -6   2    3.80    2.80
  -3  -6   2    8.20    3.40
   2   6  -2  630.14   23.40
   2   6  -2  634.94   27.50
   2   6  -2  643.04   27.90
  -2  -6   2  661.63   27.30
  -2  -6   2  665.03   23.60
  -2  -6   2  633.54   26.60
   1   6  -2 1767.52   57.09
   1   6  -2 1862.91   53.89
   1   6  -2 1771.02   56.59
  -1  -6   2 1797.02   57.19
  -1  -6   2 1692.63   54.89
  -1  -6   2 1855.21   49.70
   0   6  -2    4.20    2.50
   0   6  -2    2.90    2.80
   0   6  -2    2.90    1.20
   0   6  -2    2.30    2.70
   0  -6   2   -1.40    1.90
   0  -6   2    3.00    2.60
  -1   6  -2  181.48   12.50
  -1   6  -2  192.58   13.20
  -1   6  -2  166.98   12.30
   1  -6   2  190.28   13.30
   1  -6   2  188.38   10.90
  -2   6  -2  278.17   17.00
  -2   6  -2  284.67   17.20
  -2   6  -2  299.57    9.40
  -2   6  -2  303.17   17.60
   2  -6   2  312.07   17.80
   2  -6   2  291.37   13.40
  -3   6  -2    3.10    2.90
  -3   6  -2    6.60    3.70
  -3   6  -2    5.70    3.30
  -3   6  -2    3.40    1.70
   3  -6   2    2.10    3.10
   3  -6   2    5.30    2.30
   3  -6   2    5.60    3.10
  -4   6  -2   21.90    6.90
  -4   6  -2   17.90    6.00
  -4   6  -2   10.30    4.80
   4  -6   2   10.00    4.10
   4  -6   2   23.50    6.90
  -5   6  -2   93.29   11.70
  -5   6  -2  123.29   12.70
  -5   6  -2  109.69   11.90
   5  -6   2  130.19   13.50
   5  -6   2  122.89   11.70
  -6   6  -2  447.46   26.60
  -6   6  -2  367.16   24.40
  -6   6  -2  398.36   24.50
   6  -6   2  381.66   22.20
   6  -6   2  412.26   25.50
  -7   6  -2   84.99   12.30
  -7   6  -2   48.40   10.50
   7  -6   2   90.59   13.10
  -8   6  -2  354.46   27.00
  -8   6  -2  374.86   26.50
   8  -6   2  369.66   27.00
  -9   6  -2   21.30    8.40
  -9   6  -2   19.60    8.30
   9  -6   2   17.70    8.00
  10   5  -2   38.80   12.30
  10   5  -2   48.40   12.30
 -10  -5   2   44.60   12.40
 -10  -5   2   55.99   12.30
 -10  -5   2   47.80   13.10
   9   5  -2    2.70    4.90
   9   5  -2   -0.80    4.60
  -9  -5   2    6.00    5.80
  -9  -5   2    1.50    4.60
  -9  -5   2    4.00    5.40
   8   5  -2    2.40    5.10
   8   5  -2    0.90    4.00
  -8  -5   2    3.70    4.90
  -8  -5   2    9.50    5.30
  -8  -5   2    9.50    6.20
   7   5  -2   69.09   11.10
   7   5  -2   77.39   11.90
  -7  -5   2   79.79   11.70
  -7  -5   2   93.89   11.60
   6   5  -2  604.74   29.90
   6   5  -2  607.24   30.80
  -6  -5   2  574.34   29.00
  -6  -5   2  599.24   30.00
   5   5  -2  306.67   18.70
   5   5  -2  231.48   17.50
  -5  -5   2  279.97   18.10
  -5  -5   2  283.37   14.10
  -5  -5   2  272.07   17.50
   4   5  -2  320.97   18.60
   4   5  -2  319.57   18.80
  -4  -5   2  307.17   17.20
  -4  -5   2  307.77   15.40
  -4  -5   2  319.77   18.30
   3   5  -2  131.89    7.40
   3   5  -2  157.78   12.00
   3   5  -2  162.08   12.00
  -3  -5   2  159.68   11.70
  -3  -5   2  140.69   10.00
  -3  -5   2  147.49   10.00
   2   5  -2   11.20    2.80
   2   5  -2   18.40    5.20
   2   5  -2    9.80    3.60
  -2  -5   2    9.20    2.90
  -2  -5   2   12.40    3.90
  -2  -5   2   14.80    4.10
   1   5  -2  151.88   11.00
   1   5  -2  162.18    9.50
   1   5  -2  155.58   11.00
  -1  -5   2  151.88   10.70
  -1  -5   2  162.78   10.40
  -1  -5   2  165.18    8.20
   0   5  -2  371.96   18.10
   0   5  -2  382.36   18.20
   0   5  -2  405.36   12.50
   0   5  -2  367.46   16.90
   0  -5   2  376.56   16.20
   0  -5   2  367.26   18.20
  -1   5  -2  113.89    9.50
  -1   5  -2  123.59    9.70
  -1   5  -2  120.09    9.40
  -1   5  -2  123.59    5.10
   1  -5   2  114.59    7.50
   1  -5   2  107.19    9.30
  -2   5  -2   26.00    5.70
  -2   5  -2   23.90    5.70
  -2   5  -2   22.10    2.60
  -2   5  -2   17.90    4.70
   2  -5   2   22.00    5.40
   2  -5   2   22.00    3.20
   2  -5   2   15.20    4.60
  -3   5  -2  768.92   31.80
  -3   5  -2  801.12   31.50
  -3   5  -2  717.23   31.00
  -3   5  -2  835.52   25.60
   3  -5   2  802.92   24.10
   3  -5   2  767.92   30.50
   3  -5   2  757.02   31.90
  -4   5  -2   55.09    5.90
  -4   5  -2   65.39    8.50
  -4   5  -2   43.50    8.40
  -4   5  -2   46.10    7.50
   4  -5   2   50.69    7.90
   4  -5   2   45.30    6.70
  -5   5  -2   76.39    7.70
  -5   5  -2   74.39    9.60
  -5   5  -2   82.79   10.40
  -5   5  -2   89.19   10.20
   5  -5   2   64.29    9.10
   5  -5   2   55.19    7.40
  -6   5  -2  602.34   30.40
  -6   5  -2  680.73   28.00
  -6   5  -2  653.03   32.30
  -6   5  -2  568.54   30.30
   6  -5   2  532.15   29.60
   6  -5   2  589.64   27.00
  -7   5  -2    8.00    5.80
  -7   5  -2    4.40    4.10
  -7   5  -2    9.10    4.50
   7  -5   2   11.20    6.20
  -8   5  -2  148.79   16.00
  -8   5  -2  108.09   15.00
   8  -5   2  133.09   15.40
  -9   5  -2   67.39   14.70
  -9   5  -2   92.29   16.80
   9  -5   2   88.49   14.00
   9  -5   2   83.79   16.40
  10   4  -2  109.69   15.60
  10   4  -2  128.49   18.10
 -10  -4   2  103.89   13.50
 -10  -4   2  115.79   16.00
 -10  -4   2  116.69   16.20
   9   4  -2  281.57   23.10
   9   4  -2  340.77   26.20
  -9  -4   2  377.86   26.70
  -9  -4   2  327.97   23.10
  -9  -4   2  303.37   24.50
   8   4  -2    4.30    4.70
   8   4  -2    3.80    4.70
  -8  -4   2    1.00    3.70
  -8  -4   2    4.60    5.10
  -8  -4   2    0.60    4.40
   7   4  -2   56.49    9.20
   7   4  -2   43.50    9.80
  -7  -4   2   34.30    8.80
  -7  -4   2   46.40    9.60
  -7  -4   2   40.90    8.70
   6   4  -2  206.58   16.90
   6   4  -2  212.78   15.90
  -6  -4   2  214.98   16.60
  -6  -4   2  226.78   16.60
  -6  -4   2  220.48   15.90
   5   4  -2    7.00    3.90
   5   4  -2    3.80    3.60
  -5  -4   2    7.00    2.70
  -5  -4   2    9.20    4.10
  -5  -4   2    6.30    3.60
   4   4  -2  276.47   16.90
   4   4  -2  276.77   16.00
   4   4  -2  296.77   10.10
  -4  -4   2  320.77   16.90
  -4  -4   2  280.47   16.40
  -4  -4   2  294.07   13.60
   3   4  -2   11.50    3.90
   3   4  -2    6.50    3.30
   3   4  -2   12.80    2.10
  -3  -4   2    8.80    2.80
  -3  -4   2    7.10    3.10
  -3  -4   2   10.90    3.80
   2   4  -2  234.68   13.50
   2   4  -2  238.78   13.10
   2   4  -2  255.07   10.20
  -2  -4   2  241.28   12.40
  -2  -4   2  245.38   11.80
  -2  -4   2  216.38   12.50
   1   4  -2  250.17   13.50
   1   4  -2  270.37   11.50
   1   4  -2  263.97   13.30
  -1  -4   2  246.88   12.30
  -1  -4   2  264.57   13.40
  -1  -4   2  265.57   10.80
   0   4  -2  167.68    6.90
   0   4  -2  168.38    9.60
   0   4  -2  174.58   10.30
   0   4  -2  163.28   10.40
   0  -4   2  167.58   10.50
   0  -4   2  167.28    8.80
  -1   4  -2  676.63   24.90
  -1   4  -2  656.63   19.50
  -1   4  -2  650.13   25.20
  -1   4  -2  644.54   24.60
   1  -4   2  670.83   21.00
   1  -4   2  625.14   24.30
   1  -4   2  662.13   25.00
  -2   4  -2   31.00    5.10
  -2   4  -2   35.10    3.60
  -2   4  -2   24.10    5.20
  -2   4  -2   27.70    5.50
   2  -4   2   37.70    5.20
   2  -4   2   36.20    3.20
   2  -4   2   29.70    6.10
  -3   4  -2 1248.08   38.20
  -3   4  -2 1237.58   42.50
  -3   4  -2 1248.48   43.20
  -3   4  -2 1275.47   43.30
   3  -4   2 1223.88   41.10
   3  -4   2 1243.28   43.30
   3  -4   2 1308.47   34.00
  -4   4  -2   66.69    6.70
  -4   4  -2   61.59    7.70
  -4   4  -2   88.69    9.20
  -4   4  -2   73.89    8.70
   4  -4   2   73.59    8.50
   4  -4   2   76.69    7.60
  -5   4  -2   21.80    5.10
  -5   4  -2   21.70    6.20
  -5   4  -2   10.90    4.60
  -5   4  -2   25.70    6.80
   5  -4   2   20.90    5.30
   5  -4   2   11.80    4.90
  -6   4  -2  198.98   16.50
  -6   4  -2  198.78   15.90
  -6   4  -2  211.38   14.80
   6  -4   2  193.28   15.90
   6  -4   2  177.18   14.60
  -7   4  -2   15.10    5.80
  -7   4  -2   24.80    7.50
  -7   4  -2   20.10    7.40
   7  -4   2   19.60    7.10
  -8   4  -2    6.50    5.00
  -8   4  -2    1.20    3.70
  -8   4  -2    0.00    3.80
   8  -4   2   -4.80    3.60
   8  -4   2   -0.80    5.40
  -9   4  -2   -3.40    4.40
  -9   4  -2    1.70    5.10
  -9   4  -2    1.50    4.60
   9  -4   2   -3.40    4.60
   9  -4   2    2.80    5.40
 -10   4  -2   97.29   15.70
 -10   4  -2   74.59   15.60
 -10   4  -2   78.09   13.10
  10  -4   2   76.19   15.70
  10  -4   2  103.39   16.00
  10   3  -2   54.69   13.30
  10   3  -2   55.39   12.90
 -10  -3   2   27.80    8.30
 -10  -3   2   56.79   13.70
 -10  -3   2   49.80   12.20
   9   3  -2  103.39   13.70
   9   3  -2  117.09   15.10
  -9  -3   2  109.09   13.00
  -9  -3   2   85.79   13.10
  -9  -3   2   72.49   12.30
   8   3  -2   77.19   10.90
   8   3  -2   79.69   11.80
  -8  -3   2   81.89   10.80
  -8  -3   2   70.69   11.20
  -8  -3   2   64.69   10.60
   7   3  -2  488.15   27.50
   7   3  -2  504.25   26.10
  -7  -3   2  459.45   26.30
  -7  -3   2  498.35   27.80
  -7  -3   2  440.76   24.20
   6   3  -2  947.51   39.10
   6   3  -2  968.20   37.40
  -6  -3   2  889.01   36.00
  -6  -3   2  993.30   39.50
  -6  -3   2  857.51   37.20
  -6  -3   2  925.31   29.50
   5   3  -2  306.07   18.40
   5   3  -2  324.77   17.70
  -5  -3   2  290.77   17.90
  -5  -3   2  296.87   17.20
  -5  -3   2  353.36   14.20
  -5  -3   2  331.07   18.60
   4   3  -2  498.85   13.70
   4   3  -2  463.75   22.10
   4   3  -2  490.85   21.20
  -4  -3   2  485.45   18.00
  -4  -3   2  476.95   21.80
  -4  -3   2  450.95   21.20
  -4  -3   2  468.75   21.10
   3   3  -2  441.06   12.00
   3   3  -2  442.16   19.50
  -3  -3   2  408.56   17.90
  -3  -3   2  400.46   16.10
  -3  -3   2  397.56   18.10
   2   3  -2  252.17   12.40
   2   3  -2  266.47    9.00
   2   3  -2  246.48   12.90
  -2  -3   2  257.97   11.80
  -2  -3   2  246.18   12.20
  -2  -3   2  262.77   11.90
   1   3  -2   56.89    4.20
   1   3  -2   55.19    5.10
   1   3  -2   49.70    5.40
  -1  -3   2   55.09    4.20
  -1  -3   2   56.29    5.00
  -1  -3   2   43.70    4.70
   0   3  -2  344.17   14.10
   0   3  -2  354.16   11.80
   0   3  -2  351.26   15.20
   0   3  -2  340.67   13.80
   0  -3   2  371.66   14.20
   0  -3   2  353.86   12.70
   0  -3   2  325.97   14.50
  -1   3  -2  371.66   15.60
  -1   3  -2  359.06   15.20
  -1   3  -2  367.66   12.80
  -1   3  -2  334.87   15.80
   1  -3   2  355.36   15.40
   1  -3   2  372.96   11.80
  -2   3  -2    0.80    1.70
  -2   3  -2    1.80    1.60
  -2   3  -2    2.70    2.10
  -2   3  -2    1.40    2.00
   2  -3   2    2.10    2.30
   2  -3   2    2.90    2.10
   2  -3   2    1.20    0.70
  -3   3  -2  662.13   26.70
  -3   3  -2  664.33   23.70
  -3   3  -2  629.64   26.00
  -3   3  -2  618.84   25.40
   3  -3   2  705.23   18.00
   3  -3   2  641.94   26.20
   3  -3   2  668.43   24.10
  -4   3  -2  116.69    9.30
  -4   3  -2  109.79    5.00
  -4   3  -2  105.49    9.90
  -4   3  -2  109.59    9.80
   4  -3   2   91.19    9.30
   4  -3   2  104.99    4.90
   4  -3   2  114.49    8.40
  -5   3  -2    7.20    4.00
  -5   3  -2    8.00    3.90
  -5   3  -2   11.90    4.30
   5  -3   2    5.50    2.90
   5  -3   2    8.00    3.90
  -6   3  -2   14.80    5.40
  -6   3  -2   24.70    7.30
  -6   3  -2   30.10    7.00
   6  -3   2   25.10    6.70
  -7   3  -2  184.58   15.50
  -7   3  -2  177.08   16.00
  -7   3  -2  144.49   14.90
   7  -3   2  128.79   13.50
   7  -3   2  142.19   15.00
  -8   3  -2   39.00    9.70
  -8   3  -2   41.00   10.10
  -8   3  -2   52.49   11.20
   8  -3   2   40.40    9.50
   8  -3   2   33.10    9.60
  -9   3  -2  119.09   15.90
  -9   3  -2  107.69   14.60
  -9   3  -2  115.09   15.00
   9  -3   2  128.99   16.20
   9  -3   2  134.09   16.00
 -10   3  -2   66.19   14.60
 -10   3  -2   48.30   12.90
 -10   3  -2   34.50   10.50
  10  -3   2   59.89   14.20
  11   2  -2  137.59   18.40
  11   2  -2  143.19   17.50
 -11  -2   2  120.89   17.40
 -11  -2   2  126.19   17.80
  10   2  -2   11.00    6.60
  10   2  -2    2.80    5.30
 -10  -2   2   15.80    6.60
 -10  -2   2   10.10    6.70
 -10  -2   2   17.00    7.80
   9   2  -2  385.76   27.30
   9   2  -2  420.26   26.20
  -9  -2   2  406.36   27.30
  -9  -2   2  338.67   25.60
  -9  -2   2  358.26   22.70
   8   2  -2  305.07   21.00
   8   2  -2  335.47   23.60
  -8  -2   2  317.67   22.80
  -8  -2   2  330.87   23.10
  -8  -2   2  348.87   20.80
   7   2  -2    1.20    3.30
   7   2  -2   10.60    5.20
  -7  -2   2   11.10    5.20
  -7  -2   2   10.70    4.60
  -7  -2   2    3.40    4.00
   6   2  -2  332.47   20.50
   6   2  -2  329.47   18.90
  -6  -2   2  379.16   14.60
  -6  -2   2  337.57   20.50
  -6  -2   2  375.66   21.10
  -6  -2   2  344.07   18.90
   5   2  -2  557.44   23.50
   5   2  -2  561.64   25.40
   5   2  -2  578.64   17.40
  -5  -2   2  540.55   24.70
  -5  -2   2  567.94   19.50
  -5  -2   2  500.95   24.60
  -5  -2   2  511.25   23.00
   4   2  -2    2.80    1.00
   4   2  -2    3.80    2.30
   4   2  -2    4.40    2.80
  -4  -2   2    6.70    2.20
  -4  -2   2    0.30    2.00
  -4  -2   2    2.30    2.40
  -4  -2   2    4.30    2.60
   3   2  -2    0.30    1.80
   3   2  -2   -0.20    1.50
  -3  -2   2   -1.50    1.40
  -3  -2   2   -0.40    1.20
  -3  -2   2   -1.20    1.30
   2   2  -2  543.35   20.30
   2   2  -2  481.95   18.10
  -2  -2   2  586.34   19.70
  -2  -2   2  563.14   18.60
  -2  -2   2  559.44   19.40
   1   2  -2  191.58    7.40
   1   2  -2  198.88    9.90
   1   2  -2  185.08    8.50
   1   2  -2  203.88    8.60
  -1  -2   2  196.08    8.80
  -1  -2   2  202.78    7.50
  -1  -2   2  184.08    8.20
  -1  -2   2  182.98    9.00
   0   2  -2  146.29    7.40
   0   2  -2  140.89    8.30
   0   2  -2  145.39    6.70
   0   2  -2  152.78    7.50
   0  -2   2  157.58    7.50
   0  -2   2  147.99    6.20
   0  -2   2  144.19    7.80
  -1   2  -2  708.93   22.20
  -1   2  -2  724.93   23.30
  -1   2  -2  709.03   24.40
  -1   2  -2  703.13   23.60
   1  -2   2  742.73   23.20
   1  -2   2  698.13   23.60
   1  -2   2  703.63   18.50
  -2   2  -2 1985.30   54.69
  -2   2  -2 1906.41   55.39
  -2   2  -2 1890.21   56.49
   2  -2   2 2015.80   54.09
   2  -2   2 1929.01   56.09
  -3   2  -2  437.16   12.60
  -3   2  -2  422.86   18.90
  -3   2  -2  451.55   19.90
  -3   2  -2  439.96   18.60
   3  -2   2  433.06   19.30
   3  -2   2  436.46   16.70
  -4   2  -2  895.41   34.90
  -4   2  -2  972.30   26.60
  -4   2  -2  907.51   34.10
  -4   2  -2  903.61   33.70
   4  -2   2  907.21   34.00
   4  -2   2  978.30   30.00
  -5   2  -2  424.16   22.10
  -5   2  -2  422.36   22.70
  -5   2  -2  448.46   15.70
  -5   2  -2  456.25   22.30
   5  -2   2  443.56   17.40
   5  -2   2  432.86   22.00
  -6   2  -2  123.29   12.60
  -6   2  -2  118.39   11.90
  -6   2  -2  117.19   11.80
   6  -2   2  145.29   13.60
   6  -2   2  120.79   11.80
  -7   2  -2    6.00    4.70
  -7   2  -2    4.80    4.30
  -7   2  -2   -0.90    3.40
   7  -2   2   -0.70    3.40
   7  -2   2   -2.70    3.80
  -8   2  -2  243.48   20.20
  -8   2  -2  251.87   21.10
  -8   2  -2  253.77   20.40
   8  -2   2  249.68   20.80
   8  -2   2  277.67   20.50
  -9   2  -2  238.08   21.70
  -9   2  -2  241.48   21.30
  -9   2  -2  260.97   22.00
   9  -2   2  246.08   22.10
   9  -2   2  233.18   19.40
 -10   2  -2   -0.20    5.80
 -10   2  -2    5.80    6.20
  10  -2   2    2.70    6.10
  11   1  -2   74.29   14.90
  11   1  -2   84.09   17.70
 -11  -1   2   71.49   16.20
 -11  -1   2  101.79   16.40
  10   1  -2   94.69   14.70
  10   1  -2   98.09   14.00
 -10  -1   2   66.09   13.60
 -10  -1   2   81.59   11.70
 -10  -1   2   86.49   16.60
   9   1  -2   85.59   13.10
   9   1  -2  117.69   13.40
  -9  -1   2   94.89   11.50
  -9  -1   2   71.89   11.80
  -9  -1   2   93.99   13.00
   8   1  -2  120.49   12.50
   8   1  -2  109.39   13.40
  -8  -1   2  104.19   12.70
  -8  -1   2   80.29    9.70
  -8  -1   2  108.69   12.90
   7   1  -2  200.18   16.70
   7   1  -2  172.68   14.20
  -7  -1   2  197.08   15.90
  -7  -1   2  212.18   14.30
  -7  -1   2  208.28   16.30
   6   1  -2    7.20    4.20
   6   1  -2    8.90    2.80
   6   1  -2   10.10    4.00
  -6  -1   2   11.30    4.20
  -6  -1   2    6.20    3.80
  -6  -1   2    6.40    3.70
   5   1  -2   37.30    5.30
   5   1  -2   42.40    8.00
   5   1  -2   34.30    3.60
  -5  -1   2   31.60    6.50
  -5  -1   2   33.10    3.90
  -5  -1   2   35.80    5.20
  -5  -1   2   35.60    5.80
   4   1  -2  137.09    6.20
   4   1  -2  135.99   10.00
   4   1  -2  133.79    8.80
  -4  -1   2  126.29    8.90
  -4  -1   2  137.49    9.90
  -4  -1   2  150.08    7.80
  -4  -1   2  125.89    9.60
   3   1  -2 1805.92   53.99
   3   1  -2 1895.81   51.79
   3   1  -2 1863.11   47.40
  -3  -1   2 1898.91   47.50
  -3  -1   2 1885.61   53.09
  -3  -1   2 1928.91   51.19
  -3  -1   2 1883.21   53.89
  -3  -1   2 1857.41   54.29
   2   1  -2  320.17   11.30
   2   1  -2  323.37   13.30
  -2  -1   2  337.77   13.30
  -2  -1   2  315.67   12.00
  -2  -1   2  310.37   12.50
   1   1  -2 1363.26   35.50
   1   1  -2 1320.87   37.20
   1   1  -2 1354.36   38.10
  -1  -1   2 1354.36   36.80
  -1  -1   2 1379.46   35.40
  -1  -1   2 1298.67   37.10
  -1  -1   2 1426.86   37.80
   0   1  -2 3004.30   79.39
   0   1  -2 3012.40   80.49
   0   1  -2 3178.28   78.39
   0  -1   2 3117.79   79.49
   0  -1   2 3105.59   79.69
   0  -1   2 3179.48   77.49
  -1   1  -2 3211.18   82.79
  -1   1  -2 3188.58   83.49
  -1   1  -2 3195.48   84.09
   1  -1   2 3205.08   81.89
   1  -1   2 3162.78   83.79
  -2   1  -2   19.90    4.20
  -2   1  -2   23.00    3.60
  -2   1  -2   19.20    1.70
  -2   1  -2   29.60    4.10
   2  -1   2   21.90    2.60
   2  -1   2   17.60    3.90
  -3   1  -2  833.62   22.70
  -3   1  -2  775.52   28.00
  -3   1  -2  797.52   28.70
  -3   1  -2  753.92   28.50
   3  -1   2  785.52   23.60
   3  -1   2  748.83   27.80
  -4   1  -2   50.49    6.60
  -4   1  -2   50.29    6.60
  -4   1  -2   37.30    5.90
  -4   1  -2   55.69    4.30
   4  -1   2   50.29    6.20
   4  -1   2   46.20    6.50
   4  -1   2   53.09    4.10
  -5   1  -2 1024.70   31.40
  -5   1  -2 1022.30   38.50
  -5   1  -2 1038.30   39.70
  -5   1  -2 1008.50   39.00
   5  -1   2 1032.80   39.30
   5  -1   2  983.20   37.20
  -6   1  -2  228.48   17.40
  -6   1  -2  274.87   13.20
  -6   1  -2  282.57   18.40
  -6   1  -2  263.17   18.30
   6  -1   2  263.57   18.20
   6  -1   2  266.17   17.20
  -7   1  -2   37.70    9.20
  -7   1  -2   15.60    6.20
  -7   1  -2   12.30    5.90
   7  -1   2   17.10    6.10
   7  -1   2   27.90    7.70
  -8   1  -2  494.25   30.00
  -8   1  -2  533.05   31.10
  -8   1  -2  496.95   29.70
   8  -1   2  562.74   32.10
   8  -1   2  488.75   27.50
  -9   1  -2  373.06   27.30
  -9   1  -2  352.26   26.60
   9  -1   2  378.86   27.30
 -10   1  -2   -4.70    4.60
 -10   1  -2    0.50    5.70
  10  -1   2    3.50    6.10
  11   0  -2   26.20   10.90
  11   0  -2   30.20   10.70
 -11   0   2    7.10    7.20
 -11   0   2   21.00    9.10
  10   0  -2   21.70    9.50
  10   0  -2   22.80    8.60
 -10   0   2   16.10    8.00
 -10   0   2   25.20    9.00
   9   0  -2  275.37   20.80
  -9   0   2  254.17   18.00
  -9   0   2  320.87   23.00
  -9   0   2  272.67   21.40
   8   0  -2   -0.80    3.00
  -8   0   2    2.00    3.30
  -8   0   2    2.70    3.80
  -8   0   2    1.80    3.30
   7   0  -2   19.20    5.70
   7   0  -2   22.80    4.90
  -7   0   2   28.90    6.90
  -7   0   2   28.00    7.10
  -7   0   2   23.50    6.80
   6   0  -2  190.78   10.70
   6   0  -2  197.18   13.20
  -6   0   2  170.98   13.40
  -6   0   2  178.68   12.10
  -6   0   2  193.18   10.20
  -6   0   2  172.78   13.50
  -6   0   2  176.08   12.40
   5   0  -2 2235.68   65.99
   5   0  -2 2306.67   62.29
  -5   0   2 2333.77   62.49
  -5   0   2 2171.08   67.69
  -5   0   2 2308.87   65.89
  -5   0   2 2347.17   62.59
  -5   0   2 2295.17   65.69
  -5   0   2 2172.98   67.89
   4   0  -2    4.50    1.80
   4   0  -2    5.80    2.30
  -4   0   2    2.00    1.80
  -4   0   2    0.70    2.00
  -4   0   2    2.00    1.50
  -4   0   2    2.50    1.80
  -4   0   2    2.40    2.10
  -4   0   2    0.90    1.50
   3   0  -2  188.48    9.00
  -3   0   2  197.88    9.10
  -3   0   2  214.48   10.60
  -3   0   2  198.68   10.70
  -3   0   2  206.98    8.20
  -3   0   2  205.28   10.20
  -3   0   2  211.88    9.30
   2   0  -2    4.00    1.30
   2   0  -2    5.00    1.80
  -2   0   2    6.80    2.10
  -2   0   2    4.40    1.30
  -2   0   2    7.60    2.10
  -2   0   2    3.60    1.20
  -2   0   2    5.80    1.90
  -2   0   2    3.50    1.90
   1   0  -2  242.18    9.70
   1   0  -2  252.47    9.20
  -1   0   2  259.87    9.40
  -1   0   2  247.48    9.60
  -1   0   2  245.18    9.50
  -1   0   2  250.37    8.80
   0   0  -2 4422.06  108.99
   0   0  -2 4374.06  109.39
   0   0  -2 4355.16  110.39
   0   0  -2 4315.07  111.39
   0   0   2 4527.05  109.19
   0   0   2 4435.06  110.99
   0   0   2 4348.27  109.29
   0   0   2 4392.26  110.09
  -1   0  -2   34.70    3.50
  -1   0  -2   36.40    2.80
  -1   0  -2   33.50    4.00
  -1   0  -2   36.10    3.70
   1   0   2   32.10    2.70
   1   0   2   33.20    3.70
   1   0   2   32.00    3.70
  -2   0  -2 2337.77   65.09
  -2   0  -2 2341.87   64.69
  -2   0  -2 2396.96   60.99
  -2   0  -2 2271.97   65.79
   2   0   2 2412.76   65.19
   2   0   2 2292.27   64.79
   2   0   2 2411.16   59.99
  -3   0  -2  997.60   33.60
  -3   0  -2 1035.90   29.80
  -3   0  -2  976.40   34.10
  -3   0  -2  981.50   34.70
   3   0   2 1012.00   27.00
   3   0   2  979.20   33.10
   3   0   2 1059.29   34.60
  -4   0  -2  758.42   30.00
  -4   0  -2  746.83   30.40
  -4   0  -2  742.83   29.40
  -4   0  -2  779.32   25.20
   4   0   2  756.22   30.00
   4   0   2  773.82   28.80
   4   0   2  786.52   20.90
  -5   0  -2   24.70    6.10
  -5   0  -2   13.60    5.10
  -5   0  -2   22.70    5.90
  -5   0  -2   17.40    3.90
   5   0   2   19.00    5.80
   5   0   2   17.40    4.80
  -6   0  -2  323.57   21.00
  -6   0  -2  329.27   20.30
  -6   0  -2  326.87   20.70
  -6   0  -2  319.57   15.80
   6   0   2  320.57   20.40
   6   0   2  316.97   18.50
  -7   0  -2  791.22   36.90
  -7   0  -2  790.92   37.60
   7   0   2  730.43   35.90
   7   0   2  756.52   33.10
  -8   0  -2  201.78   18.70
  -8   0  -2  192.68   18.00
   8   0   2  220.38   19.50
   8   0   2  198.58   16.40
  -9   0  -2  163.98   18.20
  -9   0  -2  183.68   18.80
   9   0   2  163.88   18.40
 -10   0  -2    1.90    6.00
 -10   0  -2   -0.60    5.50
  10   0   2   10.40    7.80
  11  -1  -2   -2.50    4.50
 -11   1   2    1.80    6.00
 -11   1   2   -3.60    4.80
  10  -1  -2  102.29   13.80
 -10   1   2  103.49   14.20
 -10   1   2   83.19   13.10
   9  -1  -2   16.90    6.80
  -9   1   2   27.30    8.80
  -9   1   2   12.00    5.90
  -9   1   2   18.30    5.90
  -9   1   2   18.30    6.70
   8  -1  -2   19.80    6.70
  -8   1   2   25.00    7.50
  -8   1   2   31.40    7.70
  -8   1   2   24.30    6.30
  -8   1   2    9.60    4.70
   7  -1  -2    3.10    2.90
   7  -1  -2    5.10    3.60
  -7   1   2    5.80    3.10
  -7   1   2    5.40    2.60
  -7   1   2    1.80    3.10
  -7   1   2    5.60    3.60
  -7   1   2    0.60    2.50
  -7   1   2    4.00    3.00
   6  -1  -2  130.39   10.70
   6  -1  -2  123.59    9.30
  -6   1   2  152.58   10.00
  -6   1   2  125.69   11.40
  -6   1   2  141.69   10.80
  -6   1   2  133.89   10.10
  -6   1   2  121.49    8.50
  -6   1   2  136.19   11.40
   5  -1  -2 1322.17   41.50
   5  -1  -2 1271.87   39.30
  -5   1   2 1307.77   42.90
  -5   1   2 1279.07   40.80
  -5   1   2 1170.58   38.20
  -5   1   2 1316.47   39.40
  -5   1   2 1242.88   40.00
  -5   1   2 1239.58   42.40
  -4   1   2   42.60    5.20
  -4   1   2   50.89    4.90
  -4   1   2   48.70    5.70
  -4   1   2   52.79    5.20
  -4   1   2   46.90    4.70
  -4   1   2   47.60    5.20
  -3   1   2 2395.66   63.29
  -3   1   2 2320.87   64.49
  -3   1   2 2321.77   64.29
  -3   1   2 2374.36   65.49
  -3   1   2 2393.76   64.19
  -3   1   2 2448.46   63.79
  -2   1   2  110.09    6.40
  -2   1   2  104.69    6.20
  -2   1   2  103.09    6.20
  -2   1   2   94.49    4.90
  -2   1   2  110.69    6.10
  -2   1   2  104.89    5.60
   1  -1  -2   49.10    3.80
   1  -1  -2   44.40    2.50
  -1   1   2   45.30    3.70
  -1   1   2   45.20    3.80
  -1   1   2   47.50    3.80
  -1   1   2   44.60    2.70
   0  -1  -2   12.10    2.70
   0  -1  -2    8.70    2.10
   0  -1  -2    8.40    1.50
   0   1   2    7.60    2.30
   0   1   2   11.00    2.20
   0   1   2    5.20    1.70
  -1  -1  -2  696.13   24.00
  -1  -1  -2  729.03   22.30
  -1  -1  -2  706.93   22.00
   1   1   2  740.43   20.40
   1   1   2  695.03   23.10
   1   1   2  717.43   22.90
  -2  -1  -2   -0.90    1.40
  -2  -1  -2    0.50    1.70
  -2  -1  -2   -1.30    1.10
   2   1   2    1.90    0.80
   2   1   2    0.10    1.60
   2   1   2   -0.40    1.80
  -3  -1  -2   20.00    3.80
  -3  -1  -2   20.20    5.00
  -3  -1  -2   25.60    5.10
   3   1   2   18.20    4.00
   3   1   2   26.50    5.30
  -4  -1  -2  311.87   14.70
  -4  -1  -2  335.37   17.70
  -4  -1  -2  352.16   19.10
   4   1   2  343.37   16.90
   4   1   2  353.16   18.50
  -5  -1  -2  217.48   16.20
  -5  -1  -2  244.38   13.20
  -5  -1  -2  225.68   15.60
   5   1   2  230.18   16.00
   5   1   2  234.98   14.40
  -6  -1  -2    4.20    2.90
  -6  -1  -2    6.60    4.20
  -6  -1  -2    5.80    4.00
   6   1   2   12.10    4.90
   6   1   2    2.50    3.30
  -7  -1  -2  907.01   39.50
  -7  -1  -2  850.51   40.40
  -7  -1  -2  828.22   32.60
   7   1   2  835.82   35.00
   7   1   2  840.62   39.20
  -8  -1  -2   41.10   10.00
  -8  -1  -2   48.80   11.50
   8   1   2   66.79   13.50
  -9  -1  -2    8.20    6.30
  -9  -1  -2    1.20    5.30
   9   1   2    6.60    6.30
 -10  -1  -2   61.89   14.50
 -10  -1  -2   39.00   11.30
  10   1   2   60.89   14.60
  11  -2  -2   18.60    8.50
 -11   2   2   24.90    9.60
 -11   2   2   14.90    7.50
  10  -2  -2   26.60    9.20
 -10   2   2   13.50    7.60
 -10   2   2   11.80    6.60
 -10   2   2   12.40    6.90
   9  -2  -2  120.39   13.60
  -9   2   2  114.39   14.10
  -9   2   2  135.79   12.10
  -9   2   2  116.69   13.30
  -9   2   2  121.79   14.40
   8  -2  -2   43.90    9.20
   8  -2  -2   45.20    8.50
  -8   2   2   32.80    8.00
  -8   2   2   40.50    6.40
  -8   2   2   39.50    8.90
  -8   2   2   32.90    7.10
  -8   2   2   32.50    8.20
   7  -2  -2   51.49    7.90
   7  -2  -2   65.99    7.90
  -7   2   2   63.99    9.00
  -7   2   2   65.79    7.70
  -7   2   2   44.30    6.50
  -7   2   2   64.19    8.60
  -7   2   2   63.19    6.90
  -7   2   2   57.69    8.10
   6  -2  -2  198.58   12.70
  -6   2   2  215.88   14.40
  -6   2   2  192.88   12.10
  -6   2   2  198.38   11.90
  -6   2   2  196.18   14.10
  -6   2   2  212.98   13.00
  -6   2   2  215.38   13.70
  -5   2   2  719.93   27.00
  -5   2   2  740.13   28.50
  -5   2   2  733.03   26.70
  -5   2   2  742.13   26.70
  -5   2   2  774.92   29.00
  -5   2   2  724.23   27.40
  -4   2   2  366.16   15.70
  -4   2   2  389.66   16.60
  -4   2   2  352.76   16.20
  -4   2   2  392.16   16.80
  -4   2   2  389.06   16.30
  -4   2   2  358.16   15.90
  -3   2   2  171.88    9.30
  -3   2   2  189.48    9.20
  -3   2   2  172.18    9.00
  -3   2   2  173.18    9.70
  -3   2   2  165.88    9.10
  -3   2   2  164.98    9.40
   2  -2  -2 2637.34   69.99
  -2   2   2 2656.13   69.89
  -2   2   2 2648.03   71.69
  -2   2   2 2732.43   68.49
  -2   2   2 2643.04   71.59
  -2   2   2 2652.33   70.89
  -2   2   2 2692.63   69.79
   1  -2  -2   68.59    5.10
  -1   2   2   63.29    5.30
  -1   2   2   56.39    4.70
  -1   2   2   74.69    4.90
  -1   2   2   77.49    5.50
   0  -2  -2  323.57   13.10
   0  -2  -2  332.07   13.10
   0  -2  -2  320.07    9.80
   0   2   2  309.47   12.50
   0   2   2  313.97   13.20
   0   2   2  322.57   12.20
  -1  -2  -2    6.60    2.80
  -1  -2  -2    7.00    2.00
  -1  -2  -2    3.60    2.00
   1   2   2    6.80    2.70
   1   2   2    4.30    1.60
   1   2   2    6.90    2.60
  -2  -2  -2   55.19    5.50
  -2  -2  -2   57.29    5.40
  -2  -2  -2   59.49    6.30
   2   2   2   65.89    6.30
   2   2   2   55.39    3.40
   2   2   2   45.20    5.20
  -3  -2  -2  284.17   14.60
  -3  -2  -2  277.07   13.60
  -3  -2  -2  261.17   15.30
   3   2   2  305.07   14.40
   3   2   2  270.67   15.00
  -4  -2  -2  460.95   21.00
  -4  -2  -2  383.46   21.10
  -4  -2  -2  436.26   18.90
   4   2   2  403.86   20.70
   4   2   2  436.66   19.50
  -5  -2  -2  860.71   36.70
  -5  -2  -2  848.62   34.50
  -5  -2  -2  873.61   31.90
   5   2   2  867.01   32.50
   5   2   2  860.51   35.50
  -6  -2  -2  107.69    9.70
  -6  -2  -2   93.29   11.60
  -6  -2  -2  105.49   11.50
   6   2   2  106.69   10.20
   6   2   2  109.59   12.00
  -7  -2  -2   48.00    7.40
  -7  -2  -2   38.00    9.50
  -7  -2  -2   32.10    9.10
   7   2   2   53.89   10.90
  -8  -2  -2  438.96   28.40
  -8  -2  -2  449.16   29.70
   8   2   2  458.45   29.30
  -9  -2  -2   21.60    9.10
  -9  -2  -2   28.20   10.10
   9   2   2   15.50    8.10
  11  -3  -2   67.59   14.10
 -11   3   2   90.09   16.80
 -11   3   2   64.99   14.00
 -11   3   2   54.49   14.00
  10  -3  -2  136.09   16.00
 -10   3   2  163.38   16.90
 -10   3   2  120.89   14.90
 -10   3   2  136.39   17.10
   9  -3  -2    4.60    4.70
   9  -3  -2    1.00    4.00
  -9   3   2   -3.90    3.00
  -9   3   2   -0.50    3.60
  -9   3   2    2.70    4.00
  -9   3   2    3.20    4.40
   8  -3  -2   13.80    5.90
   8  -3  -2    7.60    4.50
  -8   3   2    3.20    3.60
  -8   3   2   17.50    6.30
  -8   3   2   12.20    4.50
  -8   3   2   12.70    5.50
  -8   3   2   14.50    5.50
   7  -3  -2  471.05   23.90
  -7   3   2  498.45   24.90
  -7   3   2  455.55   24.80
  -7   3   2  512.05   24.30
  -7   3   2  524.95   22.60
  -7   3   2  527.95   23.10
  -7   3   2  463.35   24.00
  -6   3   2   67.99    8.00
  -6   3   2   64.19    7.80
  -6   3   2   61.49    6.90
  -6   3   2   81.29    9.10
  -6   3   2   75.99    8.20
  -6   3   2   73.69    7.40
  -5   3   2   36.90    5.20
  -5   3   2   28.30    5.80
  -5   3   2   34.10    5.40
  -5   3   2   30.00    6.10
  -5   3   2   32.20    6.00
  -5   3   2   28.00    4.40
  -4   3   2  134.89    9.60
  -4   3   2  114.49    8.10
  -4   3   2  115.79    8.90
  -4   3   2  120.29    8.50
  -4   3   2  109.89    8.40
  -4   3   2  130.99    8.60
   3  -3  -2   16.00    3.60
  -3   3   2   25.70    3.80
  -3   3   2   19.80    4.30
  -3   3   2   21.10    4.50
  -3   3   2   21.80    3.30
  -3   3   2   13.50    3.40
  -3   3   2   20.30    3.20
   2  -3  -2  156.08    8.90
   2  -3  -2  166.48    7.80
  -2   3   2  145.09    9.40
  -2   3   2  158.68    9.70
  -2   3   2  158.38    9.00
  -2   3   2  166.98    7.00
  -2   3   2  155.08    8.60
   1  -3  -2  825.12   26.70
   1  -3  -2  823.02   24.60
  -1   3   2  783.42   26.60
  -1   3   2  809.92   27.20
  -1   3   2  828.12   21.30
  -1   3   2  778.92   26.00
   0  -3  -2  588.64   19.90
   0  -3  -2  552.94   20.90
   0   3   2  545.85   20.40
   0   3   2  558.44   19.80
   0   3   2  580.34   16.60
   0   3   2  576.24   20.90
  -1  -3  -2    1.30    1.50
  -1  -3  -2    2.80    2.20
  -1  -3  -2    2.80    2.30
   1   3   2    2.50    2.20
   1   3   2    1.30    1.60
   1   3   2    2.20    1.70
   1   3   2    0.40    2.00
  -2  -3  -2 1099.69   34.30
  -2  -3  -2 1063.09   36.10
  -2  -3  -2 1130.09   37.40
  -2  -3  -2 1116.39   31.60
   2   3   2 1057.39   36.80
   2   3   2 1113.39   35.30
   2   3   2 1098.59   31.60
  -3  -3  -2 1350.96   43.50
  -3  -3  -2 1349.27   43.20
  -3  -3  -2 1316.37   45.20
  -3  -3  -2 1397.86   36.40
   3   3   2 1358.96   42.50
   3   3   2 1307.17   45.30
  -4  -3  -2   48.90    6.30
  -4  -3  -2   54.39    7.70
  -4  -3  -2   60.39    7.40
   4   3   2   53.29    7.50
   4   3   2   35.00    5.60
  -5  -3  -2  669.43   31.10
  -5  -3  -2  587.14   27.90
  -5  -3  -2  620.04   26.70
   5   3   2  644.84   29.90
   5   3   2  568.74   25.40
  -6  -3  -2   14.80    4.80
  -6  -3  -2    9.20    4.50
  -6  -3  -2    9.40    5.70
   6   3   2    8.40    5.00
   6   3   2    9.80    4.40
  -7  -3  -2   95.09   12.50
  -7  -3  -2   76.59    9.90
  -7  -3  -2   98.29   13.20
   7   3   2   84.89   12.20
  -8  -3  -2   16.60    7.90
  -8  -3  -2   15.50    5.90
  -8  -3  -2   16.40    7.10
   8   3   2   15.30    8.00
  -9  -3  -2  359.36   28.40
  -9  -3  -2  354.96   27.60
   9   3   2  354.86   27.50
  11  -4  -2    3.50    5.90
 -11   4   2    0.40    5.00
 -11   4   2   11.60    8.10
 -11   4   2   12.70    6.40
  10  -4  -2  206.78   19.30
 -10   4   2  204.88   19.00
 -10   4   2  204.08   18.50
 -10   4   2  204.18   20.00
   9  -4  -2  618.04   32.80
   9  -4  -2  589.04   30.40
  -9   4   2  557.44   31.50
  -9   4   2  595.64   30.90
  -9   4   2  603.74   31.90
  -9   4   2  631.44   32.00
   8  -4  -2   64.99    9.40
  -8   4   2   73.69   10.50
  -8   4   2   75.09    8.50
  -8   4   2   76.69    9.30
  -8   4   2   77.59   10.00
  -8   4   2   88.39   10.60
  -8   4   2   63.79    9.70
   7  -4  -2 1096.39   41.10
   7  -4  -2 1114.59   43.00
  -7   4   2 1108.99   41.40
  -7   4   2 1118.59   42.60
  -7   4   2 1087.79   43.20
  -7   4   2 1112.89   38.80
  -7   4   2 1142.59   41.40
  -7   4   2 1106.39   42.70
   6  -4  -2  829.02   33.40
  -6   4   2  849.12   31.10
  -6   4   2  914.01   35.10
  -6   4   2  875.21   33.60
  -6   4   2  843.82   33.70
  -6   4   2  852.51   34.00
  -6   4   2  836.72   32.40
  -5   4   2    7.70    3.30
  -5   4   2    9.70    3.80
  -5   4   2   11.00    3.90
  -5   4   2    8.80    3.80
  -5   4   2    7.40    3.20
  -5   4   2    6.00    3.00
   4  -4  -2    2.50    1.90
  -4   4   2    2.30    2.60
  -4   4   2    2.10    2.50
  -4   4   2   -0.70    1.30
  -4   4   2   -1.20    1.50
  -4   4   2    2.80    1.90
  -4   4   2    2.60    2.70
   3  -4  -2 2998.60   82.59
   3  -4  -2 2986.10   79.69
  -3   4   2 3047.00   80.49
  -3   4   2 3100.39   79.79
  -3   4   2 2989.00   83.59
  -3   4   2 3058.19   85.19
  -3   4   2 2999.10   85.19
  -3   4   2 3025.30   82.89
   2  -4  -2    0.40    1.70
   2  -4  -2    0.70    1.20
  -2   4   2    1.40    1.20
  -2   4   2    0.80    1.80
  -2   4   2    5.40    2.60
  -2   4   2   -0.50    1.50
   1  -4  -2   42.20    4.00
   1  -4  -2   40.70    5.10
  -1   4   2   41.00    5.30
  -1   4   2   41.80    5.20
  -1   4   2   44.60    5.20
  -1   4   2   45.70    3.20
   0  -4  -2 1628.74   49.70
   0  -4  -2 1695.83   47.00
   0  -4  -2 1635.04   48.50
   0   4   2 1575.14   48.80
   0   4   2 1569.44   48.00
   0   4   2 1615.14   49.20
   0   4   2 1667.63   43.70
  -1  -4  -2 1132.39   34.40
  -1  -4  -2 1118.59   37.40
  -1  -4  -2 1077.89   35.10
   1   4   2 1052.19   34.00
   1   4   2 1031.80   35.20
   1   4   2 1085.39   37.00
   1   4   2 1150.88   33.10
  -2  -4  -2 2178.58   65.19
  -2  -4  -2 2233.38   66.19
  -2  -4  -2 2237.08   60.79
  -2  -4  -2 2223.38   62.19
   2   4   2 2323.97   62.99
   2   4   2 2168.28   63.69
   2   4   2 2127.99   65.89
   2   4   2 2134.89   60.49
  -3  -4  -2  714.93   22.90
  -3  -4  -2  691.33   28.70
  -3  -4  -2  726.53   27.60
  -3  -4  -2  692.03   29.00
   3   4   2  727.93   30.10
   3   4   2  722.03   27.20
   3   4   2  755.02   28.40
  -4  -4  -2  628.84   29.40
  -4  -4  -2  643.24   27.30
  -4  -4  -2  629.84   27.70
   4   4   2  675.63   28.60
   4   4   2  593.34   28.70
   4   4   2  645.84   25.90
  -5  -4  -2  712.63   30.90
  -5  -4  -2  689.73   32.40
  -5  -4  -2  590.14   28.30
   5   4   2  649.64   31.80
   5   4   2  666.53   27.60
   5   4   2  688.03   31.40
  -6  -4  -2   20.30    6.90
  -6  -4  -2   18.20    6.70
  -6  -4  -2   25.40    6.80
   6   4   2   20.30    7.00
   6   4   2   41.70    9.80
  -7  -4  -2   19.30    6.40
  -7  -4  -2   29.80    8.40
  -7  -4  -2   11.40    6.20
   7   4   2   16.90    7.70
   7   4   2   21.10    8.00
  -8  -4  -2    1.60    4.20
  -8  -4  -2   -1.60    4.50
  -8  -4  -2   -3.20    3.90
   8   4   2   -1.80    4.50
   8   4   2   -2.30    4.10
  -9  -4  -2   10.10    6.60
  -9  -4  -2    4.60    6.90
   9   4   2    7.30    7.10
   9   4   2    3.50    6.20
  10  -5  -2   59.89   12.30
  10  -5  -2   54.39   12.40
 -10   5   2   51.39   12.30
 -10   5   2   40.60   11.00
 -10   5   2   31.70    9.70
   9  -5  -2  276.87   21.30
  -9   5   2  286.27   20.50
  -9   5   2  317.27   22.80
  -9   5   2  286.37   21.30
  -9   5   2  290.67   21.70
   8  -5  -2 1661.33   59.99
   8  -5  -2 1530.65   55.99
  -8   5   2 1676.13   57.29
  -8   5   2 1591.84   58.69
  -8   5   2 1667.13   60.09
  -8   5   2 1640.44   59.49
  -8   5   2 1601.54   56.89
   7  -5  -2  153.88   13.30
   7  -5  -2  184.58   12.70
  -7   5   2  187.38   14.60
  -7   5   2  164.38   12.20
  -7   5   2  183.58   13.60
  -7   5   2  192.28   15.10
  -7   5   2  139.09   13.50
  -7   5   2  209.18   15.90
   6  -5  -2  512.85   22.50
   6  -5  -2  548.75   25.90
  -6   5   2  509.35   26.00
  -6   5   2  499.95   24.90
  -6   5   2  535.75   23.10
  -6   5   2  515.25   24.60
  -6   5   2  502.95   25.10
  -6   5   2  532.65   23.00
   5  -5  -2  841.42   34.20
   5  -5  -2  799.12   30.40
  -5   5   2  888.81   34.60
  -5   5   2  817.42   33.20
  -5   5   2  888.81   30.20
  -5   5   2  873.91   32.40
  -5   5   2  873.21   31.20
  -5   5   2  858.41   34.70
   4  -5  -2  357.26   19.70
   4  -5  -2  397.06   16.00
   4  -5  -2  382.36   17.70
  -4   5   2  404.76   19.50
  -4   5   2  370.96   19.90
  -4   5   2  422.66   17.80
  -4   5   2  390.06   15.80
  -4   5   2  385.26   17.90
  -4   5   2  392.16   20.50
   3  -5  -2   32.40    6.80
   3  -5  -2   25.50    5.00
   3  -5  -2   37.80    3.90
  -3   5   2   42.40    6.20
  -3   5   2   30.90    6.40
  -3   5   2   32.20    6.40
  -3   5   2   34.60    4.20
   2  -5  -2 2178.38   57.89
   2  -5  -2 2220.58   65.99
   2  -5  -2 2118.99   63.39
  -2   5   2 2076.69   63.69
  -2   5   2 2255.17   58.69
  -2   5   2 2177.98   65.79
  -2   5   2 2178.08   65.49
   1  -5  -2    2.00    2.20
   1  -5  -2   -0.40    1.80
   1  -5  -2    2.10    1.50
  -1   5   2   -0.30    1.90
  -1   5   2    0.00    1.10
  -1   5   2    1.00    2.10
  -1   5   2   -1.30    1.70
   0  -5  -2 1219.58   36.10
   0  -5  -2 1116.39   39.50
   0  -5  -2 1165.28   38.60
   0   5   2 1156.28   39.60
   0   5   2 1169.48   38.90
   0   5   2 1196.58   34.00
   0   5   2 1157.58   39.10
  -1  -5  -2  653.33   24.60
  -1  -5  -2  654.83   24.70
  -1  -5  -2  637.14   27.00
   1   5   2  648.24   25.70
   1   5   2  651.33   22.70
   1   5   2  651.93   27.10
  -2  -5  -2   28.80    6.00
  -2  -5  -2   28.50    6.30
  -2  -5  -2   25.50    4.20
   2   5   2   32.60    4.90
   2   5   2   18.70    5.70
   2   5   2   36.80    5.60
  -3  -5  -2  194.38   10.50
  -3  -5  -2  189.78   12.40
  -3  -5  -2  212.48   14.50
  -3  -5  -2  197.98   14.30
   3   5   2  207.88   13.00
   3   5   2  200.08   13.00
   3   5   2  195.48   14.80
  -4  -5  -2  179.48   13.30
  -4  -5  -2  189.48   15.00
  -4  -5  -2  198.28   14.80
   4   5   2  196.28   13.20
   4   5   2  211.58   14.60
   4   5   2  211.98   16.30
  -5  -5  -2  126.29   12.20
  -5  -5  -2  120.89   11.80
  -5  -5  -2  135.59   13.60
   5   5   2   95.29    9.60
   5   5   2  115.99   12.80
   5   5   2   91.29   10.90
  -6  -5  -2    3.20    3.80
  -6  -5  -2    4.30    4.40
  -6  -5  -2    2.50    3.80
   6   5   2    0.40    4.10
   6   5   2   -0.10    3.90
  -7  -5  -2  159.18   16.20
  -7  -5  -2  142.99   14.70
  -7  -5  -2  123.09   15.40
   7   5   2  136.69   15.70
   7   5   2  120.59   15.40
  -8  -5  -2   34.10   10.10
  -8  -5  -2   52.19   10.90
  -8  -5  -2   39.90   11.80
   8   5   2   61.49   13.80
   8   5   2   63.79   13.80
  -9  -5  -2   11.80    8.00
  -9  -5  -2   15.20    8.80
   9   5   2    8.10    7.80
   9   5   2   18.50    8.60
  10  -6  -2   63.59   13.00
 -10   6   2   74.09   12.50
 -10   6   2   66.09   13.30
 -10   6   2   64.69   13.20
   9  -6  -2  200.78   18.70
  -9   6   2  156.28   16.60
  -9   6   2  179.38   17.70
  -9   6   2  167.88   16.70
   8  -6  -2   37.80   10.00
   8  -6  -2   31.30    8.40
  -8   6   2   33.70    9.00
  -8   6   2   26.60    8.40
  -8   6   2   29.60    8.50
  -8   6   2   30.50    9.10
   7  -6  -2  143.59   13.50
  -7   6   2  106.59   10.00
  -7   6   2  138.29   13.30
  -7   6   2  113.29   12.40
  -7   6   2  110.59   12.50
  -7   6   2  108.39   11.70
   6  -6  -2  107.39   11.40
   6  -6  -2   99.39    9.20
  -6   6   2  110.79   10.70
  -6   6   2  100.39   11.40
  -6   6   2  111.09   11.70
  -6   6   2  109.19    9.20
  -6   6   2  105.89   11.70
  -6   6   2   96.89    9.30
   5  -6  -2  540.35   23.40
   5  -6  -2  510.55   26.10
  -5   6   2  559.34   21.20
  -5   6   2  532.45   26.90
  -5   6   2  573.94   27.50
  -5   6   2  532.05   23.80
  -5   6   2  510.05   25.30
   4  -6  -2 1165.18   42.70
   4  -6  -2 1113.59   38.60
   4  -6  -2 1127.59   35.80
  -4   6   2 1085.99   42.10
  -4   6   2 1105.89   40.70
  -4   6   2 1117.79   33.80
  -4   6   2 1131.29   37.50
  -4   6   2 1141.69   42.80
   3  -6  -2  225.18   15.00
   3  -6  -2  206.68    9.20
   3  -6  -2  198.28   12.90
  -3   6   2  216.58   14.90
  -3   6   2  190.28   14.10
  -3   6   2  193.08   13.60
  -3   6   2  200.88   10.80
   2  -6  -2  437.96   21.70
   2  -6  -2  417.06   20.30
   2  -6  -2  446.46   15.30
  -2   6   2  438.76   21.10
  -2   6   2  414.16   21.40
  -2   6   2  436.86   21.90
  -2   6   2  443.46   16.60
   1  -6  -2  728.53   22.70
   1  -6  -2  618.94   27.40
   1  -6  -2  677.33   28.00
  -1   6   2  682.03   28.50
  -1   6   2  681.43   28.30
  -1   6   2  687.23   28.60
  -1   6   2  676.23   22.40
   0  -6  -2  140.99   11.50
   0  -6  -2  165.98   11.80
   0  -6  -2  150.68    9.10
   0   6   2  172.28   12.60
   0   6   2  158.38   11.70
   0   6   2  147.99    8.60
   0   6   2  149.79   11.30
  -1  -6  -2   17.70    5.40
  -1  -6  -2   14.20    4.30
  -1  -6  -2   10.10    3.50
   1   6   2   10.50    3.20
   1   6   2   11.80    3.80
   1   6   2   14.10    4.50
   1   6   2   12.30    4.70
  -2  -6  -2  357.56   20.30
  -2  -6  -2  368.36   18.40
  -2  -6  -2  342.67   17.10
   2   6   2  345.97   18.30
   2   6   2  351.86   17.00
   2   6   2  349.47   20.50
  -3  -6  -2   55.49    6.10
  -3  -6  -2   47.20    7.70
  -3  -6  -2   65.39    8.90
   3   6   2   56.29    7.30
   3   6   2   54.49    7.20
   3   6   2   53.59    8.90
  -4  -6  -2   30.30    7.60
  -4  -6  -2   37.00    8.10
  -4  -6  -2   34.10    7.00
   4   6   2   43.60    9.50
   4   6   2   35.60    6.90
   4   6   2   31.40    7.20
  -5  -6  -2  589.64   31.20
  -5  -6  -2  599.24   29.10
  -5  -6  -2  623.54   30.90
   5   6   2  591.54   32.00
   5   6   2  626.04   30.30
  -6  -6  -2  338.27   23.90
  -6  -6  -2  332.67   22.70
  -6  -6  -2  311.57   21.50
   6   6   2  342.47   24.60
   6   6   2  301.57   21.90
  -7  -6  -2   70.29   11.10
  -7  -6  -2   80.89   13.00
  -7  -6  -2   77.89   11.90
   7   6   2   59.39   13.30
   7   6   2   60.89   13.10
  -8  -6  -2  173.38   17.70
  -8  -6  -2  130.59   16.00
  -8  -6  -2  155.88   18.50
   8   6   2  168.08   18.80
   8   6   2  136.19   18.20
  10  -7  -2   50.19   12.50
 -10   7   2   50.49   12.10
 -10   7   2   53.29   12.40
 -10   7   2   47.70   11.80
   9  -7  -2    5.30    5.90
  -9   7   2    7.00    5.60
  -9   7   2    4.20    4.70
  -9   7   2    2.60    5.30
   8  -7  -2    2.50    4.30
   8  -7  -2    0.30    4.40
  -8   7   2    0.30    4.90
  -8   7   2    0.90    4.10
  -8   7   2    3.20    4.50
  -8   7   2    3.40    4.10
   7  -7  -2   24.30    7.30
  -7   7   2   22.80    7.80
  -7   7   2   19.70    6.20
  -7   7   2   16.00    6.80
  -7   7   2   30.80    8.80
   6  -7  -2  940.61   35.50
   6  -7  -2  918.31   40.30
  -6   7   2  924.71   39.70
  -6   7   2  917.51   40.60
  -6   7   2  916.71   40.50
  -6   7   2  967.90   37.70
   5  -7  -2    7.40    4.50
   5  -7  -2    8.10    4.20
  -5   7   2    3.90    3.10
  -5   7   2    3.60    3.60
  -5   7   2   12.30    5.40
  -5   7   2    8.20    4.40
   4  -7  -2  400.16   22.80
   4  -7  -2  364.06   19.40
  -4   7   2  369.46   17.90
  -4   7   2  391.06   21.70
  -4   7   2  377.16   22.40
  -4   7   2  382.56   22.60
   3  -7  -2  602.94   26.30
   3  -7  -2  588.34   28.80
  -3   7   2  596.54   22.70
  -3   7   2  561.64   27.00
  -3   7   2  599.54   28.80
  -3   7   2  616.14   29.10
   2  -7  -2    8.00    4.20
   2  -7  -2    2.70    3.00
  -2   7   2    6.70    3.90
  -2   7   2   12.10    4.70
  -2   7   2    2.20    2.90
  -2   7   2    5.60    2.50
   1  -7  -2  700.93   30.20
   1  -7  -2  680.13   29.50
  -1   7   2  712.93   30.60
  -1   7   2  650.73   29.50
  -1   7   2  704.43   23.90
  -1   7   2  671.43   29.70
   0  -7  -2  407.56   17.10
   0  -7  -2  387.66   21.80
   0  -7  -2  429.26   21.80
   0   7   2  448.96   22.20
   0   7   2  466.95   22.60
   0   7   2  400.06   16.90
   0   7   2  431.46   22.80
  -1  -7  -2   14.40    5.40
  -1  -7  -2   26.50    6.00
  -1  -7  -2   31.40    5.00
   1   7   2   29.30    5.40
   1   7   2   24.30    6.00
   1   7   2   35.00    7.60
  -2  -7  -2  320.67   18.00
  -2  -7  -2  338.97   18.10
  -2  -7  -2  315.97   20.30
   2   7   2  331.17   18.80
   2   7   2  358.16   21.70
   2   7   2  365.06   17.80
  -3  -7  -2  218.48   13.40
  -3  -7  -2  210.38   15.00
  -3  -7  -2  191.58   16.30
   3   7   2  215.28   14.50
   3   7   2  171.08   13.40
   3   7   2  198.58   16.90
  -4  -7  -2  341.47   22.20
  -4  -7  -2  305.47   20.50
   4   7   2  299.87   19.40
   4   7   2  339.57   23.50
  -5  -7  -2    9.90    5.40
  -5  -7  -2    2.30    3.20
   5   7   2   -5.30    3.20
   5   7   2    5.00    5.20
  -6  -7  -2  206.78   19.00
  -6  -7  -2  203.08   18.80
   6   7   2  196.68   19.50
   6   7   2  219.98   19.00
  -7  -7  -2   15.50    7.50
  -7  -7  -2   11.90    7.90
  -7  -7  -2   46.60   10.90
   7   7   2   34.00   11.40
   7   7   2   14.80    7.50
  -8  -7  -2   13.40    7.10
  -8  -7  -2   14.30    8.00
  -8  -7  -2   13.30    8.20
   8   7   2   30.20   10.60
   8   7   2   12.00    8.90
   9  -8  -2  141.49   17.60
  -9   8   2  109.59   15.30
  -9   8   2  147.09   16.50
   8  -8  -2   15.80    6.90
  -8   8   2    7.10    5.50
  -8   8   2   11.30    6.50
  -8   8   2    5.80    6.30
   7  -8  -2    2.40    4.40
  -7   8   2    1.60    4.40
  -7   8   2   -2.20    3.80
  -7   8   2    2.20    4.20
  -7   8   2    3.70    4.60
   6  -8  -2  604.44   32.40
  -6   8   2  575.94   28.30
  -6   8   2  636.54   31.90
  -6   8   2  649.43   33.30
  -6   8   2  633.44   33.20
   5  -8  -2    1.90    3.10
   5  -8  -2    7.60    5.10
  -5   8   2    5.00    4.10
  -5   8   2    3.30    4.20
  -5   8   2    2.50    2.90
  -5   8   2    5.00    4.50
   4  -8  -2  131.99   11.90
   4  -8  -2  127.49   13.50
  -4   8   2  160.38   14.80
  -4   8   2  149.49   11.20
  -4   8   2  128.39   12.90
  -4   8   2  139.19   13.90
   3  -8  -2  246.48   16.30
   3  -8  -2  214.18   17.10
  -3   8   2  236.68   17.80
  -3   8   2  237.68   17.80
  -3   8   2  239.48   17.20
   2  -8  -2   -1.70    2.10
   2  -8  -2   -0.40    2.80
  -2   8   2    4.00    3.40
  -2   8   2    3.10    3.50
  -2   8   2    0.30    2.60
   1  -8  -2   12.60    5.60
   1  -8  -2    4.30    3.60
  -1   8   2    8.70    4.20
  -1   8   2    2.90    3.10
  -1   8   2    8.00    4.20
   0  -8  -2  606.94   28.10
   0  -8  -2  539.65   27.70
   0   8   2  525.15   26.50
   0   8   2  526.35   27.60
  -1  -8  -2  166.78   14.70
  -1  -8  -2  161.48   13.40
   1   8   2  185.18   15.70
   1   8   2  133.19   12.30
  -2  -8  -2    2.00    3.40
  -2  -8  -2   -0.50    2.10
  -2  -8  -2   -0.90    2.20
   2   8   2   -1.30    2.60
   2   8   2   -4.00    2.50
   2   8   2    0.70    3.70
  -3  -8  -2   48.60   10.40
  -3  -8  -2   67.19    9.10
  -3  -8  -2   71.99    9.90
   3   8   2   52.49    8.30
   3   8   2   51.49   11.30
   3   8   2   52.39    8.10
  -4  -8  -2    2.10    3.80
  -4  -8  -2    6.50    4.50
   4   8   2   -0.70    3.60
   4   8   2   -1.50    4.30
  -5  -8  -2   88.49   12.70
  -5  -8  -2   96.39   12.50
   5   8   2  112.49   14.80
   5   8   2  136.89   16.20
  -6  -8  -2   14.30    6.20
  -6  -8  -2   14.30    7.00
   6   8   2    9.50    7.70
  -7  -8  -2   19.90    8.80
  -7  -8  -2   10.00    7.50
   7   8   2   19.60    9.60
   9  -9  -2  174.18   18.50
   9  -9  -2  185.28   21.10
  -9   9   2  180.28   20.30
  -9   9   2  146.79   17.70
   8  -9  -2  131.59   16.70
  -8   9   2  102.09   14.30
  -8   9   2  121.49   16.00
   7  -9  -2   27.20    9.30
  -7   9   2   33.20    9.40
  -7   9   2   21.70    8.10
   6  -9  -2  395.06   26.50
  -6   9   2  365.46   25.60
  -6   9   2  432.76   27.40
  -6   9   2  382.76   25.20
   5  -9  -2   80.79   10.20
   5  -9  -2   69.59   11.40
  -5   9   2   71.79   11.20
  -5   9   2   72.99   10.90
  -5   9   2   71.99   11.40
   4  -9  -2   13.00    5.30
   4  -9  -2    9.10    5.50
  -4   9   2    6.50    4.90
  -4   9   2    5.70    4.70
  -4   9   2   11.50    5.40
   3  -9  -2   78.19   11.10
   3  -9  -2   70.39    9.40
  -3   9   2   76.69   10.80
  -3   9   2   79.99   11.00
  -3   9   2   64.99   10.20
   2  -9  -2  233.88   18.40
   2  -9  -2  256.17   17.90
  -2   9   2  228.08   17.80
  -2   9   2  250.77   18.60
   1  -9  -2  264.27   18.80
   1  -9  -2  240.08   18.50
  -1   9   2  226.78   17.50
  -1   9   2  233.58   18.30
   0  -9  -2   -4.50    2.60
   0  -9  -2   -2.20    2.70
   0   9   2   -1.50    3.00
   0   9   2    3.40    3.90
  -1  -9  -2   33.30    8.60
  -1  -9  -2   81.89   10.10
   1   9   2   64.69   10.10
   1   9   2   58.89    9.30
  -2  -9  -2   95.29   10.70
  -2  -9  -2   79.99   11.50
   2   9   2  109.19   13.30
   2   9   2   86.79   10.60
  -3  -9  -2   27.60    8.20
   3   9   2   28.10    8.80
  -4  -9  -2  165.28   17.10
   4   9   2  122.49   15.70
  -5  -9  -2    3.30    5.30
   5   9   2    1.70    6.00
  -6  -9  -2   13.10    7.20
  -6  -9  -2    5.20    6.00
   6   9   2   11.60    7.90
   8 -10  -2  234.78   22.50
  -8  10   2  248.08   23.60
  -8  10   2  290.37   24.60
   7 -10  -2   30.10   10.10
  -7  10   2   30.00   10.20
  -7  10   2   44.90   11.10
   6 -10  -2  240.48   21.90
  -6  10   2  272.37   21.70
  -6  10   2  257.27   22.00
   5 -10  -2   78.19   12.70
  -5  10   2   81.39   12.80
  -5  10   2   61.99   12.50
   4 -10  -2   18.80    8.00
   4 -10  -2   28.30    7.80
  -4  10   2   19.40    7.80
  -4  10   2   30.50    9.10
   3 -10  -2   73.69   10.10
   3 -10  -2   48.70   11.00
  -3  10   2   64.19   10.50
  -3  10   2   77.29   11.60
   2 -10  -2    1.90    4.30
   2 -10  -2    2.20    4.40
  -2  10   2    4.50    4.30
  -2  10   2    0.00    3.40
   1 -10  -2  702.23   34.70
   1 -10  -2  712.03   35.40
  -1  10   2  682.93   34.10
  -1  10   2  697.13   35.40
   0 -10  -2   11.80    5.60
   0 -10  -2    7.00    4.80
   0  10   2    8.10    5.20
   0  10   2    0.30    3.80
  -1 -10  -2   15.50    6.00
  -1 -10  -2    7.70    5.40
   1  10   2   15.60    6.60
   1  10   2   17.50    7.20
  -2 -10  -2  221.28   19.70
  -2 -10  -2  227.48   17.50
   2  10   2  224.18   17.80
   2  10   2  202.18   19.30
  -3 -10  -2   38.00   10.30
   3  10   2   36.70    9.80
  -4 -10  -2   65.59   13.50
   4  10   2   54.29   13.70
  -5 -10  -2   68.09   14.70
   5  10   2   82.69   16.70
   7 -11  -2    3.70    6.70
  -7  11   2    4.30    6.50
  -7  11   2    0.50    5.40
   6 -11  -2   14.10    8.30
  -6  11   2   25.80    9.30
  -6  11   2   15.70    7.30
   5 -11  -2   34.70   10.60
  -5  11   2   15.80    6.70
  -5  11   2   23.80    8.80
   4 -11  -2  201.48   19.80
   4 -11  -2  171.08   16.50
  -4  11   2  188.38   19.00
  -4  11   2  186.48   18.60
   3 -11  -2  127.59   15.60
   3 -11  -2  120.79   14.10
  -3  11   2   92.09   13.30
  -3  11   2  109.29   14.20
   2 -11  -2   16.10    7.10
   2 -11  -2   12.50    6.60
  -2  11   2   -1.40    4.70
  -2  11   2    3.80    5.90
   1 -11  -2  250.27   21.00
   1 -11  -2  304.37   22.50
  -1  11   2  301.87   23.50
  -1  11   2  267.17   21.20
   0 -11  -2  135.19   15.10
   0 -11  -2  149.49   16.40
   0  11   2  186.48   17.10
   0  11   2  140.29   16.30
  -1 -11  -2   -2.60    4.20
  -1 -11  -2    1.20    3.80
   1  11   2    6.80    5.70
   1  11   2   -2.80    3.80
  -2 -11  -2   90.89   14.00
  -2 -11  -2   91.39   12.40
   2  11   2   78.89   15.40
  -3 -11  -2  190.78   19.60
   3  11   2  198.58   21.10
  -4 -11  -2   -4.50    4.10
   4  11   2   -0.10    5.50
   6 -12  -2   20.60    9.60
  -6  12   2    5.50    6.70
  -6  12   2   21.00    9.20
   5 -12  -2   56.79   13.20
  -5  12   2   41.50   11.50
  -5  12   2   32.70   10.40
   4 -12  -2   46.40   12.20
  -4  12   2   54.29   12.90
  -4  12   2   84.29   16.50
   3 -12  -2   94.39   14.50
   3 -12  -2   83.99   12.70
  -3  12   2   87.09   13.70
  -3  12   2  115.39   16.20
   2 -12  -2   20.90    8.80
   2 -12  -2   16.50    7.80
  -2  12   2    7.70    6.00
  -2  12   2    7.60    6.50
   1 -12  -2   38.70   10.60
   1 -12  -2   26.00    9.30
  -1  12   2   46.00   12.00
  -1  12   2   33.20    9.90
   0 -12  -2  254.97   21.40
   0 -12  -2  210.48   20.00
   0  12   2  257.87   23.00
   0  12   2  260.97   21.50
  -1 -12  -2   52.39   11.60
  -1 -12  -2   73.99   14.80
   1  12   2   58.49   13.60
  -2 -12  -2    5.10    5.80
   2  12   2    2.00    5.60
  -3 -12  -2   17.10    8.60
   3  12   2   26.80   10.80
   4 -13  -2    2.30    6.50
  -4  13   2   -1.50    5.20
  -4  13   2    2.30    5.90
   3 -13  -2   43.80   12.90
   3 -13  -2   22.60    9.10
  -3  13   2   20.50    9.50
  -3  13   2   35.40   10.90
   2 -13  -2   32.00   10.30
   2 -13  -2   32.50   11.60
  -2  13   2   28.90   10.00
  -2  13   2   37.00   11.50
   1 -13  -2   14.60    7.80
   1 -13  -2    9.30    7.30
  -1  13   2   24.70    9.30
  -1  13   2   22.20    8.80
   0 -13  -2   22.30    9.90
   0 -13  -2   23.50    8.70
   0  13   2    9.10    7.50
   0  13   2   15.30    7.50
  -1 -13  -2   97.89   17.30
  -1 -13  -2   83.69   15.90
   2  13  -3    9.10    7.30
  -2 -13   3    7.80    6.30
  -2 -13   3    6.90    6.70
   1  13  -3  126.39   17.60
   0  13  -3   99.99   15.70
   0 -13   3   73.59   15.80
  -1  13  -3    5.70    6.30
   1 -13   3    4.80    5.90
   1 -13   3   -0.90    5.90
  -2  13  -3  155.38   19.00
  -2  13  -3  131.89   16.60
   2 -13   3  160.28   19.30
   2 -13   3  135.19   16.90
   4  12  -3   78.09   16.00
  -4 -12   3   68.79   19.50
  -4 -12   3   80.19   15.40
   3  12  -3   66.79   14.40
  -3 -12   3   55.19   12.60
  -3 -12   3   79.59   14.90
   2  12  -3   15.10    8.10
  -2 -12   3   18.70    8.50
  -2 -12   3   21.00    8.20
   1  12  -3   35.00   12.10
   1  12  -3   43.70   11.50
  -1 -12   3   34.60    9.60
  -1 -12   3   44.10   11.10
   0  12  -3   91.59   14.00
   0  12  -3   87.79   17.00
   0 -12   3  111.49   15.20
  -1  12  -3   45.20   11.40
  -1  12  -3   22.40    8.70
  -1  12  -3   22.40    8.90
   1 -12   3   44.10   11.10
   1 -12   3   39.40    9.80
  -2  12  -3   31.40   12.60
  -2  12  -3   15.80    8.00
  -2  12  -3   34.70   10.70
   2 -12   3   21.70    8.50
   2 -12   3   36.90   11.00
  -3  12  -3    5.00    6.80
  -3  12  -3    4.30    5.60
   3 -12   3    1.10    5.70
   3 -12   3    0.70    6.10
  -4  12  -3  263.17   23.40
  -4  12  -3  176.98   19.80
   4 -12   3  201.38   21.00
   4 -12   3  199.88   21.50
   6  11  -3   23.90   10.40
   6  11  -3   33.00   11.50
  -6 -11   3    7.20    6.70
   5  11  -3   47.40   12.10
   5  11  -3   46.60   12.30
  -5 -11   3   59.39   13.30
   4  11  -3   11.30    7.20
   4  11  -3    5.10    6.00
  -4 -11   3   -2.50    4.60
  -4 -11   3    4.90    5.10
   3  11  -3  193.78   18.80
   3  11  -3  204.18   19.90
  -3 -11   3  199.68   18.70
  -3 -11   3  233.98   20.10
   2  11  -3   10.90    6.50
   2  11  -3   30.30    9.10
  -2 -11   3   19.80    7.70
  -2 -11   3   19.20    7.40
   1  11  -3    8.70    5.20
   1  11  -3   15.30    7.00
  -1 -11   3   14.80    7.00
  -1 -11   3   10.20    5.10
   0  11  -3   -1.70    4.40
   0  11  -3   -1.10    4.30
   0  11  -3   -0.20    3.20
   0 -11   3    1.10    5.10
   0 -11   3    4.30    4.10
  -1  11  -3   46.00   10.50
  -1  11  -3   57.39   12.20
  -1  11  -3   65.79   11.00
   1 -11   3   53.39   11.80
  -2  11  -3  151.18   15.90
  -2  11  -3  112.39   15.10
  -2  11  -3  107.99   14.10
   2 -11   3  135.39   15.60
   2 -11   3  107.19   15.00
  -3  11  -3   26.50    9.10
  -3  11  -3   16.40    7.40
  -3  11  -3   16.80    7.80
   3 -11   3   31.60   10.20
   3 -11   3   12.80    7.40
  -4  11  -3   64.39   14.00
  -4  11  -3   36.40    9.90
  -4  11  -3   42.90   11.20
   4 -11   3   53.19   12.50
   4 -11   3   45.40   11.90
  -5  11  -3   85.99   13.40
  -5  11  -3  110.19   15.60
  -5  11  -3   78.29   15.80
   5 -11   3  111.89   16.40
   5 -11   3  108.59   16.00
  -6  11  -3    9.30    6.40
   6 -11   3    3.80    6.30
   7  10  -3    2.10    7.30
   7  10  -3    8.60    7.60
  -7 -10   3   13.90    7.70
   6  10  -3  120.39   16.90
   6  10  -3  113.39   16.00
  -6 -10   3  110.99   15.50
   5  10  -3   17.30    8.70
   5  10  -3   14.00    8.20
  -5 -10   3   27.90    9.30
   4  10  -3   39.50   10.80
   4  10  -3   28.90    9.60
  -4 -10   3   45.40   10.00
  -4 -10   3   33.60    9.40
   3  10  -3   14.50    7.40
   3  10  -3    6.50    6.00
  -3 -10   3    2.30    4.70
  -3 -10   3   20.70    7.00
   2  10  -3  333.57   23.70
   2  10  -3  349.57   24.10
  -2 -10   3  365.86   23.30
  -2 -10   3  318.47   22.80
   1  10  -3   75.29   11.90
   1  10  -3   52.09   10.80
  -1 -10   3   50.89   10.60
  -1 -10   3   48.60    9.60
   0  10  -3   24.90    8.00
   0  10  -3   20.70    6.70
   0  10  -3   36.20    8.90
   0 -10   3   21.60    7.50
   0 -10   3   30.90    6.90
  -1  10  -3  140.69   14.40
  -1  10  -3  130.69   14.10
  -1  10  -3  177.08   16.90
   1 -10   3  144.19   15.60
  -2  10  -3  117.09   13.40
  -2  10  -3  111.89   13.80
  -2  10  -3  129.09   14.50
   2 -10   3  114.59   14.20
   2 -10   3   83.89   11.90
  -3  10  -3  136.59   15.40
  -3  10  -3  167.78   16.30
  -3  10  -3   94.79   13.10
   3 -10   3  112.49   14.50
   3 -10   3  152.08   16.70
  -4  10  -3  284.77   23.10
  -4  10  -3  305.57   23.30
  -4  10  -3  296.17   23.00
   4 -10   3  328.77   24.70
   4 -10   3  320.87   24.20
  -5  10  -3   53.49   12.40
  -5  10  -3   56.89   13.00
  -5  10  -3   40.00   10.20
   5 -10   3   55.39   13.30
   5 -10   3   46.70   11.10
  -6  10  -3    1.20    5.70
  -6  10  -3    4.90    6.20
  -6  10  -3    8.70    6.40
   6 -10   3    6.30    5.90
   6 -10   3    8.30    6.80
   8   9  -3  204.18   21.50
   8   9  -3  208.68   21.80
  -8  -9   3  177.68   20.10
   7   9  -3  167.18   18.90
   7   9  -3  119.39   17.30
  -7  -9   3  154.08   17.60
   6   9  -3   48.90   12.40
   6   9  -3   38.60   10.60
  -6  -9   3   22.00    8.20
   5   9  -3   96.09   13.10
   5   9  -3  113.99   15.10
  -5  -9   3   98.39   13.20
  -5  -9   3   93.89   13.00
   4   9  -3  182.78   17.40
   4   9  -3  219.88   19.20
  -4  -9   3  176.68   15.30
  -4  -9   3  217.38   18.30
   3   9  -3   32.30    8.40
   3   9  -3   32.30    8.80
  -3  -9   3   39.90    9.20
  -3  -9   3   40.80    8.70
   2   9  -3   37.70    9.10
   2   9  -3   54.59   11.00
  -2  -9   3   43.70    9.20
  -2  -9   3   45.20    9.30
   1   9  -3  669.43   32.10
   1   9  -3  657.63   32.90
   1   9  -3  611.94   28.20
  -1  -9   3  631.64   29.50
  -1  -9   3  653.73   32.20
   0   9  -3  490.95   26.40
   0   9  -3  388.36   24.60
   0   9  -3  481.95   24.70
   0  -9   3  515.85   27.80
   0  -9   3  439.26   22.70
  -1   9  -3  253.27   18.40
  -1   9  -3  252.27   19.00
  -1   9  -3  242.38   18.00
   1  -9   3  264.47   19.90
   1  -9   3  244.48   15.50
  -2   9  -3  448.86   26.20
  -2   9  -3  380.36   24.20
  -2   9  -3  416.26   25.00
   2  -9   3  444.46   25.80
   2  -9   3  409.66   25.70
  -3   9  -3   73.79   11.10
  -3   9  -3   73.99   10.70
  -3   9  -3   77.29   11.40
   3  -9   3   64.59   11.00
   3  -9   3   85.19   11.80
  -4   9  -3   38.10    9.30
  -4   9  -3   51.39   11.20
  -4   9  -3   54.79   11.30
   4  -9   3   33.30    9.00
   4  -9   3   63.99   12.50
  -5   9  -3  116.59   14.40
  -5   9  -3  122.69   14.80
  -5   9  -3  114.29   15.00
   5  -9   3  142.39   16.50
   5  -9   3  155.78   16.10
  -6   9  -3    4.60    5.80
  -6   9  -3    5.50    6.30
  -6   9  -3    4.30    5.60
   6  -9   3    9.50    6.80
   6  -9   3   13.60    6.60
  -7   9  -3    8.00    7.40
  -7   9  -3    8.40    6.10
  -7   9  -3    5.50    6.30
   7  -9   3   13.20    8.80
   8   8  -3    0.20    4.70
   8   8  -3   17.70    8.60
  -8  -8   3   13.70    7.40
  -8  -8   3    8.00    6.90
   7   8  -3  278.77   23.20
   7   8  -3  219.98   20.60
  -7  -8   3  244.68   20.50
  -7  -8   3  214.88   20.30
   6   8  -3  210.78   19.10
   6   8  -3  228.08   20.20
  -6  -8   3  231.48   19.90
  -6  -8   3  210.68   17.70
   5   8  -3    0.30    3.50
   5   8  -3   -4.40    3.80
  -5  -8   3    3.20    3.50
  -5  -8   3   -0.60    3.20
  -5  -8   3    0.10    3.20
   4   8  -3  124.59   13.50
   4   8  -3  118.59   14.20
  -4  -8   3  124.69   12.10
  -4  -8   3  115.79   12.70
   3   8  -3  362.36   23.40
   3   8  -3  403.86   23.90
  -3  -8   3  402.16   23.30
  -3  -8   3  430.36   23.40
   2   8  -3   50.59   10.00
   2   8  -3   34.90    6.60
   2   8  -3   42.40    8.80
  -2  -8   3   44.90    8.50
  -2  -8   3   25.90    6.70
   1   8  -3  347.77   21.30
   1   8  -3  354.26   18.90
   1   8  -3  369.36   21.80
  -1  -8   3  359.76   21.60
  -1  -8   3  356.76   19.70
   0   8  -3  566.44   28.10
   0   8  -3  554.64   26.10
   0   8  -3  566.84   27.90
   0  -8   3  575.94   28.80
   0  -8   3  559.74   24.80
  -1   8  -3    9.70    5.00
  -1   8  -3   13.40    5.60
  -1   8  -3   16.00    5.70
   1  -8   3    9.20    5.00
   1  -8   3    8.20    3.40
   1  -8   3   10.40    4.80
  -2   8  -3  411.36   23.40
  -2   8  -3  315.67   21.00
  -2   8  -3  345.17   22.00
   2  -8   3  371.46   22.40
   2  -8   3  382.96   23.20
  -3   8  -3  387.06   23.90
  -3   8  -3  429.46   25.10
  -3   8  -3  386.56   23.40
   3  -8   3  398.76   24.60
   3  -8   3  378.06   23.60
  -4   8  -3   59.19   10.00
  -4   8  -3   70.19   10.30
  -4   8  -3   58.79   11.50
   4  -8   3   58.49    9.60
   4  -8   3   58.49   11.60
  -5   8  -3   31.40    9.50
  -5   8  -3   28.70    8.70
  -5   8  -3   29.30    8.90
   5  -8   3   30.50    8.40
   5  -8   3   16.40    7.10
  -6   8  -3  140.89   15.60
  -6   8  -3  162.48   17.40
  -6   8  -3  132.09   16.10
   6  -8   3  153.98   17.20
   6  -8   3  141.09   15.30
  -7   8  -3   12.60    6.60
  -7   8  -3    4.10    5.30
   7  -8   3    2.80    6.10
  -8   8  -3    3.90    7.00
  -8   8  -3   -3.10    4.90
   8  -8   3   -4.10    5.30
   9   7  -3   69.29   15.20
   9   7  -3   42.20   12.30
  -9  -7   3   60.29   13.60
  -9  -7   3   51.99   12.60
   8   7  -3   -2.70    4.60
   8   7  -3    3.70    6.30
  -8  -7   3   -0.50    4.10
  -8  -7   3    4.80    5.00
   7   7  -3    2.00    4.70
   7   7  -3    6.60    5.80
  -7  -7   3    0.60    4.40
  -7  -7   3    0.40    3.70
   6   7  -3  389.56   25.00
   6   7  -3  371.66   24.60
  -6  -7   3  391.36   25.00
  -6  -7   3  381.66   23.80
   5   7  -3   84.99   11.50
   5   7  -3  140.49   14.00
  -5  -7   3  120.39   11.00
  -5  -7   3  113.69   11.50
  -5  -7   3  103.69   12.40
   4   7  -3   14.20    5.90
   4   7  -3   11.90    5.60
  -4  -7   3   10.00    4.60
  -4  -7   3   12.30    4.90
  -4  -7   3   11.80    5.00
   3   7  -3  227.48   16.40
   3   7  -3  245.98   17.50
  -3  -7   3  265.27   16.70
  -3  -7   3  220.38   15.90
  -3  -7   3  241.28   14.10
   2   7  -3  839.02   35.50
   2   7  -3  897.91   36.80
   2   7  -3  888.41   31.10
  -2  -7   3  909.11   30.30
  -2  -7   3  873.21   35.50
  -2  -7   3  902.71   35.30
   1   7  -3   57.59    8.10
   1   7  -3   51.09    7.80
   1   7  -3   57.29    6.70
   1   7  -3   50.49    4.80
  -1  -7   3   63.79    8.30
  -1  -7   3   50.39    6.90
   0   7  -3   39.00    6.70
   0   7  -3   58.99    8.10
   0   7  -3   57.69    7.40
   0  -7   3   46.10    7.40
   0  -7   3   49.30    6.20
  -1   7  -3 1140.49   43.30
  -1   7  -3 1115.79   41.90
  -1   7  -3 1116.29   42.70
   1  -7   3 1172.18   44.10
   1  -7   3 1157.08   37.80
   1  -7   3 1170.48   42.60
  -2   7  -3   44.80    7.30
  -2   7  -3   43.20    8.60
  -2   7  -3   34.50    8.00
   2  -7   3   53.59    8.10
   2  -7   3   41.40    8.70
  -3   7  -3  227.68   17.30
  -3   7  -3  227.88   16.60
  -3   7  -3  276.07   18.80
   3  -7   3  273.37   18.30
   3  -7   3  238.88   17.80
  -4   7  -3  188.18   16.30
  -4   7  -3  180.88   16.10
  -4   7  -3  165.38   15.10
   4  -7   3  221.18   16.70
   4  -7   3  190.28   16.70
  -5   7  -3  383.36   24.70
  -5   7  -3  350.16   23.40
  -5   7  -3  379.46   25.10
   5  -7   3  364.76   22.90
   5  -7   3  391.36   25.20
  -6   7  -3  144.89   15.90
  -6   7  -3  135.39   15.40
  -6   7  -3  153.68   15.80
   6  -7   3  142.19   14.00
   6  -7   3  144.39   16.20
  -7   7  -3  220.18   19.80
  -7   7  -3  248.08   22.00
   7  -7   3  234.28   21.40
  -8   7  -3  119.49   15.70
  -8   7  -3  128.69   16.80
   8  -7   3  101.79   15.60
   9   6  -3   28.50   10.40
   9   6  -3   25.20    8.60
  -9  -6   3   19.60    8.40
  -9  -6   3   33.10   10.10
   8   6  -3   -0.10    4.70
   8   6  -3   14.60    6.80
  -8  -6   3    0.90    4.30
  -8  -6   3    6.90    6.30
   7   6  -3  324.67   22.50
   7   6  -3  286.87   22.40
  -7  -6   3  324.37   22.90
  -7  -6   3  300.27   21.90
   6   6  -3    3.70    4.10
   6   6  -3    5.90    4.90
  -6  -6   3    4.90    4.00
  -6  -6   3   11.90    5.60
   5   6  -3  287.37   19.20
   5   6  -3  276.17   19.20
  -5  -6   3  271.17   18.80
  -5  -6   3  289.07   16.10
  -5  -6   3  292.87   18.40
   4   6  -3  754.72   34.10
   4   6  -3  736.33   32.70
  -4  -6   3  813.22   31.70
  -4  -6   3  794.82   33.80
  -4  -6   3  825.52   31.40
   3   6  -3    2.00    1.70
   3   6  -3    2.40    2.70
   3   6  -3    0.50    2.50
  -3  -6   3    1.60    2.70
  -3  -6   3    3.60    2.60
  -3  -6   3   -1.30    1.90
   2   6  -3  744.93   30.40
   2   6  -3  739.03   25.80
   2   6  -3  764.62   31.60
  -2  -6   3  749.53   29.60
  -2  -6   3  703.23   29.50
  -2  -6   3  740.93   26.00
   1   6  -3 1385.46   42.50
   1   6  -3 1354.16   46.40
   1   6  -3 1312.47   45.10
   1   6  -3 1331.37   38.80
  -1  -6   3 1288.37   43.10
  -1  -6   3 1329.97   38.50
  -1  -6   3 1254.87   45.10
   0   6  -3    0.40    2.20
   0   6  -3   -1.10    1.00
   0   6  -3    0.50    2.20
   0   6  -3   -2.00    1.80
   0  -6   3    0.10    1.70
   0  -6   3   -1.90    1.80
   0  -6   3   -0.40    1.70
  -1   6  -3  192.48    7.90
  -1   6  -3  165.38   12.50
  -1   6  -3  169.18   12.60
  -1   6  -3  161.28   12.80
   1  -6   3  183.08   12.90
   1  -6   3  157.48   12.70
   1  -6   3  173.18    9.90
  -2   6  -3  986.60   38.70
  -2   6  -3  962.70   37.10
  -2   6  -3 1015.50   38.20
  -2   6  -3  971.00   28.90
   2  -6   3  968.80   30.10
   2  -6   3  975.80   37.80
   2  -6   3  939.71   37.40
  -3   6  -3   90.79   10.10
  -3   6  -3   95.09   10.50
  -3   6  -3   79.69    9.70
  -3   6  -3   96.29    7.10
   3  -6   3  113.59   11.50
   3  -6   3   97.59   10.40
  -4   6  -3  147.89   13.40
  -4   6  -3  151.68   14.30
  -4   6  -3  156.38   14.20
   4  -6   3  159.78   14.30
   4  -6   3  152.08   13.00
  -5   6  -3  250.57   19.10
  -5   6  -3  276.37   20.10
  -5   6  -3  307.87   20.30
   5  -6   3  259.17   19.90
   5  -6   3  255.07   17.70
  -6   6  -3  192.78   17.20
  -6   6  -3  223.88   19.00
   6  -6   3  191.48   17.90
   6  -6   3  225.08   16.70
  -7   6  -3  154.88   16.90
  -7   6  -3  131.89   15.20
   7  -6   3  186.28   18.40
  -8   6  -3  175.38   20.30
  -8   6  -3  223.38   20.50
   8  -6   3  228.88   21.60
  -9   6  -3   19.40    8.80
  -9   6  -3    8.50    7.70
   9  -6   3   18.90    9.00
   9  -6   3    2.80    7.50
  10   5  -3  102.19   17.10
  10   5  -3   86.29   16.30
 -10  -5   3  119.59   15.30
 -10  -5   3  123.89   17.20
   9   5  -3    7.00    6.00
   9   5  -3    6.80    6.30
  -9  -5   3   10.60    6.60
  -9  -5   3    2.60    5.00
   8   5  -3    0.40    4.20
   8   5  -3    3.60    4.70
  -8  -5   3    1.80    4.40
  -8  -5   3    0.30    4.00
   7   5  -3   29.90    8.10
   7   5  -3   38.30   10.00
  -7  -5   3   41.50    9.30
  -7  -5   3   32.80    8.80
   6   5  -3  749.23   33.50
   6   5  -3  820.52   37.00
  -6  -5   3  783.22   28.60
  -6  -5   3  720.13   33.90
  -6  -5   3  712.03   33.60
   5   5  -3  267.17   18.60
   5   5  -3  277.97   17.70
  -5  -5   3  279.77   17.60
  -5  -5   3  259.07   14.50
  -5  -5   3  291.17   18.20
   4   5  -3 1031.10   39.80
   4   5  -3 1009.00   38.40
  -4  -5   3 1065.79   36.40
  -4  -5   3 1024.80   37.60
  -4  -5   3 1094.29   39.70
   3   5  -3   56.59    7.90
   3   5  -3   65.19    4.70
   3   5  -3   67.49    7.60
  -3  -5   3   62.39    7.00
  -3  -5   3   83.99    7.70
  -3  -5   3   64.59    7.50
   2   5  -3 1342.17   39.20
   2   5  -3 1347.87   45.70
   2   5  -3 1323.47   43.90
  -2  -5   3 1359.56   43.60
  -2  -5   3 1332.27   44.00
  -2  -5   3 1310.27   40.60
   1   5  -3  354.86   15.90
   1   5  -3  381.46   18.10
   1   5  -3  399.36   20.10
   1   5  -3  400.96   15.00
  -1  -5   3  378.76   17.00
  -1  -5   3  364.86   16.10
  -1  -5   3  368.26   18.40
  -1  -5   3  374.96   14.50
   0   5  -3  367.86   17.80
   0   5  -3  387.46   13.90
   0   5  -3  370.76   17.40
   0   5  -3  380.96   19.70
   0  -5   3  386.36   16.00
   0  -5   3  377.86   17.40
   0  -5   3  377.86   18.80
  -1   5  -3  265.27   16.10
  -1   5  -3  306.87   11.80
  -1   5  -3  291.87   15.90
  -1   5  -3  266.57   15.30
   1  -5   3  306.07   16.20
   1  -5   3  305.17   12.40
   1  -5   3  301.77   16.60
  -2   5  -3  997.80   37.70
  -2   5  -3  919.41   35.20
  -2   5  -3  973.50   36.50
  -2   5  -3 1005.10   30.40
   2  -5   3  998.60   37.00
   2  -5   3  935.61   35.80
   2  -5   3 1025.20   28.60
  -3   5  -3  339.97   14.90
  -3   5  -3  317.57   19.40
  -3   5  -3  350.46   19.20
  -3   5  -3  310.67   19.10
   3  -5   3  297.97   18.30
   3  -5   3  352.26   18.60
  -4   5  -3   62.59    9.00
  -4   5  -3   70.39    9.10
  -4   5  -3   66.49    8.70
  -4   5  -3   70.29    7.30
   4  -5   3   69.69    9.40
   4  -5   3   71.09    8.50
  -5   5  -3   95.79   11.10
  -5   5  -3   84.69   11.10
  -5   5  -3   98.79    9.50
   5  -5   3   97.89    9.80
   5  -5   3   77.59   10.60
  -6   5  -3   31.70    8.00
  -6   5  -3   28.50    6.80
  -6   5  -3   26.20    8.00
   6  -5   3   29.70    8.50
  -7   5  -3   -1.50    4.00
  -7   5  -3    0.30    4.10
  -7   5  -3    3.00    4.60
   7  -5   3   -1.70    4.20
  -8   5  -3   -5.30    4.50
  -8   5  -3   -3.60    3.70
   8  -5   3    0.50    5.10
  -9   5  -3  109.69   15.10
  -9   5  -3   66.69   14.80
   9  -5   3   60.09   13.20
   9  -5   3  107.69   15.80
  10   4  -3    7.90    6.00
  10   4  -3   32.00   11.30
 -10  -4   3   21.30    8.90
 -10  -4   3   16.10    8.40
 -10  -4   3   12.50    6.50
   9   4  -3  276.47   22.00
   9   4  -3  329.77   26.10
  -9  -4   3  332.07   25.40
  -9  -4   3  315.67   22.70
  -9  -4   3  328.67   25.00
   8   4  -3    6.90    5.70
   8   4  -3   25.70    8.00
  -8  -4   3    9.40    5.80
  -8  -4   3   12.00    5.60
  -8  -4   3    9.00    5.90
   7   4  -3 1126.29   46.20
   7   4  -3  992.30   41.50
  -7  -4   3 1004.40   43.60
  -7  -4   3 1021.40   42.20
   6   4  -3  333.67   19.60
   6   4  -3  314.47   20.70
  -6  -4   3  338.77   20.20
  -6  -4   3  321.77   20.40
  -6  -4   3  325.57   15.70
   5   4  -3   61.89    8.60
   5   4  -3   61.69    7.80
  -5  -4   3   61.69    8.00
  -5  -4   3   66.39    6.60
  -5  -4   3   68.49    8.50
   4   4  -3  604.94   25.00
   4   4  -3  569.44   26.20
  -4  -4   3  546.05   24.40
  -4  -4   3  597.34   22.90
  -4  -4   3  580.44   25.30
   3   4  -3  421.36   19.20
   3   4  -3  458.15   21.50
   3   4  -3  447.56   13.50
  -3  -4   3  437.06   13.50
  -3  -4   3  394.86   19.40
  -3  -4   3  448.06   19.40
  -3  -4   3  430.16   18.90
   2   4  -3   27.50    5.00
   2   4  -3   16.80    4.80
   2   4  -3   19.00    2.80
  -2  -4   3   20.00    2.90
  -2  -4   3   12.20    3.50
  -2  -4   3   23.00    4.30
  -2  -4   3   22.30    4.80
   1   4  -3  620.04   21.00
   1   4  -3  611.84   22.70
   1   4  -3  619.74   20.60
   1   4  -3  566.84   24.00
  -1  -4   3  600.14   21.70
  -1  -4   3  566.54   23.20
  -1  -4   3  573.94   20.00
  -1  -4   3  637.04   21.30
   0   4  -3   32.70    3.50
   0   4  -3   25.20    5.40
   0   4  -3   39.50    4.80
   0   4  -3   28.20    4.20
   0  -4   3   31.20    4.60
   0  -4   3   29.20    3.60
   0  -4   3   28.40    4.60
  -1   4  -3    0.90    2.50
  -1   4  -3    2.50    2.10
  -1   4  -3    0.80    1.90
  -1   4  -3    1.80    1.50
   1  -4   3   -0.20    1.60
   1  -4   3    1.70    2.10
   1  -4   3    0.30    1.10
  -2   4  -3   52.09    6.80
  -2   4  -3   48.80    6.30
  -2   4  -3   37.40    4.40
  -2   4  -3   47.40    6.40
   2  -4   3   43.30    5.90
   2  -4   3   32.00    5.40
   2  -4   3   45.00    2.80
  -3   4  -3   92.69    7.80
  -3   4  -3   89.09    9.30
  -3   4  -3   98.59   10.10
  -3   4  -3  106.49    9.60
   3  -4   3   96.19    8.70
   3  -4   3  107.49   10.10
  -4   4  -3  248.38   16.00
  -4   4  -3  225.18   13.70
  -4   4  -3  199.68   15.40
   4  -4   3  263.37   17.00
   4  -4   3  247.38   14.50
  -5   4  -3  112.89   10.50
  -5   4  -3  125.89   12.10
  -5   4  -3  111.09   11.90
   5  -4   3  113.29    9.80
   5  -4   3  116.49   12.00
  -6   4  -3    4.70    3.80
  -6   4  -3    5.70    4.30
  -6   4  -3    2.00    3.30
   6  -4   3    8.50    5.00
  -7   4  -3  169.48   15.20
  -7   4  -3  221.38   19.60
  -7   4  -3  185.28   17.30
   7  -4   3  177.18   17.30
  -8   4  -3   64.09   12.20
  -8   4  -3   58.09   12.80
  -8   4  -3   48.80   11.20
   8  -4   3   56.69   11.90
   8  -4   3   30.50    9.30
  -9   4  -3    0.90    4.80
  -9   4  -3    0.50    4.10
  -9   4  -3   -0.10    5.10
   9  -4   3   -6.10    4.00
   9  -4   3    6.60    7.00
  11   3  -3    6.90    6.10
  11   3  -3    6.80    7.90
 -11  -3   3   24.30   10.10
 -11  -3   3   16.60    7.60
 -11  -3   3   17.30    8.00
  10   3  -3   22.60    8.40
  10   3  -3    7.40    6.00
 -10  -3   3   16.00    7.50
 -10  -3   3   18.50    7.50
 -10  -3   3   21.80    9.10
   9   3  -3  383.86   25.60
   9   3  -3  466.75   30.00
  -9  -3   3  403.76   27.60
  -9  -3   3  400.96   27.90
  -9  -3   3  428.46   25.70
   8   3  -3  117.29   12.80
   8   3  -3  103.89   13.60
  -8  -3   3  105.99   13.60
  -8  -3   3  132.59   13.20
  -8  -3   3  121.69   14.00
   7   3  -3  115.09   13.10
   7   3  -3  127.89   12.40
  -7  -3   3  112.29   12.40
  -7  -3   3  136.29   13.40
  -7  -3   3  106.49   11.40
   6   3  -3  524.15   24.20
   6   3  -3  465.15   25.50
  -6  -3   3  472.75   25.40
  -6  -3   3  477.65   24.90
  -6  -3   3  489.85   19.70
  -6  -3   3  494.85   24.30
   5   3  -3  207.68   14.80
   5   3  -3  203.78   13.30
  -5  -3   3  237.18   14.70
  -5  -3   3  205.68   11.40
  -5  -3   3  196.48   14.10
   4   3  -3   41.60    5.40
   4   3  -3   47.50    6.70
  -4  -3   3   39.30    5.90
  -4  -3   3   34.30    4.50
  -4  -3   3   38.60    5.70
   3   3  -3   98.09    8.60
   3   3  -3  102.09    7.70
  -3  -3   3   94.89    7.90
  -3  -3   3   96.29    7.40
  -3  -3   3   87.59    7.60
   2   3  -3  965.00   34.10
   2   3  -3 1066.89   32.10
  -2  -3   3 1026.70   32.20
  -2  -3   3  968.80   32.30
  -2  -3   3 1048.70   28.40
  -2  -3   3 1011.10   33.00
   1   3  -3   21.80    3.50
   1   3  -3   28.10    3.40
   1   3  -3   26.60    3.60
   1   3  -3   39.90    5.20
  -1  -3   3   30.20    3.70
  -1  -3   3   26.80    4.10
  -1  -3   3   32.10    3.60
  -1  -3   3   27.30    3.50
   0   3  -3  152.98   10.10
   0   3  -3  150.68    8.70
   0   3  -3  154.68    8.90
   0   3  -3  154.38    7.80
   0  -3   3  158.18    7.30
   0  -3   3  146.49    8.70
   0  -3   3  134.19    9.00
  -1   3  -3  736.53   26.00
  -1   3  -3  785.32   25.00
  -1   3  -3  788.52   28.90
   1  -3   3  781.82   27.00
   1  -3   3  725.23   26.80
   1  -3   3  769.52   21.20
  -2   3  -3   56.19    5.70
  -2   3  -3   67.59    7.30
  -2   3  -3   65.99    6.60
   2  -3   3   62.49    6.10
   2  -3   3   64.49    7.00
  -3   3  -3    3.10    2.60
  -3   3  -3    3.50    2.60
  -3   3  -3   12.00    4.50
   3  -3   3    8.30    3.90
   3  -3   3    2.30    2.10
  -4   3  -3  447.86   22.50
  -4   3  -3  383.36   20.50
  -4   3  -3  424.46   20.10
   4  -3   3  411.16   21.40
   4  -3   3  405.06   18.00
  -5   3  -3  167.48   13.70
  -5   3  -3  175.58   14.90
  -5   3  -3  163.28   13.30
   5  -3   3  172.38   11.00
  -6   3  -3   27.40    7.00
  -6   3  -3   25.70    7.50
  -6   3  -3   14.10    5.80
   6  -3   3   22.90    7.10
  -7   3  -3  259.17   20.80
  -7   3  -3  226.98   18.30
  -7   3  -3  225.48   18.70
   7  -3   3  217.88   17.90
   7  -3   3  234.68   19.50
  -8   3  -3    6.60    5.60
  -8   3  -3    8.10    6.00
  -8   3  -3    5.00    5.40
   8  -3   3    7.90    5.90
   8  -3   3    6.60    6.10
  -9   3  -3   16.90    8.00
  -9   3  -3   30.20   10.20
  -9   3  -3   12.70    7.40
   9  -3   3   20.60    9.10
   9  -3   3   18.20    8.00
  11   2  -3   48.90   13.10
  11   2  -3   54.69   12.30
 -11  -2   3   50.49   13.20
 -11  -2   3   51.49   13.60
 -11  -2   3   44.90   10.60
  10   2  -3  211.08   19.40
  10   2  -3  211.18   20.90
 -10  -2   3  228.88   21.70
 -10  -2   3  201.98   20.60
 -10  -2   3  210.88   18.70
   9   2  -3   41.40    9.40
   9   2  -3   31.50    9.20
  -9  -2   3   31.90    9.90
  -9  -2   3   35.40    9.70
  -9  -2   3   42.90    9.20
   8   2  -3  144.99   13.60
   8   2  -3  106.99   13.10
  -8  -2   3  106.79   11.50
  -8  -2   3  129.59   14.20
  -8  -2   3  101.79   13.00
   7   2  -3   50.79    7.90
   7   2  -3   60.99    9.30
  -7  -2   3   41.00    8.00
  -7  -2   3   45.50    9.40
  -7  -2   3   57.49    8.90
   6   2  -3   37.80    8.00
   6   2  -3   43.60    6.40
  -6  -2   3   61.19    8.20
  -6  -2   3   66.79    8.10
  -6  -2   3   34.40    7.50
  -6  -2   3   54.89    5.70
   5   2  -3  435.76   22.10
   5   2  -3  463.85   12.70
   5   2  -3  434.96   19.70
  -5  -2   3  460.75   18.20
  -5  -2   3  433.26   21.40
  -5  -2   3  438.26   20.70
  -5  -2   3  429.96   21.70
   4   2  -3  287.97   13.60
   4   2  -3  306.77   16.10
  -4  -2   3  278.07   14.70
  -4  -2   3  291.27   15.60
  -4  -2   3  245.68   12.50
   3   2  -3   64.29    5.40
   3   2  -3   58.59    6.40
  -3  -2   3   70.79    6.60
  -3  -2   3   67.49    5.90
  -3  -2   3   51.69    5.60
   2   2  -3 1558.64   43.00
   2   2  -3 1515.95   46.40
  -2  -2   3 1557.74   45.10
  -2  -2   3 1586.74   40.40
  -2  -2   3 1563.04   45.00
  -2  -2   3 1518.65   44.70
   1   2  -3 4750.62  118.89
   1   2  -3 4751.42  120.49
   1   2  -3 4653.13  122.79
  -1  -2   3 4697.13  119.59
  -1  -2   3 4568.34  121.49
  -1  -2   3 4776.92  118.89
   0   2  -3   97.29    6.10
   0   2  -3  115.89    6.90
   0   2  -3  104.59    7.70
   0  -2   3  115.69    7.30
   0  -2   3  114.39    5.40
   0  -2   3  114.89    7.40
  -1   2  -3   10.00    3.30
  -1   2  -3    7.00    2.50
  -1   2  -3    7.20    2.40
   1  -2   3    8.80    2.60
   1  -2   3    7.20    1.10
   1  -2   3    7.30    2.80
  -2   2  -3  488.55   19.80
  -2   2  -3  465.45   19.60
  -2   2  -3  516.85   21.50
   2  -2   3  480.75   20.70
   2  -2   3  527.35   18.90
  -3   2  -3   98.99    8.60
  -3   2  -3  100.59    8.60
  -3   2  -3   93.79    9.00
   3  -2   3  104.99    7.10
   3  -2   3   90.19    8.60
  -4   2  -3  508.35   24.00
  -4   2  -3  556.84   25.80
  -4   2  -3  574.94   16.30
  -4   2  -3  542.65   24.70
   4  -2   3  510.25   24.50
   4  -2   3  606.24   20.80
  -5   2  -3  177.68   14.30
  -5   2  -3  188.08   14.30
  -5   2  -3  144.19   12.70
   5  -2   3  163.68   13.80
   5  -2   3  168.78   13.50
  -6   2  -3   -0.30    2.70
  -6   2  -3    2.90    3.10
  -6   2  -3   -0.10    3.20
   6  -2   3   -0.10    3.10
   6  -2   3   -1.30    2.60
  -7   2  -3   55.59   11.40
  -7   2  -3   61.49   12.00
  -7   2  -3   34.50    9.00
   7  -2   3   47.00    9.70
   7  -2   3   50.09   10.90
  -8   2  -3   57.69   12.60
  -8   2  -3   63.19   12.70
  -8   2  -3   82.89   12.30
   8  -2   3   63.69   13.00
   8  -2   3   60.29   12.20
  -9   2  -3   79.39   15.20
  -9   2  -3   94.89   14.70
  -9   2  -3   85.59   16.50
   9  -2   3   97.99   14.00
   9  -2   3   97.09   15.90
  11   1  -3   66.99   14.40
  11   1  -3   50.69   13.20
 -11  -1   3   86.89   12.70
 -11  -1   3   76.49   16.30
 -11  -1   3   54.69   13.60
  10   1  -3  237.68   22.10
  10   1  -3  245.78   20.30
 -10  -1   3  245.58   22.00
 -10  -1   3  263.27   19.90
 -10  -1   3  248.78   22.20
   9   1  -3   53.49   11.90
   9   1  -3   65.09    9.90
  -9  -1   3   55.49   10.50
  -9  -1   3   61.19   12.60
  -9  -1   3   58.19   12.00
   8   1  -3   77.39   11.20
   8   1  -3   56.29    8.90
  -8  -1   3   71.99    9.40
  -8  -1   3   92.99   12.00
  -8  -1   3   79.39   11.40
   7   1  -3  161.58   14.60
   7   1  -3  150.98   12.60
  -7  -1   3  155.68   14.10
  -7  -1   3  195.18   15.90
  -7  -1   3  167.08   13.10
  -7  -1   3  191.38   11.20
   6   1  -3   34.90    3.90
   6   1  -3   34.70    5.70
   6   1  -3   25.50    6.30
  -6  -1   3   29.90    7.20
  -6  -1   3   38.80    4.90
  -6  -1   3   41.80    7.00
  -6  -1   3   34.10    6.60
   5   1  -3  568.94   25.30
   5   1  -3  608.64   18.40
   5   1  -3  595.54   23.00
  -5  -1   3  592.24   25.30
  -5  -1   3  589.74   25.80
  -5  -1   3  562.24   21.50
  -5  -1   3  576.64   24.00
   4   1  -3   81.49    7.70
   4   1  -3   83.19    6.40
  -4  -1   3   86.29    7.70
  -4  -1   3   92.89    4.30
  -4  -1   3   75.99    6.30
  -4  -1   3   75.09    7.00
  -4  -1   3   74.79    7.50
   3   1  -3    1.40    1.80
   3   1  -3    3.80    1.60
  -3  -1   3    2.80    1.00
  -3  -1   3    3.60    2.40
  -3  -1   3    4.30    2.00
  -3  -1   3    3.30    2.20
   2   1  -3    7.10    2.50
   2   1  -3    6.40    2.50
   2   1  -3    4.80    1.40
  -2  -1   3    4.40    2.10
  -2  -1   3    6.80    2.30
  -2  -1   3    4.10    2.10
  -2  -1   3    9.00    1.70
   1   1  -3 2564.44   63.19
   1   1  -3 2512.65   67.59
  -1  -1   3 2463.65   66.99
  -1  -1   3 2494.15   65.69
  -1  -1   3 2481.95   65.19
   0   1  -3 6939.91  176.38
   0   1  -3 6801.42  175.48
   0   1  -3 6994.50  172.98
   0  -1   3 6873.21  174.98
   0  -1   3 7025.30  175.48
   0  -1   3 7156.58  172.28
  -1   1  -3 3941.31  105.59
  -1   1  -3 4072.59   99.49
  -1   1  -3 3928.11  103.49
  -1   1  -3 3932.61  105.59
   1  -1   3 4080.49  103.29
   1  -1   3 4087.99  105.89
  -2   1  -3  112.09    8.70
  -2   1  -3  122.89    8.30
  -2   1  -3  125.99    5.00
  -2   1  -3  120.59    9.00
   2  -1   3  114.19    8.70
   2  -1   3  140.29    7.30
  -3   1  -3 1371.26   44.20
  -3   1  -3 1370.46   45.40
  -3   1  -3 1405.06   45.40
  -3   1  -3 1394.96   37.20
   3  -1   3 1351.36   44.80
   3  -1   3 1406.06   39.30
   3  -1   3 1372.36   44.80
  -4   1  -3   49.70    6.70
  -4   1  -3   36.90    7.30
  -4   1  -3   48.80    4.10
  -4   1  -3   46.80    6.80
   4  -1   3   46.40    6.70
   4  -1   3   47.90    4.30
   4  -1   3   45.00    7.00
  -5   1  -3    3.10    3.50
  -5   1  -3    3.30    1.80
  -5   1  -3   11.90    4.80
  -5   1  -3    4.80    3.80
   5  -1   3    8.80    4.10
   5  -1   3   -0.80    2.90
  -6   1  -3  140.59   14.00
  -6   1  -3  146.69   14.10
  -6   1  -3  196.28   15.70
   6  -1   3  169.68   14.30
   6  -1   3  157.58   14.60
  -7   1  -3    3.90    4.50
  -7   1  -3    7.20    4.80
  -7   1  -3    5.30    4.90
   7  -1   3    2.40    4.50
   7  -1   3    6.50    4.20
  -8   1  -3   -1.40    3.80
  -8   1  -3   10.50    6.30
  -8   1  -3   11.80    6.30
   8  -1   3    5.70    5.50
   8  -1   3   17.10    6.60
  -9   1  -3   90.39   14.20
  -9   1  -3  101.59   15.10
   9  -1   3  109.79   16.20
  11   0  -3   80.39   15.30
  11   0  -3   49.60   12.80
 -11   0   3   69.99   14.70
 -11   0   3   61.39   14.30
  10   0  -3  145.59   17.30
  10   0  -3  152.28   16.00
 -10   0   3  171.68   15.70
 -10   0   3  135.39   16.10
 -10   0   3  134.89   17.10
   9   0  -3   21.60    8.00
   9   0  -3   43.60    9.80
  -9   0   3   39.10    9.70
  -9   0   3   44.80   10.90
  -9   0   3   41.10    8.80
   8   0  -3   65.29    9.00
   8   0  -3   68.49   11.00
  -8   0   3   68.69   10.10
  -8   0   3   68.89    9.10
  -8   0   3   63.19   10.20
   7   0  -3  320.07   18.20
   7   0  -3  297.97   20.10
  -7   0   3  308.17   19.70
  -7   0   3  325.37   18.40
  -7   0   3  355.06   21.10
  -7   0   3  297.67   15.10
   6   0  -3  121.79    7.90
   6   0  -3   99.59    8.90
   6   0  -3  122.19   11.30
  -6   0   3  113.49    9.90
  -6   0   3  123.99   11.40
  -6   0   3  128.19    8.90
  -6   0   3  110.79   10.60
  -6   0   3  117.29    7.70
   5   0  -3  424.06   20.80
   5   0  -3  435.76   18.60
  -5   0   3  471.45   18.50
  -5   0   3  464.75   16.50
  -5   0   3  444.26   20.80
  -5   0   3  438.66   19.80
  -5   0   3  452.85   21.30
  -5   0   3  423.96   18.20
   4   0  -3 1669.93   51.99
   4   0  -3 1745.13   49.00
  -4   0   3 1782.92   47.30
  -4   0   3 1754.32   48.70
  -4   0   3 1727.63   49.90
  -4   0   3 1682.93   51.59
  -4   0   3 1708.63   51.39
  -4   0   3 1802.42   53.59
   3   0  -3  230.28    9.30
   3   0  -3  218.88   11.40
  -3   0   3  280.77   11.90
  -3   0   3  225.48   11.20
  -3   0   3  245.68    9.50
  -3   0   3  244.88    9.30
  -3   0   3  216.58   11.30
  -3   0   3  213.88   11.80
   2   0  -3   63.49    5.40
   2   0  -3   59.59    4.90
   2   0  -3   69.89    3.00
  -2   0   3   68.79    5.60
  -2   0   3   57.99    5.00
  -2   0   3   71.59    4.60
  -2   0   3   68.49    5.40
   1   0  -3  803.12   25.60
   1   0  -3  819.52   24.60
  -1   0   3  799.52   24.60
  -1   0   3  802.32   24.40
  -1   0   3  840.72   25.50
   0   0  -3  388.06   12.30
   0   0  -3  341.97   14.50
   0   0  -3  369.96   12.60
   0   0  -3  375.66   13.90
   0   0   3  362.26   13.50
   0   0   3  354.66   14.10
   0   0   3  364.26   12.30
   0   0   3  377.36   12.70
  -1   0  -3 2162.58   60.59
  -1   0  -3 2219.98   57.79
  -1   0  -3 2261.47   62.79
  -1   0  -3 2180.78   59.59
   1   0   3 2215.18   59.89
   1   0   3 2250.17   58.49
   1   0   3 2162.28   61.49
  -2   0  -3   34.70    5.20
  -2   0  -3   29.20    3.10
  -2   0  -3   20.90    4.30
  -2   0  -3   34.20    4.50
   2   0   3   33.30    4.80
   2   0   3   23.20    4.50
   2   0   3   24.50    2.80
  -3   0  -3  414.86   19.20
  -3   0  -3  384.26   18.30
  -3   0  -3  402.16   14.70
  -3   0  -3  393.46   19.70
   3   0   3  418.86   13.60
   3   0   3  410.06   19.20
   3   0   3  420.86   19.00
  -4   0  -3   65.39    7.80
  -4   0  -3   76.29    8.70
  -4   0  -3   72.09    8.30
  -4   0  -3   76.29    5.80
   4   0   3   70.79    4.10
   4   0   3   70.69    8.30
   4   0   3   66.69    7.70
  -5   0  -3    8.50    2.80
  -5   0  -3    8.20    4.10
  -5   0  -3    3.30    3.50
  -5   0  -3    8.30    3.80
   5   0   3    8.70    4.40
   5   0   3    3.70    3.40
  -6   0  -3   69.59   10.20
  -6   0  -3   67.99    9.90
   6   0   3   70.29    9.10
   6   0   3   58.19    9.40
  -7   0  -3  415.66   26.30
  -7   0  -3  462.45   28.20
   7   0   3  405.76   24.00
   7   0   3  434.06   26.90
  -8   0  -3  102.29   14.10
  -8   0  -3   82.79   12.70
   8   0   3   69.89   13.50
   8   0   3   93.89   12.20
  -9   0  -3  129.69   17.50
  -9   0  -3  107.89   14.70
   9   0   3  130.19   17.10
  11  -1  -3   11.20    7.20
  11  -1  -3   23.60   10.60
 -11   1   3    8.50    6.60
 -11   1   3   15.70    8.00
  10  -1  -3  175.98   17.20
  10  -1  -3  138.09   16.90
 -10   1   3  183.78   18.70
 -10   1   3  171.58   15.50
 -10   1   3  156.28   17.40
   9  -1  -3   51.39   10.40
  -9   1   3   42.40   10.30
  -9   1   3   21.30    8.10
  -9   1   3   25.50    6.50
   8  -1  -3   29.60    7.20
  -8   1   3   31.50    7.60
  -8   1   3   44.50    6.50
  -8   1   3   29.80    7.10
  -8   1   3   28.30    7.90
  -8   1   3   38.30    8.70
   7  -1  -3   40.80    6.70
   7  -1  -3   35.50    5.60
  -7   1   3   40.80    5.70
  -7   1   3   43.10    7.90
  -7   1   3   39.80    6.60
  -7   1   3   44.20    8.80
  -7   1   3   49.99    6.20
  -7   1   3   47.10    7.80
   6  -1  -3  496.75   20.30
   6  -1  -3  463.75   21.60
  -6   1   3  516.55   22.60
  -6   1   3  510.85   21.90
  -6   1   3  509.65   20.40
  -6   1   3  507.95   21.00
  -6   1   3  485.35   23.80
  -6   1   3  519.55   24.10
   5  -1  -3   55.59    6.00
  -5   1   3   61.19    6.20
  -5   1   3   63.29    5.80
  -5   1   3   66.29    6.80
  -5   1   3   88.09    8.70
  -5   1   3   51.89    5.60
  -5   1   3   64.99    7.00
   4  -1  -3  131.89    9.30
  -4   1   3  155.98    8.40
  -4   1   3  135.19    9.10
  -4   1   3  142.59    9.90
  -4   1   3  137.79    9.20
  -4   1   3  138.29    8.20
  -4   1   3  141.09    9.20
   3  -1  -3 1127.49   34.30
  -3   1   3 1170.38   32.30
  -3   1   3 1149.78   34.20
  -3   1   3 1154.08   35.50
  -3   1   3 1111.39   35.40
  -3   1   3 1170.08   36.00
  -3   1   3 1149.98   34.10
   2  -1  -3  693.43   23.40
   2  -1  -3  715.03   21.50
  -2   1   3  678.23   23.40
  -2   1   3  679.43   23.20
  -2   1   3  707.93   23.70
  -2   1   3  736.83   19.60
  -2   1   3  705.23   22.70
   1  -1  -3  132.09    7.80
   1  -1  -3  149.59    6.30
   1  -1  -3  134.19    7.50
  -1   1   3  145.19    7.90
  -1   1   3  145.49    7.80
  -1   1   3  152.78    5.80
  -1   1   3  135.59    7.50
   0  -1  -3  292.77   13.10
   0  -1  -3  273.27   10.50
   0  -1  -3  301.17   11.70
   0   1   3  278.97   12.60
   0   1   3  313.37   11.70
   0   1   3  288.17   11.00
  -1  -1  -3  269.87   13.70
  -1  -1  -3  267.97   11.50
  -1  -1  -3  269.17   11.50
   1   1   3  271.27   13.00
   1   1   3  265.17   12.00
   1   1   3  267.97   10.30
  -2  -1  -3  364.06   17.90
  -2  -1  -3  384.26   15.20
  -2  -1  -3  358.36   15.90
   2   1   3  399.36   17.20
   2   1   3  383.26   16.90
   2   1   3  385.86   12.60
  -3  -1  -3  325.17   17.80
  -3  -1  -3  315.17   16.30
  -3  -1  -3  332.37   14.00
   3   1   3  298.87   16.30
   3   1   3  288.07   15.50
   3   1   3  328.97   10.10
  -4  -1  -3 1655.73   53.09
  -4  -1  -3 1635.54   47.90
  -4  -1  -3 1531.05   54.19
   4   1   3 1611.14   51.89
   4   1   3 1607.44   53.59
  -5  -1  -3  694.73   25.70
  -5  -1  -3  719.13   32.70
  -5  -1  -3  663.63   30.10
   5   1   3  650.63   28.60
   5   1   3  660.33   30.90
  -6  -1  -3    6.20    4.60
  -6  -1  -3    4.60    3.00
  -6  -1  -3    6.20    4.60
   6   1   3    3.50    3.90
   6   1   3    4.20    3.40
  -7  -1  -3  243.98   20.60
  -7  -1  -3  205.38   17.80
   7   1   3  220.58   16.90
   7   1   3  199.68   18.10
  -8  -1  -3  564.74   34.80
  -8  -1  -3  625.44   34.30
   8   1   3  585.64   34.30
  -9  -1  -3   26.90    9.10
  -9  -1  -3   23.20    9.50
   9   1   3   21.90    9.50
  11  -2  -3   15.90    7.30
 -11   2   3   16.60    8.60
 -11   2   3   12.00    7.00
  10  -2  -3    3.20    5.60
 -10   2   3    9.80    6.60
 -10   2   3    8.50    6.00
 -10   2   3   20.30    7.40
   9  -2  -3   -2.30    3.40
  -9   2   3    2.90    4.10
  -9   2   3   -0.60    4.00
  -9   2   3    1.00    3.90
  -9   2   3    1.10    3.60
   8  -2  -3   75.89    8.90
   8  -2  -3   68.89    9.50
  -8   2   3  109.79   11.90
  -8   2   3   97.39   10.10
  -8   2   3   82.39    9.80
  -8   2   3   83.49    8.60
  -8   2   3   91.29   11.20
  -8   2   3   83.19    9.10
   7  -2  -3   10.60    4.10
   7  -2  -3   15.30    5.00
  -7   2   3    5.90    4.20
  -7   2   3   15.50    4.60
  -7   2   3    9.00    4.50
  -7   2   3    8.70    4.10
  -7   2   3   13.00    4.60
  -7   2   3   13.00    4.20
  -6   2   3   53.59    6.60
  -6   2   3   45.00    6.80
  -6   2   3   46.90    6.00
  -6   2   3   51.79    6.70
  -6   2   3   45.10    5.90
  -6   2   3   52.09    7.10
  -5   2   3  547.95   23.70
  -5   2   3  581.44   22.30
  -5   2   3  545.15   23.20
  -5   2   3  585.64   22.80
  -5   2   3  556.74   22.90
  -5   2   3  610.94   23.50
  -4   2   3 1379.46   42.70
  -4   2   3 1404.56   42.60
  -4   2   3 1304.87   42.70
  -4   2   3 1447.66   42.30
  -4   2   3 1392.36   41.00
  -4   2   3 1338.07   42.80
   3  -2  -3  811.12   27.40
  -3   2   3  824.12   27.40
  -3   2   3  824.12   25.30
  -3   2   3  801.02   27.40
  -3   2   3  839.12   28.20
  -3   2   3  792.02   27.40
  -3   2   3  832.12   25.40
   2  -2  -3 1756.42   50.79
   2  -2  -3 1875.01   47.50
   2  -2  -3 1791.92   51.49
  -2   2   3 1758.12   51.49
  -2   2   3 1820.72   47.20
  -2   2   3 1870.71   52.39
  -2   2   3 1815.42   51.59
  -2   2   3 1827.42   48.60
   1  -2  -3 1575.74   38.80
   1  -2  -3 1565.44   44.10
   1  -2  -3 1526.95   44.10
  -1   2   3 1512.85   44.10
  -1   2   3 1544.75   42.10
  -1   2   3 1482.75   44.70
  -1   2   3 1506.35   44.10
   0  -2  -3   51.79    3.30
   0  -2  -3   52.39    5.00
   0  -2  -3   54.29    5.40
   0   2   3   39.10    4.10
   0   2   3   48.30    4.40
   0   2   3   47.60    5.20
  -1  -2  -3  709.03   24.90
  -1  -2  -3  709.63   26.40
  -1  -2  -3  767.22   23.20
   1   2   3  716.63   25.10
   1   2   3  676.13   25.00
   1   2   3  733.43   22.50
  -2  -2  -3   58.99    6.80
  -2  -2  -3   54.89    5.70
  -2  -2  -3   61.09    5.80
   2   2   3   62.99    4.10
   2   2   3   46.60    5.90
   2   2   3   58.49    6.50
  -3  -2  -3  355.96   19.80
  -3  -2  -3  386.46   17.50
  -3  -2  -3  409.36   18.60
   3   2   3  402.06   12.00
   3   2   3  415.66   19.00
   3   2   3  393.16   19.40
  -4  -2  -3  115.39   10.20
  -4  -2  -3   94.09    8.30
  -4  -2  -3  119.29   11.30
   4   2   3   83.79    9.40
   4   2   3  109.69    9.70
  -5  -2  -3  326.17   17.00
  -5  -2  -3  364.76   22.30
  -5  -2  -3  295.07   18.90
   5   2   3  340.87   20.60
   5   2   3  316.47   18.50
  -6  -2  -3   96.59    9.40
  -6  -2  -3   80.69   11.40
  -6  -2  -3   74.79   10.20
   6   2   3   72.89   10.50
   6   2   3   89.69   10.30
  -7  -2  -3  152.58   16.80
  -7  -2  -3  224.88   18.50
   7   2   3  171.78   16.80
   7   2   3  198.28   16.00
  -8  -2  -3  785.62   39.80
  -8  -2  -3  686.63   39.40
   8   2   3  700.43   38.60
  -9  -2  -3   -3.30    4.50
  -9  -2  -3    0.90    4.50
   9   2   3   -0.40    5.40
  11  -3  -3   68.69   14.00
 -11   3   3   80.19   15.80
 -11   3   3   52.69   12.00
 -11   3   3   70.39   15.00
  10  -3  -3   88.29   12.90
 -10   3   3   93.89   12.80
 -10   3   3   71.69   14.10
 -10   3   3   74.99   11.20
   9  -3  -3    9.40    5.50
  -9   3   3    7.10    4.50
  -9   3   3    9.70    4.70
  -9   3   3    8.00    5.30
  -9   3   3    3.00    4.20
  -9   3   3    6.50    5.00
   8  -3  -3  102.39   11.40
   8  -3  -3   80.29   10.00
  -8   3   3   95.49   11.50
  -8   3   3  118.89   11.70
  -8   3   3   94.89   10.30
  -8   3   3   95.09   11.30
  -8   3   3   94.89    9.90
  -8   3   3  102.39   10.00
  -7   3   3  212.08   14.60
  -7   3   3  219.08   14.70
  -7   3   3  199.08   15.10
  -7   3   3  197.58   15.00
  -7   3   3  223.18   14.40
  -7   3   3  205.08   13.80
  -6   3   3   67.59    7.60
  -6   3   3   69.39    7.90
  -6   3   3   83.99    8.30
  -6   3   3   56.99    7.10
  -6   3   3   78.79    8.50
  -6   3   3   63.19    7.40
  -5   3   3  102.39    8.70
  -5   3   3  100.99    8.60
  -5   3   3   90.69    8.00
  -5   3   3   91.29    8.00
  -5   3   3   85.59    8.20
  -5   3   3   98.59    8.90
  -4   3   3 1543.55   48.40
  -4   3   3 1557.24   47.60
  -4   3   3 1549.94   46.90
  -4   3   3 1578.34   46.70
  -4   3   3 1518.55   48.50
  -4   3   3 1575.74   45.70
   3  -3  -3    2.40    1.70
   3  -3  -3    0.70    1.70
  -3   3   3    0.40    1.20
  -3   3   3    4.00    2.50
  -3   3   3    3.90    2.10
  -3   3   3    0.90    1.60
  -3   3   3    1.80    2.10
  -3   3   3    1.30    1.80
   2  -3  -3  345.87   13.70
   2  -3  -3  316.77   14.60
  -2   3   3  317.77   13.40
  -2   3   3  319.67   14.70
  -2   3   3  338.87   10.20
  -2   3   3  324.27   15.10
  -2   3   3  309.47   15.10
   1  -3  -3 1393.66   42.30
   1  -3  -3 1471.55   41.50
  -1   3   3 1340.67   41.90
  -1   3   3 1387.96   40.90
  -1   3   3 1406.36   43.40
   0  -3  -3  287.47   14.20
   0  -3  -3  323.57   14.60
   0  -3  -3  314.97   10.10
   0   3   3  308.27   14.90
   0   3   3  295.77   13.40
   0   3   3  315.47   14.10
  -1  -3  -3  227.68    9.80
  -1  -3  -3  200.78   11.90
  -1  -3  -3  206.58   12.40
   1   3   3  211.18   10.10
   1   3   3  196.38   11.70
   1   3   3  209.18   11.90
  -2  -3  -3   19.90    4.90
  -2  -3  -3   11.20    3.10
  -2  -3  -3   12.70    4.30
   2   3   3   11.30    3.90
   2   3   3    9.60    2.40
   2   3   3   14.00    4.00
  -3  -3  -3  335.87   16.50
  -3  -3  -3  312.37   16.50
  -3  -3  -3  332.67   11.70
  -3  -3  -3  340.07   19.10
   3   3   3  277.27   17.10
   3   3   3  337.07   11.80
   3   3   3  343.77   17.20
  -4  -3  -3   15.00    5.30
  -4  -3  -3   22.70    5.50
  -4  -3  -3   26.00    6.00
   4   3   3   27.60    6.80
   4   3   3   22.40    5.90
  -5  -3  -3  984.20   39.20
  -5  -3  -3  973.80   42.00
  -5  -3  -3  985.00   36.70
   5   3   3  963.40   40.40
   5   3   3  963.90   37.40
  -6  -3  -3  186.18   16.00
  -6  -3  -3  174.48   13.70
  -6  -3  -3  178.18   16.80
   6   3   3  190.48   16.80
   6   3   3  195.78   14.80
  -7  -3  -3   53.69   11.40
  -7  -3  -3   62.39   12.80
  -7  -3  -3   61.79    8.90
   7   3   3   64.79   13.00
  -8  -3  -3   16.70    8.10
  -8  -3  -3   19.50    7.70
   8   3   3   22.50    9.10
  -9  -3  -3   35.40   10.70
  -9  -3  -3   42.50   12.40
   9   3   3   48.50   13.40
  11  -4  -3   22.00    8.60
 -11   4   3   34.20   11.30
 -11   4   3   24.60    9.90
 -11   4   3   24.90    9.20
  10  -4  -3   26.00    9.00
 -10   4   3   32.00    9.00
 -10   4   3   21.70    8.60
 -10   4   3   31.70    9.70
   9  -4  -3  162.08   15.20
   9  -4  -3  172.88   16.30
  -9   4   3  161.28   15.60
  -9   4   3  180.68   16.20
  -9   4   3  183.78   15.60
  -9   4   3  169.18   16.50
   8  -4  -3    0.10    2.60
   8  -4  -3   -2.30    2.40
  -8   4   3   -1.50    3.00
  -8   4   3   -0.40    2.50
  -8   4   3    0.90    3.10
  -8   4   3   -0.90    2.80
  -8   4   3    5.60    3.60
  -8   4   3   -1.80    2.80
  -7   4   3  358.16   19.90
  -7   4   3  356.46   20.50
  -7   4   3  360.06   20.20
  -7   4   3  342.07   18.70
  -7   4   3  370.86   20.60
  -7   4   3  360.56   20.20
  -6   4   3  308.27   17.80
  -6   4   3  279.77   16.70
  -6   4   3  319.67   17.40
  -6   4   3  299.67   18.00
  -6   4   3  333.07   17.20
  -6   4   3  301.37   17.30
  -5   4   3   20.30    4.90
  -5   4   3   21.50    5.30
  -5   4   3   17.00    4.30
  -5   4   3   25.00    5.90
  -5   4   3   21.20    5.00
  -5   4   3   22.80    5.50
   4  -4  -3    0.80    1.60
   4  -4  -3    1.10    1.80
  -4   4   3    2.10    2.30
  -4   4   3    3.60    2.70
  -4   4   3    3.70    2.20
  -4   4   3    1.10    1.70
  -4   4   3    1.80    2.30
  -4   4   3    1.70    2.20
   3  -4  -3  513.65   21.10
   3  -4  -3  504.25   19.10
  -3   4   3  488.45   21.00
  -3   4   3  507.95   20.50
  -3   4   3  552.34   17.60
  -3   4   3  491.35   22.30
  -3   4   3  517.35   22.30
   2  -4  -3  364.06   14.70
   2  -4  -3  351.96   16.50
  -2   4   3  368.96   17.60
  -2   4   3  359.26   17.30
  -2   4   3  364.86   11.10
  -2   4   3  358.16   16.10
   1  -4  -3  252.77   13.80
   1  -4  -3  274.17   12.60
  -1   4   3  265.57   14.30
  -1   4   3  280.67   13.80
  -1   4   3  263.57   13.80
   0  -4  -3  665.03   25.90
   0  -4  -3  655.03   24.50
   0   4   3  692.73   19.60
   0   4   3  676.73   24.40
   0   4   3  656.13   25.70
   0   4   3  631.44   24.80
  -1  -4  -3   99.29    8.50
  -1  -4  -3  106.39    6.50
  -1  -4  -3  108.29    9.20
   1   4   3  109.09    6.70
   1   4   3   79.79    7.80
   1   4   3   89.99    7.00
   1   4   3   91.79    9.40
  -2  -4  -3  768.52   31.40
  -2  -4  -3  850.71   27.10
  -2  -4  -3  813.62   31.90
  -2  -4  -3  831.82   28.20
   2   4   3  825.22   27.00
   2   4   3  843.02   31.10
   2   4   3  816.82   32.10
  -3  -4  -3  239.78   16.20
  -3  -4  -3  237.68   13.90
  -3  -4  -3  261.07   15.80
  -3  -4  -3  255.07   11.10
   3   4   3  253.87   16.50
   3   4   3  271.17   15.40
  -4  -4  -3  212.28   16.00
  -4  -4  -3  191.88   13.70
  -4  -4  -3  208.48   14.40
   4   4   3  167.68   14.50
   4   4   3  220.78   14.40
  -5  -4  -3   50.29   10.60
  -5  -4  -3   30.90    6.80
  -5  -4  -3   33.90    7.80
   5   4   3   40.20    9.50
   5   4   3   41.50    7.00
  -6  -4  -3  230.78   19.80
  -6  -4  -3  277.27   18.40
  -6  -4  -3  244.28   18.50
   6   4   3  242.48   20.00
   6   4   3  282.37   21.00
  -7  -4  -3   56.59   11.40
  -7  -4  -3   48.10   11.40
  -7  -4  -3   66.19   10.00
   7   4   3   77.59   12.60
  -8  -4  -3    5.30    5.90
  -8  -4  -3    0.20    4.80
   8   4   3   -1.50    4.90
   8   4   3    0.20    5.30
  -9  -4  -3   17.20   10.40
  -9  -4  -3   11.70    7.50
   9   4   3   10.90    8.80
   9   4   3    0.30    7.00
  11  -5  -3   16.70    8.30
 -11   5   3   16.20    8.10
 -11   5   3   11.70    8.30
  10  -5  -3   75.69   14.10
 -10   5   3   49.40   11.10
 -10   5   3   44.60   11.00
 -10   5   3   61.59   12.50
 -10   5   3   62.79   10.60
   9  -5  -3   50.89   10.80
  -9   5   3   38.20    9.20
  -9   5   3   62.69    9.80
  -9   5   3   36.00   10.20
  -9   5   3   60.89    9.70
  -9   5   3   35.20    9.00
   8  -5  -3  140.39   13.80
  -8   5   3  162.38   15.30
  -8   5   3  176.58   15.00
  -8   5   3  163.68   13.20
  -8   5   3  179.98   15.30
  -8   5   3  156.98   14.20
  -8   5   3  183.88   15.00
   7  -5  -3   59.29    9.00
   7  -5  -3   58.99    7.60
  -7   5   3   41.90    8.60
  -7   5   3   58.19    7.90
  -7   5   3   61.49    8.00
  -7   5   3   51.49    7.90
  -7   5   3   55.49    8.70
  -7   5   3   53.79    8.90
   6  -5  -3  846.32   32.40
  -6   5   3  828.62   35.10
  -6   5   3  867.41   32.90
  -6   5   3  808.92   34.40
  -6   5   3  836.92   31.70
  -6   5   3  821.72   32.60
  -6   5   3  841.52   33.90
   5  -5  -3   62.79    6.60
   5  -5  -3   71.39    7.60
  -5   5   3   62.09    6.60
  -5   5   3   55.99    7.90
  -5   5   3   69.19    7.10
  -5   5   3   74.79    8.00
  -5   5   3   78.09    8.80
  -5   5   3   66.39    7.70
   4  -5  -3   49.70    6.20
   4  -5  -3   30.80    4.40
  -4   5   3   37.70    4.60
  -4   5   3   41.20    5.90
  -4   5   3   34.50    7.00
  -4   5   3   28.40    6.50
  -4   5   3   33.80    6.50
  -4   5   3   35.30    4.50
   3  -5  -3  413.16   16.10
   3  -5  -3  395.56   18.90
  -3   5   3  416.36   14.90
  -3   5   3  402.06   18.80
  -3   5   3  373.66   20.00
  -3   5   3  392.76   20.00
   2  -5  -3 1179.68   35.10
   2  -5  -3 1131.89   38.80
  -2   5   3 1061.59   39.10
  -2   5   3 1153.98   38.70
  -2   5   3 1227.58   31.30
  -2   5   3 1063.89   39.50
   1  -5  -3  109.39    7.60
   1  -5  -3   80.69    8.30
  -1   5   3   94.29    8.50
  -1   5   3   99.29    4.40
  -1   5   3  104.99    9.00
  -1   5   3   93.89    8.90
   0  -5  -3   89.29    8.30
   0  -5  -3  103.89    8.20
   0  -5  -3   96.89    9.10
   0   5   3  107.79    9.40
   0   5   3   94.99    9.00
   0   5   3  109.99    5.80
   0   5   3   84.29    7.90
  -1  -5  -3 1029.40   34.30
  -1  -5  -3  996.60   37.40
  -1  -5  -3  972.70   35.10
   1   5   3  989.30   36.00
   1   5   3 1070.69   31.50
   1   5   3 1005.40   34.10
   1   5   3  924.81   36.20
  -2  -5  -3    7.00    3.80
  -2  -5  -3    3.00    2.10
  -2  -5  -3    3.30    3.30
  -2  -5  -3    5.30    2.70
   2   5   3    3.70    2.40
   2   5   3    4.40    3.30
   2   5   3    6.00    2.50
   2   5   3    9.20    3.60
  -3  -5  -3 1132.59   36.00
  -3  -5  -3 1165.28   43.40
  -3  -5  -3 1145.09   39.60
  -3  -5  -3 1184.78   43.50
   3   5   3 1203.08   44.70
   3   5   3 1173.58   40.50
   3   5   3 1174.08   41.60
  -4  -5  -3  532.05   28.20
  -4  -5  -3  559.94   26.00
  -4  -5  -3  572.04   27.50
   4   5   3  578.74   26.70
   4   5   3  538.35   28.60
   4   5   3  554.94   25.70
  -5  -5  -3   69.49    9.60
  -5  -5  -3   83.79   10.00
  -5  -5  -3   95.19   12.30
   5   5   3   68.29    8.80
   5   5   3   83.59   11.60
   5   5   3   92.19   11.20
  -6  -5  -3   40.20   10.40
  -6  -5  -3   55.19   10.80
  -6  -5  -3   40.10    9.10
   6   5   3   43.20   10.60
   6   5   3   45.00   10.30
  -7  -5  -3  148.39   17.40
  -7  -5  -3  141.09   14.40
  -7  -5  -3  136.09   15.40
   7   5   3  167.98   18.20
   7   5   3  148.49   16.80
  -8  -5  -3  127.69   16.40
  -8  -5  -3  180.18   17.20
  -8  -5  -3  138.29   18.00
   8   5   3  158.88   18.90
   8   5   3  129.89   16.70
  10  -6  -3  108.59   14.30
 -10   6   3   89.79   13.60
 -10   6   3  134.49   16.10
 -10   6   3  121.59   14.80
   9  -6  -3  247.68   20.90
  -9   6   3  259.07   20.10
  -9   6   3  266.07   20.30
  -9   6   3  266.27   20.40
  -9   6   3  266.97   21.10
   8  -6  -3    1.30    3.70
  -8   6   3    5.50    4.60
  -8   6   3    1.00    3.40
  -8   6   3    3.60    4.50
  -8   6   3   -0.90    3.00
  -8   6   3    4.70    4.10
   7  -6  -3  296.27   18.00
   7  -6  -3  351.16   22.00
  -7   6   3  308.47   20.10
  -7   6   3  375.16   22.60
  -7   6   3  357.46   22.50
  -7   6   3  350.76   20.50
  -7   6   3  328.87   19.00
  -7   6   3  327.17   21.30
   6  -6  -3   99.59   11.20
   6  -6  -3   96.19    9.70
  -6   6   3   91.69   11.20
  -6   6   3  127.69   10.60
  -6   6   3  103.29   10.20
  -6   6   3  103.49    9.20
  -6   6   3  107.29   11.80
  -6   6   3   99.19   10.60
   5  -6  -3  124.79   10.50
   5  -6  -3  164.78   12.10
   5  -6  -3  165.58   14.10
  -5   6   3  136.89   13.00
  -5   6   3  152.98   10.00
  -5   6   3  166.28   11.10
  -5   6   3  138.09   12.90
  -5   6   3  156.78   12.00
  -5   6   3  138.19   11.70
   4  -6  -3  958.80   30.60
   4  -6  -3  889.11   34.30
   4  -6  -3  929.11   37.80
  -4   6   3  939.41   31.00
  -4   6   3  924.21   37.50
  -4   6   3  974.60   38.00
  -4   6   3  893.81   35.20
   3  -6  -3    9.30    4.40
   3  -6  -3    6.00    3.20
   3  -6  -3    7.80    2.70
  -3   6   3    4.50    3.30
  -3   6   3    6.10    2.10
  -3   6   3    2.30    2.80
  -3   6   3   11.00    4.10
   2  -6  -3 1010.00   31.80
   2  -6  -3 1003.90   37.10
   2  -6  -3  998.60   38.30
  -2   6   3 1006.30   38.40
  -2   6   3 1009.30   37.10
  -2   6   3 1016.10   28.90
  -2   6   3 1028.10   38.50
   1  -6  -3  377.96   16.50
   1  -6  -3  387.66   20.30
   1  -6  -3  390.16   20.30
  -1   6   3  415.86   20.40
  -1   6   3  386.36   20.60
  -1   6   3  397.26   13.30
   0  -6  -3  212.38   14.90
   0  -6  -3  249.28   13.40
   0  -6  -3  255.17   15.00
   0   6   3  255.57   15.80
   0   6   3  249.58   10.60
   0   6   3  247.78   15.00
   0   6   3  247.38   15.60
  -1  -6  -3  417.86   19.70
  -1  -6  -3  392.96   21.70
  -1  -6  -3  457.15   20.50
   1   6   3  377.66   20.40
   1   6   3  417.16   16.60
   1   6   3  406.36   19.60
   1   6   3  388.26   21.30
  -2  -6  -3  869.01   31.50
  -2  -6  -3  846.32   35.90
  -2  -6  -3  854.21   34.10
   2   6   3  903.61   31.20
   2   6   3  854.61   36.20
   2   6   3  860.31   34.10
  -3  -6  -3   30.90    7.00
  -3  -6  -3   42.20    6.30
  -3  -6  -3   33.50    5.70
  -3  -6  -3   25.50    6.90
   3   6   3   28.70    6.70
   3   6   3   46.10    6.90
   3   6   3   34.40    8.60
  -4  -6  -3  149.88   14.40
  -4  -6  -3  161.88   12.80
  -4  -6  -3  178.78   15.00
   4   6   3  165.68   13.40
   4   6   3  136.79   12.50
   4   6   3  161.28   15.50
  -5  -6  -3  174.88   15.10
  -5  -6  -3  202.88   17.10
  -5  -6  -3  222.78   18.30
   5   6   3  196.98   16.20
   5   6   3  210.18   18.70
  -6  -6  -3    2.10    4.40
  -6  -6  -3    4.80    5.10
  -6  -6  -3    3.40    4.40
   6   6   3    4.90    4.70
   6   6   3   11.00    6.80
  -7  -6  -3    7.40    5.60
  -7  -6  -3   12.40    6.60
  -7  -6  -3    3.00    4.90
   7   6   3   17.10    7.70
   7   6   3    7.20    7.40
  -8  -6  -3  190.38   18.60
  -8  -6  -3  176.68   21.10
  -8  -6  -3  197.78   19.70
   8   6   3  171.78   20.60
   8   6   3  162.38   18.50
  10  -7  -3   76.69   14.50
 -10   7   3   74.59   12.60
 -10   7   3   57.69   12.60
 -10   7   3   56.09   13.00
   9  -7  -3   98.19   12.70
   9  -7  -3   98.09   14.40
  -9   7   3   76.09   12.00
  -9   7   3   86.99   12.00
  -9   7   3   77.79   13.30
  -9   7   3   94.89   13.00
   8  -7  -3   79.19   11.60
  -8   7   3   91.89   12.00
  -8   7   3   61.69   12.70
  -8   7   3   77.69   10.80
  -8   7   3   66.29   10.70
   7  -7  -3  410.26   25.50
   7  -7  -3  487.05   27.40
  -7   7   3  499.95   28.00
  -7   7   3  426.96   26.40
  -7   7   3  462.45   23.70
  -7   7   3  431.06   25.30
  -7   7   3  405.96   22.90
   6  -7  -3  214.08   15.10
   6  -7  -3  171.48   15.80
  -6   7   3  225.48   16.90
  -6   7   3  207.48   14.30
  -6   7   3  234.48   18.20
  -6   7   3  228.88   18.00
   5  -7  -3    2.90    3.80
   5  -7  -3    0.10    2.30
  -5   7   3    2.10    3.60
  -5   7   3   -0.60    3.00
  -5   7   3    1.60    3.40
  -5   7   3    2.20    2.80
   4  -7  -3  661.03   28.40
   4  -7  -3  578.84   29.70
  -4   7   3  655.53   29.40
  -4   7   3  648.74   23.70
  -4   7   3  623.34   30.40
  -4   7   3  635.24   30.80
   3  -7  -3  230.58   16.80
   3  -7  -3  207.68   15.00
  -3   7   3  267.87   18.10
  -3   7   3  251.17   17.60
  -3   7   3  291.37   17.50
  -3   7   3  244.78   16.30
   2  -7  -3   21.40    6.10
   2  -7  -3   24.90    6.60
  -2   7   3   34.70    7.30
  -2   7   3   19.90    6.00
  -2   7   3   23.80    6.50
   1  -7  -3  121.39   11.50
   1  -7  -3  150.58   12.50
   1  -7  -3  149.79    9.40
  -1   7   3  120.09   11.30
  -1   7   3  129.79   12.00
  -1   7   3  154.18   12.80
   0  -7  -3  447.96   19.50
   0  -7  -3  426.76   22.20
   0  -7  -3  447.96   23.90
   0   7   3  447.26   22.90
   0   7   3  455.55   23.80
   0   7   3  458.35   23.40
  -1  -7  -3   43.20    6.30
  -1  -7  -3   29.80    6.60
  -1  -7  -3   27.40    7.30
   1   7   3   34.10    7.40
   1   7   3   26.20    7.00
   1   7   3   36.40    7.10
   1   7   3   41.30    5.50
  -2  -7  -3  155.38   11.80
  -2  -7  -3  157.18   14.30
  -2  -7  -3  162.98   12.60
   2   7   3  119.49   11.60
   2   7   3  124.99   13.20
   2   7   3  149.19   10.80
  -3  -7  -3  122.69   13.20
  -3  -7  -3  119.59   12.30
   3   7   3  114.69   11.30
   3   7   3  111.09   10.50
   3   7   3  112.79   13.10
  -4  -7  -3   25.00    7.70
  -4  -7  -3   20.20    7.10
   4   7   3   11.50    5.20
   4   7   3   14.40    7.50
   4   7   3    6.40    4.40
  -5  -7  -3   52.29   11.00
  -5  -7  -3   65.39   12.60
   5   7   3   53.69   12.20
   5   7   3   55.29   11.00
  -6  -7  -3  284.87   22.00
  -6  -7  -3  249.08   21.70
   6   7   3  264.57   20.90
   6   7   3  252.57   22.50
  -7  -7  -3   -1.80    5.00
  -7  -7  -3   -2.60    4.00
   7   7   3    0.00    5.40
   7   7   3    2.80    6.10
   9  -8  -3  124.99   16.60
   9  -8  -3  142.39   17.00
  -9   8   3  163.78   17.30
  -9   8   3  125.59   17.00
  -9   8   3  124.39   15.90
   8  -8  -3    9.60    6.40
  -8   8   3    7.10    5.60
  -8   8   3   10.50    6.10
  -8   8   3    8.60    6.00
   7  -8  -3    0.20    3.80
  -7   8   3    1.50    4.80
  -7   8   3    1.40    4.50
  -7   8   3    0.20    3.50
   6  -8  -3  304.87   22.40
   6  -8  -3  311.77   19.40
  -6   8   3  295.57   20.70
  -6   8   3  318.27   22.70
  -6   8   3  351.36   23.80
   5  -8  -3  638.24   29.60
   5  -8  -3  650.93   33.10
  -5   8   3  575.74   31.90
  -5   8   3  656.53   33.20
  -5   8   3  675.43   32.00
   4  -8  -3  165.78   15.50
   4  -8  -3  145.39   12.90
  -4   8   3  162.68   14.40
  -4   8   3  187.48   16.00
  -4   8   3  176.98   15.90
   3  -8  -3  367.56   20.90
   3  -8  -3  318.37   21.00
  -3   8   3  285.17   19.90
  -3   8   3  309.37   21.00
  -3   8   3  279.77   19.10
   2  -8  -3   21.60    6.50
   2  -8  -3   11.40    4.90
  -2   8   3   26.10    7.40
  -2   8   3   13.00    5.50
  -2   8   3    8.20    5.00
   1  -8  -3  200.68   15.70
   1  -8  -3  204.68   15.90
  -1   8   3  184.88   15.30
  -1   8   3  191.08   15.50
  -1   8   3  242.18   17.20
   0  -8  -3   18.20    6.30
   0  -8  -3   27.70    7.00
   0   8   3   21.50    6.20
   0   8   3   18.10    6.00
   0   8   3   34.60    8.00
  -1  -8  -3  114.49   11.20
  -1  -8  -3  115.49   12.80
   1   8   3  126.09   13.30
   1   8   3  117.59   12.10
  -2  -8  -3   10.40    5.40
  -2  -8  -3   12.80    4.90
  -2  -8  -3    6.50    3.90
   2   8   3    8.20    4.80
   2   8   3    5.70    5.10
  -3  -8  -3  140.79   13.70
  -3  -8  -3  175.28   16.50
   3   8   3  132.09   12.90
   3   8   3  122.89   14.50
  -4  -8  -3  102.19   12.60
  -4  -8  -3  107.89   13.90
   4   8   3  100.89   14.00
  -5  -8  -3   76.39   12.30
  -5  -8  -3   77.79   11.90
   5   8   3   70.49   15.00
  -6  -8  -3   91.49   13.60
  -6  -8  -3  102.59   14.70
   6   8   3  123.99   18.00
  -7  -8  -3   82.19   16.70
  -7  -8  -3   91.39   16.60
   7   8   3   76.69   16.90
   9  -9  -3   72.59   14.50
  -9   9   3   81.99   16.10
  -9   9   3   65.09   13.70
   8  -9  -3   98.39   15.30
  -8   9   3  114.39   15.10
  -8   9   3  127.09   15.90
  -8   9   3  105.69   15.30
   7  -9  -3   18.50    7.90
  -7   9   3   11.70    7.30
  -7   9   3   21.30    7.80
  -7   9   3   26.40    9.00
   6  -9  -3  162.08   15.10
   6  -9  -3  171.08   17.40
  -6   9   3  180.18   18.30
  -6   9   3  183.58   17.70
  -6   9   3  139.99   14.80
   5  -9  -3  668.23   35.40
   5  -9  -3  663.93   31.70
  -5   9   3  674.93   35.90
  -5   9   3  687.93   34.00
  -5   9   3  657.63   35.00
   4  -9  -3   18.40    7.10
   4  -9  -3   36.30    8.40
  -4   9   3   12.60    6.40
  -4   9   3   32.90    8.80
  -4   9   3   27.00    7.80
   3  -9  -3    4.70    4.30
   3  -9  -3    2.20    3.50
  -3   9   3   -0.20    3.80
  -3   9   3    8.70    4.80
  -3   9   3    0.70    3.50
   2  -9  -3  421.96   25.20
   2  -9  -3  366.26   23.00
  -2   9   3  397.96   24.40
  -2   9   3  395.06   24.50
  -2   9   3  357.56   23.10
   1  -9  -3    5.40    4.60
   1  -9  -3    1.50    3.50
  -1   9   3    4.90    4.40
  -1   9   3    4.40    4.60
  -1   9   3    2.90    3.90
   0  -9  -3    6.70    5.20
   0  -9  -3    5.20    4.50
   0   9   3    9.20    5.10
   0   9   3    3.30    4.00
  -1  -9  -3   -2.50    3.30
  -1  -9  -3   -3.40    3.10
   1   9   3   -0.60    3.60
   1   9   3    1.50    3.90
  -2  -9  -3  156.88   15.80
  -2  -9  -3  134.59   12.70
   2   9   3  129.79   13.70
   2   9   3  161.38   16.40
  -3  -9  -3   13.20    6.50
   3   9   3   -1.20    4.60
  -4  -9  -3  139.49   16.30
   4   9   3  180.48   19.20
  -5  -9  -3   44.40   11.10
  -5  -9  -3   66.29   17.70
   5   9   3   48.30   12.80
  -6  -9  -3    2.90    6.40
  -6  -9  -3   14.30    7.70
   6   9   3   14.10    8.60
   8 -10  -3  165.98   18.90
  -8  10   3  174.28   20.20
  -8  10   3  203.68   20.40
   7 -10  -3  220.28   21.60
  -7  10   3  214.78   20.00
  -7  10   3  182.18   19.70
  -7  10   3  236.88   21.60
   6 -10  -3    7.00    6.40
  -6  10   3    5.30    6.00
  -6  10   3   10.80    5.90
  -6  10   3    5.00    5.40
   5 -10  -3  189.28   19.10
   5 -10  -3  220.78   17.60
  -5  10   3  244.58   21.20
  -5  10   3  208.68   19.50
  -5  10   3  199.08   18.50
   4 -10  -3   23.10    7.40
   4 -10  -3   23.70    8.70
  -4  10   3   23.90    8.30
  -4  10   3   20.50    7.90
  -4  10   3   62.59   12.20
   3 -10  -3   22.30    7.10
   3 -10  -3   12.90    6.70
  -3  10   3   26.60    8.00
  -3  10   3   24.90    8.30
  -3  10   3   10.70    6.20
   2 -10  -3   -3.10    3.50
   2 -10  -3    1.30    3.70
  -2  10   3   -2.20    3.00
  -2  10   3   -2.20    3.10
   1 -10  -3  386.76   25.30
   1 -10  -3  405.46   25.80
  -1  10   3  411.76   26.00
  -1  10   3  407.56   25.90
   0 -10  -3    1.70    4.00
   0 -10  -3   -3.90    3.90
   0  10   3    3.00    4.60
   0  10   3   -1.10    3.70
  -1 -10  -3   62.09   12.50
  -1 -10  -3   38.50    9.10
   1  10   3   54.99   11.30
   1  10   3   42.20   10.60
  -2 -10  -3   24.80    8.80
   2  10   3   28.70    9.50
   2  10   3   43.30   10.40
  -3 -10  -3    7.50    5.80
   3  10   3   -0.80    4.80
  -4 -10  -3    6.40    5.60
   4  10   3   18.20    9.40
  -5 -10  -3   18.20    8.90
   5  10   3   10.60    7.80
   7 -11  -3  109.59   16.60
  -7  11   3  126.99   16.20
  -7  11   3  118.69   16.80
   6 -11  -3   34.50   11.10
  -6  11   3   34.80   10.70
  -6  11   3   37.20    9.90
   5 -11  -3    5.50    6.00
   5 -11  -3   24.10    8.60
  -5  11   3   24.90    9.70
  -5  11   3   21.40    8.10
   4 -11  -3   23.10    8.10
   4 -11  -3   23.90    8.90
  -4  11   3   24.30    8.90
  -4  11   3   32.30    9.50
   3 -11  -3  136.39   16.80
   3 -11  -3  119.39   14.30
  -3  11   3  133.59   15.70
  -3  11   3  127.89   15.30
   2 -11  -3   -1.80    4.10
   2 -11  -3    4.00    4.80
  -2  11   3    0.50    4.30
  -2  11   3    2.80    4.70
   1 -11  -3   95.99   13.50
   1 -11  -3   95.09   13.50
  -1  11   3  121.79   15.30
  -1  11   3   86.29   12.80
   0 -11  -3   95.19   13.30
   0 -11  -3  100.99   14.00
   0  11   3  106.49   14.80
   0  11   3  125.29   14.60
  -1 -11  -3    6.10    5.30
  -1 -11  -3   -0.30    4.30
   1  11   3   -0.50    4.00
   1  11   3   -1.80    4.20
  -2 -11  -3   34.40   10.40
   2  11   3   21.30    8.80
  -3 -11  -3   66.79   14.10
   3  11   3   70.09   15.30
  -4 -11  -3    1.60    5.90
   4  11   3    9.50    7.30
   6 -12  -3   46.90   13.00
  -6  12   3   50.39   12.10
  -6  12   3   38.40   12.20
   5 -12  -3   41.60   12.30
  -5  12   3   29.10   10.30
  -5  12   3   23.30    9.70
   4 -12  -3    8.10    7.10
   4 -12  -3    1.60    4.80
  -4  12   3    3.00    5.70
  -4  12   3    3.60    5.80
   3 -12  -3   72.59   15.10
   3 -12  -3   79.39   12.50
  -3  12   3   74.69   14.30
  -3  12   3   59.19   13.30
   2 -12  -3    7.10    6.20
   2 -12  -3   19.50    8.60
  -2  12   3   20.60    8.30
  -2  12   3   10.00    7.20
   1 -12  -3   -1.60    5.00
   1 -12  -3    2.10    5.00
  -1  12   3   -0.60    5.70
  -1  12   3   -0.30    4.50
   0 -12  -3  192.28   18.60
   0 -12  -3  187.98   19.20
   0  12   3  142.09   17.50
   0  12   3  187.58   18.50
  -1 -12  -3   31.80    9.90
  -1 -12  -3   42.60   11.60
   1  12   3   48.10   12.40
  -2 -12  -3    9.90    7.70
   2  12   3   23.00    9.20
   3 -13  -3    4.50    7.00
   3 -13  -3    5.30    6.50
  -3  13   3    4.80    6.50
  -3  13   3   -2.10    5.90
   2 -13  -3   41.50   12.90
   2 -13  -3   50.09   12.80
  -2  13   3   49.60   13.00
  -2  13   3   47.80   12.60
   1 -13  -3   13.20    7.60
   1 -13  -3   29.40   10.50
  -1  13   3   26.60    9.60
  -1  13   3   17.20    8.80
   0 -13  -3    6.00    7.20
   0 -13  -3    0.50    5.80
   0  13   3   13.10    7.70
   0  13   3    3.20    5.60
   1  13  -4   -0.10    5.40
  -1 -13   4    4.40    5.90
   0  13  -4   19.60    9.60
   0 -13   4   22.00    9.70
  -1  13  -4   -0.70    5.10
   1 -13   4    7.60    6.50
   1 -13   4   -1.90    5.70
   4  12  -4   80.39   16.60
   4  12  -4   81.99   16.70
  -4 -12   4   65.89   13.90
  -4 -12   4   56.39   12.70
   3  12  -4   -2.20    5.40
   3  12  -4   -1.10    5.80
  -3 -12   4    5.00    5.60
  -3 -12   4    3.80    6.10
   2  12  -4    4.70    5.30
   2  12  -4    3.20    6.00
  -2 -12   4    6.90    6.50
  -2 -12   4   -6.10    2.80
   1  12  -4   26.60    9.90
   1  12  -4   23.30    9.30
  -1 -12   4   23.40    9.30
   0  12  -4  145.99   17.00
   0  12  -4  129.29   16.30
   0 -12   4  125.99   17.30
  -1  12  -4   57.89   12.60
  -1  12  -4   55.99   13.20
  -1  12  -4   61.69   12.70
   1 -12   4   38.90   10.50
   1 -12   4   47.30   12.10
  -2  12  -4   18.20    8.60
  -2  12  -4    5.20    5.50
  -2  12  -4   18.40    7.90
   2 -12   4   10.00    7.50
   2 -12   4   19.40    8.80
  -3  12  -4   42.30   11.40
  -3  12  -4   36.80   10.50
  -3  12  -4   24.00    9.70
   3 -12   4   35.30   11.10
   3 -12   4   42.10   11.60
  -4  12  -4   43.00   11.40
   4 -12   4   57.89   14.20
   4 -12   4   62.09   14.10
   6  11  -4   54.49   14.30
   6  11  -4   98.09   15.90
  -6 -11   4   77.69   16.00
   5  11  -4   94.59   17.70
   5  11  -4   39.00   11.60
  -5 -11   4   70.59   14.50
   4  11  -4    6.80    7.80
   4  11  -4    6.70    6.40
  -4 -11   4   13.20    7.40
  -4 -11   4    2.20    5.00
   3  11  -4  133.89   16.80
   3  11  -4  142.99   16.50
  -3 -11   4  126.29   15.10
  -3 -11   4  135.79   15.20
   2  11  -4   22.50    8.00
   2  11  -4   25.80    9.50
  -2 -11   4    9.20    6.70
  -2 -11   4   14.30    6.30
   1  11  -4   63.29   12.50
   1  11  -4   79.79   12.30
  -1 -11   4   47.50   11.50
  -1 -11   4   56.99   11.00
   0  11  -4   21.40    6.90
   0  11  -4   23.10    8.40
   0  11  -4   18.70    7.30
   0 -11   4   23.10    7.90
   0 -11   4   18.80    8.00
  -1  11  -4   37.10    9.60
  -1  11  -4   43.60   10.20
  -1  11  -4   29.90    9.70
   1 -11   4   33.90    9.50
   1 -11   4   48.00   11.80
  -2  11  -4  192.58   19.20
  -2  11  -4  218.38   19.90
  -2  11  -4  190.58   18.30
   2 -11   4  204.68   19.20
   2 -11   4  165.18   18.00
  -3  11  -4  100.09   14.20
  -3  11  -4  109.39   14.40
  -3  11  -4   92.89   14.10
   3 -11   4   96.99   15.10
   3 -11   4   96.89   14.30
  -4  11  -4   28.90    9.30
  -4  11  -4   41.20   12.10
  -4  11  -4   27.60    9.70
   4 -11   4   25.60   10.50
   4 -11   4   26.60    9.80
  -5  11  -4    9.00    6.70
  -5  11  -4   20.90    9.80
  -5  11  -4   15.40    8.10
   5 -11   4    5.20    6.80
   5 -11   4   20.60    9.80
   7  10  -4   41.50   13.10
   7  10  -4   32.90   10.80
  -7 -10   4   44.10   12.30
   6  10  -4   90.99   15.00
   6  10  -4   74.19   15.30
  -6 -10   4   96.09   14.20
   5  10  -4  132.09   16.90
   5  10  -4  134.89   16.00
  -5 -10   4  130.59   14.80
  -5 -10   4  102.09   14.30
   4  10  -4    0.90    5.40
   4  10  -4    1.40    4.90
  -4 -10   4   -0.70    4.00
  -4 -10   4    0.70    3.70
   3  10  -4    2.90    4.80
   3  10  -4    4.00    5.00
  -3 -10   4    5.40    4.60
  -3 -10   4    0.60    3.90
   2  10  -4  207.88   18.80
   2  10  -4  224.48   19.30
  -2 -10   4  264.87   20.50
  -2 -10   4  241.38   18.60
   1  10  -4  207.98   18.20
   1  10  -4  183.78   17.70
  -1 -10   4  187.28   15.70
  -1 -10   4  154.38   14.00
  -1 -10   4  196.88   17.80
   0  10  -4    1.40    3.30
   0  10  -4    0.20    3.90
   0  10  -4    4.10    4.40
   0 -10   4    1.60    4.30
   0 -10   4    3.60    4.30
  -1  10  -4  253.37   20.00
  -1  10  -4  231.18   18.40
  -1  10  -4  215.68   18.90
   1 -10   4  243.08   19.00
   1 -10   4  199.28   18.60
  -2  10  -4   51.19   11.40
  -2  10  -4   28.80    8.60
  -2  10  -4   32.50    9.70
   2 -10   4   46.20   10.70
   2 -10   4   38.60   10.10
  -3  10  -4  101.39   13.70
  -3  10  -4   75.29   11.90
  -3  10  -4   91.69   13.10
   3 -10   4   96.59   13.90
   3 -10   4   90.39   13.20
  -4  10  -4   22.00    8.20
  -4  10  -4   25.90    9.20
  -4  10  -4   15.40    7.00
   4 -10   4   16.70    8.00
   4 -10   4   18.90    9.00
  -5  10  -4   70.79   15.00
  -5  10  -4   75.89   15.10
  -5  10  -4   35.40   10.90
   5 -10   4   43.90   12.00
   5 -10   4   56.19   13.30
  -6  10  -4   -4.50    4.00
  -6  10  -4    1.70    4.80
   6 -10   4   -1.50    5.60
   6 -10   4   -6.80    4.70
   8   9  -4   91.99   18.30
   8   9  -4  121.79   16.60
  -8  -9   4  107.09   15.70
   7   9  -4  234.88   22.80
   7   9  -4  165.78   18.20
  -7  -9   4  160.48   18.20
   6   9  -4    3.20    5.00
   6   9  -4    0.10    4.20
  -6  -9   4    7.00    5.30
   5   9  -4   -3.50    4.40
   5   9  -4    3.30    6.00
  -5  -9   4   -2.20    3.90
  -5  -9   4   -4.30    3.20
   4   9  -4  164.88   17.30
   4   9  -4  207.08   18.10
  -4  -9   4  192.88   16.70
  -4  -9   4  182.28   17.30
   3   9  -4  147.99   16.00
   3   9  -4  144.89   14.80
  -3  -9   4  152.48   14.80
  -3  -9   4  174.38   15.50
   2   9  -4   83.09   13.20
   2   9  -4  111.39   12.90
  -2  -9   4   95.09   11.00
  -2  -9   4   84.99   11.40
   1   9  -4  639.94   28.80
   1   9  -4  672.73   32.60
   1   9  -4  598.34   31.90
  -1  -9   4  594.34   28.60
  -1  -9   4  658.43   33.00
  -1  -9   4  640.24   28.90
   0   9  -4   94.09   10.90
   0   9  -4   98.99   12.70
   0   9  -4   85.49   11.10
   0  -9   4  108.19   10.40
   0  -9   4  113.09   13.00
   0  -9   4  103.39   11.50
  -1   9  -4   36.30    8.40
  -1   9  -4   26.30    7.60
  -1   9  -4   36.60    9.20
   1  -9   4   28.90    7.70
   1  -9   4   29.30    8.40
  -2   9  -4  153.98   15.00
  -2   9  -4  126.19   14.60
  -2   9  -4  131.79   14.10
   2  -9   4  198.08   17.30
   2  -9   4  184.08   16.40
  -3   9  -4   28.40    7.70
  -3   9  -4   41.30    9.80
  -3   9  -4   26.00    8.30
   3  -9   4   27.60    8.30
   3  -9   4   49.80   11.40
  -4   9  -4   76.99   11.70
  -4   9  -4   80.99   13.40
  -4   9  -4   41.10   10.80
   4  -9   4   40.80   10.60
   4  -9   4   55.59   11.20
  -5   9  -4   78.79   13.20
  -5   9  -4   55.19   11.90
  -5   9  -4   66.59   13.70
   5  -9   4   73.19   11.80
   5  -9   4   54.49   12.60
  -6   9  -4   56.29   12.90
  -6   9  -4   83.69   15.60
   6  -9   4   58.19   13.80
   6  -9   4   44.40   10.90
  -7   9  -4    6.80    6.00
  -7   9  -4    3.60    6.00
   7  -9   4    8.10    7.70
   8   8  -4   -4.70    5.70
   8   8  -4    6.90    7.00
  -8  -8   4   10.00    6.90
  -8  -8   4    5.20    6.40
   7   8  -4  135.19   16.20
   7   8  -4  131.99   16.90
  -7  -8   4  125.89   15.10
  -7  -8   4  143.09   16.40
   6   8  -4  131.79   14.70
   6   8  -4   98.49   14.20
  -6  -8   4  108.89   13.90
  -6  -8   4  108.89   12.60
   5   8  -4    9.20    5.20
   5   8  -4    8.70    6.00
  -5  -8   4   17.90    6.20
  -5  -8   4   20.90    6.70
  -5  -8   4   12.50    5.70
   4   8  -4   51.19   10.20
   4   8  -4   55.09   11.70
  -4  -8   4   52.09   10.30
  -4  -8   4   52.49    8.50
   3   8  -4  923.81   40.60
   3   8  -4  961.20   39.60
  -3  -8   4  837.72   37.20
  -3  -8   4  876.61   37.80
   2   8  -4   15.80    6.60
   2   8  -4    7.70    4.10
  -2  -8   4    7.40    3.70
  -2  -8   4    7.00    4.60
  -2  -8   4    2.80    3.40
   1   8  -4   98.89   11.60
   1   8  -4   96.99   10.80
   1   8  -4   96.39    9.70
  -1  -8   4  120.19   10.70
  -1  -8   4  110.79   10.50
  -1  -8   4   89.49   10.90
   0   8  -4  277.97   17.70
   0   8  -4  265.97   19.10
   0   8  -4  285.17   19.00
   0  -8   4  290.37   16.50
   0  -8   4  326.47   19.20
   0  -8   4  275.57   19.30
  -1   8  -4  347.67   20.90
  -1   8  -4  364.86   21.80
  -1   8  -4  313.87   21.00
   1  -8   4  343.27   21.80
   1  -8   4  282.07   19.20
  -2   8  -4  121.19   12.80
  -2   8  -4  123.09   12.70
  -2   8  -4  125.29   13.70
   2  -8   4  102.69   12.10
   2  -8   4  140.89   13.80
  -3   8  -4  380.26   24.40
  -3   8  -4  346.57   23.40
  -3   8  -4  349.67   22.40
   3  -8   4  359.86   23.50
   3  -8   4  333.27   22.30
  -4   8  -4  314.57   23.00
  -4   8  -4  304.27   22.80
  -4   8  -4  308.17   22.10
   4  -8   4  272.37   21.50
   4  -8   4  324.97   22.20
  -5   8  -4   16.30    6.90
  -5   8  -4   12.40    6.30
  -5   8  -4   16.50    7.00
   5  -8   4   14.90    8.00
   5  -8   4   31.70    8.80
  -6   8  -4  220.18   20.30
  -6   8  -4  205.48   19.80
   6  -8   4  193.28   19.90
   6  -8   4  180.88   17.40
  -7   8  -4    5.20    5.20
  -7   8  -4    7.40    6.40
   7  -8   4    2.60    5.90
   9   7  -4   15.90    9.50
   9   7  -4   16.70    9.20
  -9  -7   4   17.40    7.90
  -9  -7   4   14.00    7.30
   8   7  -4   57.39   13.30
   8   7  -4   53.99   12.20
  -8  -7   4   34.80    9.90
  -8  -7   4   58.19   12.40
   7   7  -4   85.29   12.80
   7   7  -4   94.19   13.20
  -7  -7   4   97.69   13.20
  -7  -7   4  119.59   14.40
   6   7  -4  193.58   16.70
   6   7  -4  202.08   18.20
  -6  -7   4  197.38   16.70
  -6  -7   4  174.38   13.80
  -6  -7   4  189.38   17.20
   5   7  -4  268.67   20.60
   5   7  -4  278.37   19.50
  -5  -7   4  264.67   17.80
  -5  -7   4  276.17   17.50
  -5  -7   4  294.97   20.30
   4   7  -4   29.90    8.60
   4   7  -4   15.60    5.80
  -4  -7   4   27.70    6.80
  -4  -7   4   31.10    7.70
  -4  -7   4   33.80    7.00
   3   7  -4  673.33   30.90
   3   7  -4  743.63   33.80
  -3  -7   4  718.93   31.30
  -3  -7   4  680.33   27.60
  -3  -7   4  727.63   31.60
   2   7  -4  989.00   33.90
   2   7  -4  914.61   37.80
   2   7  -4 1049.20   33.50
   2   7  -4 1029.40   40.90
  -2  -7   4 1000.90   34.70
  -2  -7   4  997.20   37.30
  -2  -7   4  923.31   33.50
  -2  -7   4  925.81   38.40
   1   7  -4   77.19    8.20
   1   7  -4   98.19    7.00
   1   7  -4   63.99    9.30
   1   7  -4   88.79    9.50
  -1  -7   4  101.69   10.60
  -1  -7   4   76.89    8.10
  -1  -7   4   91.49    8.80
   0   7  -4  121.69   12.10
   0   7  -4  123.29   11.30
   0   7  -4   97.49    9.90
   0  -7   4  138.29   10.00
   0  -7   4  137.29   12.40
   0  -7   4  119.39   10.60
  -1   7  -4  690.03   30.60
  -1   7  -4  682.83   30.20
  -1   7  -4  684.93   32.00
   1  -7   4  715.63   31.00
   1  -7   4  651.83   30.90
   1  -7   4  700.23   25.50
  -2   7  -4   40.80    8.40
  -2   7  -4   44.70    9.40
  -2   7  -4   46.20    7.80
   2  -7   4   57.29    8.50
   2  -7   4   44.40    9.30
  -3   7  -4   90.39   11.30
  -3   7  -4   65.19    9.20
  -3   7  -4   56.79    9.30
   3  -7   4   59.29    9.30
   3  -7   4   62.69    9.50
  -4   7  -4  129.69   14.20
  -4   7  -4  148.39   15.00
  -4   7  -4  164.88   15.00
   4  -7   4  156.08   14.40
   4  -7   4  146.89   15.10
  -5   7  -4   61.79   12.20
  -5   7  -4   59.49   11.30
   5  -7   4   43.30   10.70
   5  -7   4   58.29    9.70
  -6   7  -4   49.40   11.50
  -6   7  -4   44.70   10.70
   6  -7   4   74.19   12.40
  -7   7  -4  250.67   23.10
  -7   7  -4  271.77   22.40
   7  -7   4  274.37   23.60
  -8   7  -4   16.50    8.60
  -8   7  -4   26.60    9.60
   8  -7   4   14.30    8.30
  10   6  -4   18.60    9.70
  10   6  -4    4.10    5.80
 -10  -6   4    9.50    6.90
 -10  -6   4    9.20    6.60
   9   6  -4   38.70   11.40
   9   6  -4   55.79   12.50
  -9  -6   4   68.19   13.90
  -9  -6   4   73.09   14.50
   8   6  -4   39.90   11.10
   8   6  -4   70.69   13.10
  -8  -6   4   74.49   13.60
  -8  -6   4   65.69   12.90
   7   6  -4   52.99   11.20
   7   6  -4   58.79   12.20
  -7  -6   4   45.30    9.70
  -7  -6   4   38.40    9.50
   6   6  -4   12.50    5.30
   6   6  -4   18.50    6.60
  -6  -6   4   10.30    5.50
  -6  -6   4    6.90    4.40
  -6  -6   4   10.70    4.40
   5   6  -4  711.83   32.00
   5   6  -4  754.52   34.80
  -5  -6   4  713.73   29.60
  -5  -6   4  707.63   32.70
  -5  -6   4  675.43   31.00
   4   6  -4   45.90    7.20
   4   6  -4   49.00    9.90
  -4  -6   4   50.59    7.80
  -4  -6   4   45.00    6.90
  -4  -6   4   50.19    7.40
   3   6  -4   30.30    6.70
   3   6  -4   49.10    7.90
  -3  -6   4   42.00    8.10
  -3  -6   4   23.70    5.90
  -3  -6   4   43.10    4.70
  -3  -6   4   46.90    6.00
   2   6  -4  434.96   18.20
   2   6  -4  397.56   17.30
   2   6  -4  384.66   22.20
   2   6  -4  456.65   21.60
  -2  -6   4  414.96   17.70
  -2  -6   4  417.26   20.40
  -2  -6   4  414.56   18.00
  -2  -6   4  427.96   21.60
   1   6  -4  956.40   33.50
   1   6  -4  986.00   31.00
   1   6  -4  962.30   38.00
   1   6  -4  944.11   35.60
  -1  -6   4  953.30   37.30
  -1  -6   4  973.00   33.80
  -1  -6   4  985.80   34.20
   0   6  -4   10.40    3.90
   0   6  -4    8.40    4.20
   0   6  -4   12.80    4.50
   0   6  -4   15.50    3.30
   0  -6   4    4.60    3.30
   0  -6   4   11.40    3.30
   0  -6   4   24.60    5.80
  -1   6  -4  250.17   11.50
  -1   6  -4  231.68   15.30
  -1   6  -4  252.67   16.10
  -1   6  -4  275.17   17.70
   1  -6   4  256.27   16.50
   1  -6   4  241.08   15.60
   1  -6   4  261.97   12.10
  -2   6  -4  539.15   25.20
  -2   6  -4  501.15   26.40
  -2   6  -4  523.35   25.90
  -2   6  -4  528.45   19.70
   2  -6   4  534.45   25.80
   2  -6   4  515.55   25.40
  -3   6  -4   66.99    7.70
  -3   6  -4   73.79    9.60
  -3   6  -4   71.89    9.80
  -3   6  -4   65.59    9.00
   3  -6   4   55.79    8.00
   3  -6   4   60.89    9.50
  -4   6  -4  212.78   17.40
  -4   6  -4  175.68   15.30
   4  -6   4  204.58   17.00
   4  -6   4  195.08   15.10
  -5   6  -4  325.07   22.90
  -5   6  -4  338.87   22.40
   5  -6   4  342.47   23.60
   5  -6   4  331.07   20.40
  -6   6  -4   20.30    7.70
  -6   6  -4    1.50    4.10
   6  -6   4    6.80    5.70
  -7   6  -4  159.28   17.90
  -7   6  -4  165.78   17.30
   7  -6   4  154.38   17.60
  -8   6  -4  109.99   14.90
  -8   6  -4   88.39   17.40
   8  -6   4  115.79   16.50
  10   5  -4  112.19   17.80
  10   5  -4  104.79   14.80
 -10  -5   4  115.29   16.80
 -10  -5   4  110.89   15.20
   9   5  -4    4.10    5.10
   9   5  -4    1.20    5.10
  -9  -5   4    0.10    4.70
  -9  -5   4   -1.20    4.80
   8   5  -4  248.88   19.30
   8   5  -4  239.58   21.00
  -8  -5   4  213.58   19.10
  -8  -5   4  209.38   18.40
   7   5  -4   55.59   11.70
   7   5  -4   43.90    9.50
  -7  -5   4   32.50    8.30
  -7  -5   4   31.40    8.80
   6   5  -4  483.65   27.20
   6   5  -4  438.06   24.00
  -6  -5   4  467.65   21.50
  -6  -5   4  458.85   25.40
  -6  -5   4  463.55   25.40
   5   5  -4  475.05   23.80
   5   5  -4  520.55   26.60
  -5  -5   4  465.35   24.30
  -5  -5   4  506.95   25.50
  -5  -5   4  525.15   22.90
   4   5  -4  177.08   14.30
   4   5  -4  180.48   12.90
  -4  -5   4  200.28   13.50
  -4  -5   4  180.28   12.40
  -4  -5   4  194.58   13.90
   3   5  -4  262.67   15.30
   3   5  -4  273.37   17.50
  -3  -5   4  301.67   11.50
  -3  -5   4  278.37   16.00
  -3  -5   4  257.17   15.50
  -3  -5   4  299.77   15.40
   2   5  -4  628.84   25.80
   2   5  -4  649.64   24.20
   2   5  -4  675.33   23.00
   2   5  -4  607.44   28.20
  -2  -5   4  658.53   26.00
  -2  -5   4  669.33   22.80
  -2  -5   4  652.03   27.20
  -2  -5   4  706.53   24.80
   1   5  -4  501.35   23.90
   1   5  -4  474.55   19.90
   1   5  -4  518.95   21.70
   1   5  -4  511.85   19.00
  -1  -5   4  527.55   20.60
  -1  -5   4  471.55   22.40
  -1  -5   4  480.55   19.80
   0   5  -4  693.93   23.10
   0   5  -4  686.93   29.30
   0   5  -4  677.73   26.50
   0  -5   4  676.73   26.30
   0  -5   4  681.53   28.00
   0  -5   4  666.23   23.50
  -1   5  -4    4.10    2.70
  -1   5  -4    9.30    2.70
  -1   5  -4   13.10    4.80
  -1   5  -4    8.60    3.70
   1  -5   4   10.50    2.50
   1  -5   4    9.90    4.00
   1  -5   4    4.10    3.00
  -2   5  -4  924.81   31.60
  -2   5  -4  937.51   36.80
  -2   5  -4  955.60   35.90
  -2   5  -4  951.50   38.30
   2  -5   4 1057.59   37.10
   2  -5   4  965.30   37.10
  -3   5  -4  601.74   27.70
  -3   5  -4  635.04   24.30
  -3   5  -4  568.84   28.70
   3  -5   4  606.74   26.70
   3  -5   4  605.24   28.80
  -4   5  -4   10.80    3.80
  -4   5  -4   18.10    6.40
  -4   5  -4   14.10    5.50
   4  -5   4   15.30    4.90
   4  -5   4   16.90    5.90
  -5   5  -4   94.79   10.10
  -5   5  -4  111.69   12.90
  -5   5  -4  108.19   11.90
   5  -5   4  110.59   10.60
   5  -5   4   93.59   12.00
  -6   5  -4  125.69   12.50
  -6   5  -4  111.99   13.60
  -6   5  -4  148.19   15.70
   6  -5   4  148.79   15.60
  -7   5  -4    1.10    4.20
  -7   5  -4    3.50    4.80
   7  -5   4   -2.80    4.70
  -8   5  -4   33.80   10.90
  -8   5  -4   17.20    8.50
   8  -5   4    6.70    6.10
   8  -5   4   27.00    9.90
  10   4  -4  193.38   18.80
  10   4  -4  160.78   19.70
 -10  -4   4  202.88   20.70
 -10  -4   4  158.88   17.00
   9   4  -4  115.39   13.80
   9   4  -4   99.89   14.60
  -9  -4   4   97.79   13.90
  -9  -4   4   89.59   12.70
   8   4  -4   47.80   10.00
   8   4  -4   37.00   10.20
  -8  -4   4   47.10   10.70
  -8  -4   4   37.60    9.40
   7   4  -4 1020.10   44.20
   7   4  -4  999.80   40.10
  -7  -4   4  922.71   41.40
  -7  -4   4 1007.40   41.40
   6   4  -4  456.85   23.10
   6   4  -4  498.35   27.10
  -6  -4   4  452.75   20.80
  -6  -4   4  560.34   26.50
  -6  -4   4  449.46   24.80
   5   4  -4   15.80    4.80
   5   4  -4   32.30    7.60
  -5  -4   4   23.50    5.90
  -5  -4   4   17.50    5.60
  -5  -4   4   11.20    3.50
   4   4  -4  218.68   13.30
   4   4  -4  237.08   15.70
  -4  -4   4  232.68   14.60
  -4  -4   4  226.58   13.40
  -4  -4   4  223.48   14.20
   3   4  -4  534.45   24.80
   3   4  -4  578.14   22.50
  -3  -4   4  541.05   22.50
  -3  -4   4  516.15   22.50
  -3  -4   4  524.55   22.90
  -3  -4   4  583.64   17.10
   2   4  -4  625.04   23.30
   2   4  -4  628.94   23.20
   2   4  -4  620.64   26.70
  -2  -4   4  596.44   24.80
  -2  -4   4  609.24   23.60
  -2  -4   4  630.84   23.20
  -2  -4   4  621.44   20.80
   1   4  -4  331.67   17.80
   1   4  -4  325.57   15.10
   1   4  -4  323.57   14.30
  -1  -4   4  342.47   17.00
  -1  -4   4  358.56   15.10
  -1  -4   4  341.17   14.80
   0   4  -4  746.93   30.60
   0   4  -4  802.42   26.30
   0   4  -4  772.82   27.90
   0  -4   4  819.52   25.20
   0  -4   4  766.12   28.20
   0  -4   4  813.92   29.90
  -1   4  -4  378.26   17.30
  -1   4  -4  368.26   15.80
  -1   4  -4  354.66   19.20
   1  -4   4  345.27   17.60
   1  -4   4  378.16   12.60
   1  -4   4  350.26   17.80
  -2   4  -4  213.08   12.20
  -2   4  -4  239.58   15.50
  -2   4  -4  222.98   13.80
   2  -4   4  228.88   13.60
   2  -4   4  199.48   13.90
  -3   4  -4  837.92   33.70
  -3   4  -4  874.51   36.40
  -3   4  -4  938.91   32.50
   3  -4   4  900.41   33.00
   3  -4   4  868.01   35.50
  -4   4  -4   75.49    8.40
  -4   4  -4   73.79    9.70
  -4   4  -4   76.39    9.40
   4  -4   4   79.19    9.80
   4  -4   4   85.19    8.60
  -5   4  -4    0.60    2.50
  -5   4  -4   -0.30    2.80
  -5   4  -4    3.50    3.20
   5  -4   4   -0.40    2.10
   5  -4   4    2.70    3.90
  -6   4  -4   55.19   10.40
  -6   4  -4   35.00    8.90
  -6   4  -4   47.60   10.50
   6  -4   4   40.10    9.60
  -7   4  -4  168.38   17.60
  -7   4  -4  191.18   17.80
  -7   4  -4  193.08   17.00
   7  -4   4  159.78   16.60
   7  -4   4  166.18   17.40
  -8   4  -4    5.20    5.30
  -8   4  -4   -1.10    4.10
  -8   4  -4    2.00    4.50
   8  -4   4    2.80    6.60
   8  -4   4   -0.20    5.70
  -9   4  -4   -3.90    4.90
  -9   4  -4    4.80    6.10
  -9   4  -4    3.60    6.60
   9  -4   4    8.30    7.00
   9  -4   4   -1.00    5.90
  11   3  -4   31.80   11.30
  11   3  -4   50.99   11.80
 -11  -3   4   40.20   12.40
 -11  -3   4   41.00   11.10
 -11  -3   4   45.40   12.30
  10   3  -4    1.50    4.50
  10   3  -4    0.30    5.00
 -10  -3   4   -0.30    4.60
 -10  -3   4   -2.30    3.80
 -10  -3   4   -1.30    4.30
   9   3  -4  295.37   20.90
   9   3  -4  197.58   19.80
  -9  -3   4  216.78   20.30
  -9  -3   4  232.88   20.20
  -9  -3   4  222.08   18.60
   8   3  -4   39.60    8.70
   8   3  -4   21.50    7.20
  -8  -3   4   34.60    9.10
  -8  -3   4   28.00    8.20
  -8  -3   4   29.50    7.80
   7   3  -4    4.90    3.90
   7   3  -4   -1.60    1.90
  -7  -3   4    0.90    2.30
  -7  -3   4   -0.90    2.50
  -7  -3   4    0.40    3.70
   6   3  -4 1303.17   44.50
   6   3  -4 1244.88   47.90
  -6  -3   4 1263.17   41.70
  -6  -3   4 1293.27   46.40
  -6  -3   4 1283.97   47.60
   5   3  -4  654.63   26.20
   5   3  -4  639.14   29.50
  -5  -3   4  704.13   25.90
  -5  -3   4  667.63   29.10
  -5  -3   4  681.53   28.50
   4   3  -4   -1.00    1.40
   4   3  -4   -1.80    1.90
  -4  -3   4    0.90    2.00
  -4  -3   4   -1.20    1.80
  -4  -3   4   -1.90    1.50
   3   3  -4 1520.25   48.30
   3   3  -4 1469.45   43.60
  -3  -3   4 1476.35   45.90
  -3  -3   4 1457.55   38.10
  -3  -3   4 1403.96   45.50
  -3  -3   4 1435.36   45.30
   2   3  -4 1393.46   40.70
   2   3  -4 1431.56   42.70
   2   3  -4 1317.77   44.70
  -2  -3   4 1378.96   43.40
  -2  -3   4 1439.26   39.00
  -2  -3   4 1350.36   42.10
  -2  -3   4 1389.66   42.30
   1   3  -4  136.19    8.00
   1   3  -4  132.49   10.10
   1   3  -4  133.99    8.50
  -1  -3   4  167.88    9.00
  -1  -3   4  144.79    8.20
  -1  -3   4  160.98   10.30
   0   3  -4  652.43   22.50
   0   3  -4  634.84   25.60
   0   3  -4  662.43   22.70
   0  -3   4  608.84   23.20
   0  -3   4  599.64   23.80
   0  -3   4  630.14   19.90
  -1   3  -4   73.49    7.70
  -1   3  -4   48.80    5.50
  -1   3  -4   58.79    6.00
   1  -3   4   78.49    7.40
   1  -3   4   58.89    6.30
   1  -3   4   66.89    3.70
  -2   3  -4  477.85   20.80
  -2   3  -4  455.85   22.30
  -2   3  -4  478.85   20.50
   2  -3   4  486.55   22.20
   2  -3   4  480.85   20.20
  -3   3  -4 1288.67   46.10
  -3   3  -4 1219.58   43.30
  -3   3  -4 1306.87   43.40
   3  -3   4 1287.27   45.40
   3  -3   4 1316.17   41.60
  -4   3  -4   20.50    5.90
  -4   3  -4   22.30    5.90
  -4   3  -4   20.20    5.60
   4  -3   4   23.70    6.50
   4  -3   4   15.50    4.10
  -5   3  -4   47.60    9.20
  -5   3  -4   43.50    9.40
  -5   3  -4   56.39    8.10
   5  -3   4   33.70    7.90
  -6   3  -4    5.70    4.30
  -6   3  -4    7.10    5.00
  -6   3  -4   12.30    5.90
   6  -3   4    3.80    4.30
   6  -3   4    3.20    4.40
  -7   3  -4   39.50    9.90
  -7   3  -4   54.39   11.50
  -7   3  -4   71.89   11.90
   7  -3   4   32.50    9.00
   7  -3   4   55.49   12.00
  -8   3  -4   82.09   13.30
  -8   3  -4   91.29   13.50
  -8   3  -4   92.79   13.50
   8  -3   4   94.09   14.20
   8  -3   4   79.79   12.40
  -9   3  -4    4.60    5.60
  -9   3  -4   -1.80    4.70
  -9   3  -4    1.20    5.50
   9  -3   4    3.40    6.50
   9  -3   4    0.50    5.40
  11   2  -4   90.29   14.00
  11   2  -4  107.09   16.20
 -11  -2   4   61.89   13.90
 -11  -2   4   83.39   12.90
 -11  -2   4   94.89   15.80
  10   2  -4   45.80   10.90
  10   2  -4   45.30   11.70
 -10  -2   4   31.10    9.90
 -10  -2   4   47.10   11.80
 -10  -2   4   65.29   12.30
   9   2  -4    2.50    4.20
   9   2  -4    7.90    5.10
  -9  -2   4    0.20    3.50
  -9  -2   4    8.50    5.40
  -9  -2   4    1.80    4.00
   8   2  -4  466.05   27.90
   8   2  -4  422.76   23.70
  -8  -2   4  450.75   26.80
  -8  -2   4  485.55   25.90
  -8  -2   4  470.75   27.60
   7   2  -4  176.38   15.50
   7   2  -4  188.78   13.70
  -7  -2   4  167.68   14.80
  -7  -2   4  169.88   14.10
  -7  -2   4  175.28   15.00
  -7  -2   4  182.98   11.70
   6   2  -4   59.99    8.50
   6   2  -4   64.89    7.40
  -6  -2   4   64.29    8.00
  -6  -2   4   73.09    8.90
  -6  -2   4   78.59    7.40
  -6  -2   4   72.19    9.00
   5   2  -4  795.22   28.10
   5   2  -4  732.93   31.20
  -5  -2   4  749.53   30.00
  -5  -2   4  798.42   28.30
  -5  -2   4  774.32   31.60
   4   2  -4  379.16   19.00
   4   2  -4  393.46   16.00
  -4  -2   4  376.56   17.10
  -4  -2   4  375.16   18.80
  -4  -2   4  387.76   18.10
   3   2  -4   78.49    5.60
   3   2  -4   72.49    7.20
  -3  -2   4   73.89    6.60
  -3  -2   4   80.79    4.00
  -3  -2   4   80.99    6.90
  -3  -2   4   55.99    6.20
   2   2  -4 1039.30   35.10
   2   2  -4 1082.69   30.30
   2   2  -4 1106.39   34.30
  -2  -2   4 1023.90   34.00
  -2  -2   4 1096.39   30.30
  -2  -2   4 1011.20   33.40
  -2  -2   4 1013.80   32.80
   1   2  -4 1587.34   49.30
   1   2  -4 1692.33   44.70
   1   2  -4 1564.44   47.30
  -1  -2   4 1688.33   46.10
  -1  -2   4 1647.64   46.40
  -1  -2   4 1617.04   48.30
   0   2  -4    8.80    3.20
   0   2  -4    9.90    2.60
   0   2  -4    6.40    2.60
   0  -2   4   15.30    2.60
   0  -2   4   13.10    3.40
   0  -2   4    7.10    2.80
  -1   2  -4  250.07   14.20
  -1   2  -4  253.07   13.30
  -1   2  -4  256.47   12.40
   1  -2   4  261.37   14.10
   1  -2   4  257.97    8.60
   1  -2   4  265.07   12.90
  -2   2  -4   98.29    8.60
  -2   2  -4   81.59    8.30
  -2   2  -4   99.09    8.00
   2  -2   4   97.79    8.90
   2  -2   4  116.69    8.00
  -3   2  -4  279.07   16.70
  -3   2  -4  261.57   15.20
  -3   2  -4  280.57   16.20
   3  -2   4  275.07   13.20
   3  -2   4  262.37   16.20
  -4   2  -4  199.48   14.40
  -4   2  -4  225.48   15.70
  -4   2  -4  194.08   14.50
   4  -2   4  193.88   14.70
   4  -2   4  217.18   11.40
  -5   2  -4  114.79   11.50
  -5   2  -4  131.49   12.50
  -5   2  -4  120.19   12.40
   5  -2   4  122.49   12.40
   5  -2   4   95.99   11.20
  -6   2  -4    5.20    4.60
  -6   2  -4   14.80    6.20
  -6   2  -4   14.60    6.60
   6  -2   4    7.90    5.10
   6  -2   4    8.10    5.10
  -7   2  -4   18.10    7.10
  -7   2  -4   19.10    7.70
  -7   2  -4   15.90    6.70
   7  -2   4    6.40    5.50
   7  -2   4   14.50    6.50
  -8   2  -4   34.10   10.10
  -8   2  -4   61.59   13.50
  -8   2  -4   21.70    8.40
   8  -2   4   36.90   10.30
   8  -2   4   25.70    9.50
  -9   2  -4   99.99   18.50
  -9   2  -4   45.90   12.20
  -9   2  -4   48.60   12.80
   9  -2   4   52.89   12.60
   9  -2   4   46.70   12.50
  11   1  -4   25.80    9.80
  11   1  -4   15.70    8.20
 -11  -1   4   20.20    8.80
 -11  -1   4   27.70   10.00
 -11  -1   4   30.70    9.60
  10   1  -4  211.38   18.10
  10   1  -4  180.68   19.20
 -10  -1   4  145.59   17.10
 -10  -1   4  140.49   16.70
 -10  -1   4  197.18   17.30
   9   1  -4  196.48   18.40
   9   1  -4  171.18   15.40
  -9  -1   4  198.18   18.20
  -9  -1   4  200.88   17.00
  -9  -1   4  172.08   17.00
   8   1  -4   79.89   11.40
   8   1  -4   71.19    9.30
  -8  -1   4   80.89   10.20
  -8  -1   4   83.19   11.10
  -8  -1   4   84.49   11.40
   7   1  -4   87.89   10.70
   7   1  -4   68.09    8.10
  -7  -1   4   82.49    8.00
  -7  -1   4   70.89    9.60
  -7  -1   4   69.89    8.80
  -7  -1   4   67.49    9.30
   6   1  -4  631.44   25.10
   6   1  -4  638.44   28.90
  -6  -1   4  628.84   29.00
  -6  -1   4  619.84   28.00
  -6  -1   4  575.84   26.70
  -6  -1   4  644.94   20.00
  -6  -1   4  639.74   24.70
   5   1  -4  209.78   14.00
   5   1  -4  195.08   11.00
  -5  -1   4  199.28   13.20
  -5  -1   4  205.58   13.20
  -5  -1   4  210.58    8.20
  -5  -1   4  209.18   12.00
  -5  -1   4  199.78   13.70
   4   1  -4 1333.97   38.40
   4   1  -4 1283.97   43.10
  -4  -1   4 1328.17   41.30
  -4  -1   4 1258.47   43.10
  -4  -1   4 1318.57   42.70
  -4  -1   4 1372.26   35.80
   3   1  -4  168.18   10.60
   3   1  -4  174.08    7.50
   3   1  -4  171.18   10.60
  -3  -1   4  183.08   10.50
  -3  -1   4  174.38   10.80
  -3  -1   4  185.58    7.70
  -3  -1   4  165.18   10.20
   2   1  -4  189.38   10.90
   2   1  -4  220.38    7.40
   2   1  -4  203.58   11.30
  -2  -1   4  241.28   11.70
  -2  -1   4  226.48    9.40
  -2  -1   4  217.78   10.90
  -2  -1   4  206.98   11.20
   1   1  -4 4567.64  110.29
   1   1  -4 4319.87  115.49
   1   1  -4 4419.36  115.89
  -1  -1   4 4386.26  115.59
  -1  -1   4 4445.35  113.39
  -1  -1   4 4388.46  113.89
   0   1  -4 1010.50   32.80
   0   1  -4  981.30   32.60
   0   1  -4 1029.30   29.50
   0  -1   4 1025.00   29.00
   0  -1   4 1034.30   32.50
   0  -1   4  985.20   31.70
  -1   1  -4  502.35   20.60
  -1   1  -4  518.15   18.80
  -1   1  -4  486.25   20.70
  -1   1  -4  526.05   15.90
   1  -1   4  505.15   20.70
   1  -1   4  522.15   19.00
  -2   1  -4  301.57   14.70
  -2   1  -4  311.87   10.50
  -2   1  -4  289.17   16.00
  -2   1  -4  305.87   15.90
   2  -1   4  294.37   15.00
   2  -1   4  312.07   13.20
   2  -1   4  279.27   15.50
  -3   1  -4  128.09   11.00
  -3   1  -4  122.09   10.50
  -3   1  -4  157.38    6.70
  -3   1  -4  142.79   10.80
   3  -1   4  154.78    8.40
   3  -1   4  125.39   10.70
   3  -1   4  118.99   10.10
  -4   1  -4  817.52   34.10
  -4   1  -4  836.62   25.00
  -4   1  -4  821.02   34.60
  -4   1  -4  841.52   33.40
   4  -1   4  842.12   34.00
   4  -1   4  863.21   34.40
   4  -1   4  809.32   26.60
  -5   1  -4   25.60    7.00
  -5   1  -4   35.20    8.10
  -5   1  -4   36.90    8.20
   5  -1   4   29.20    7.50
   5  -1   4   30.80    7.20
  -6   1  -4  178.58   15.70
  -6   1  -4  165.88   15.80
  -6   1  -4  214.38   18.10
   6  -1   4  154.68   14.40
   6  -1   4  193.78   16.80
  -7   1  -4   18.70    7.20
  -7   1  -4    6.60    5.50
  -7   1  -4    0.40    4.70
   7  -1   4    1.20    4.40
   7  -1   4    5.70    5.90
  -8   1  -4   70.99   14.00
  -8   1  -4   80.09   13.10
   8  -1   4   75.69   11.90
   8  -1   4   71.19   14.40
  -9   1  -4    5.50    6.20
  -9   1  -4    2.60    5.90
   9  -1   4    6.60    6.90
   9  -1   4   10.40    7.10
  11   0  -4    5.70    5.90
  11   0  -4   -2.00    4.70
 -11   0   4    0.10    4.60
 -11   0   4    3.80    5.30
 -11   0   4    2.60    6.30
  10   0  -4   76.79   13.10
  10   0  -4   80.99   11.50
 -10   0   4   85.79   13.60
 -10   0   4   80.69   11.40
 -10   0   4   88.09   13.20
   9   0  -4   94.29   11.60
   9   0  -4  108.39   13.70
  -9   0   4  103.49   13.40
  -9   0   4   94.49   11.60
  -9   0   4   83.79   12.50
   8   0  -4    0.00    3.00
   8   0  -4    0.20    3.00
  -8   0   4    2.70    3.30
  -8   0   4   -1.60    2.80
  -8   0   4    0.00    2.60
  -8   0   4    0.80    2.20
   7   0  -4   54.89    7.10
   7   0  -4   41.30    8.80
  -7   0   4   49.50    5.30
  -7   0   4   51.09    7.50
  -7   0   4   49.90    6.40
  -7   0   4   45.90    9.50
  -7   0   4   60.49    8.90
   6   0  -4  158.08   10.80
   6   0  -4  179.08   13.30
  -6   0   4  165.18   13.40
  -6   0   4  178.48   12.70
  -6   0   4  181.68   11.60
  -6   0   4  165.48   12.70
  -6   0   4  166.88    9.10
   5   0  -4 1112.79   39.60
   5   0  -4 1139.99   35.60
  -5   0   4 1164.88   33.90
  -5   0   4 1148.19   37.50
  -5   0   4 1188.98   39.50
  -5   0   4 1116.89   40.70
  -5   0   4 1119.79   39.10
   4   0  -4  213.28    9.40
   4   0  -4  186.58   11.60
  -4   0   4  184.88   11.40
  -4   0   4  195.68   11.40
  -4   0   4  170.18   11.70
  -4   0   4  215.68    9.50
   3   0  -4  649.64   18.60
   3   0  -4  636.04   24.20
   3   0  -4  640.74   23.20
  -3   0   4  679.43   21.20
  -3   0   4  646.34   24.20
  -3   0   4  623.74   23.30
  -3   0   4  634.14   23.50
   2   0  -4   41.60    5.00
   2   0  -4   60.99    5.30
  -2   0   4   50.29    5.10
  -2   0   4   41.00    5.00
  -2   0   4   56.59    4.80
   1   0  -4  599.54   20.20
   1   0  -4  577.14   21.50
  -1   0   4  562.04   20.60
  -1   0   4  592.04   16.30
  -1   0   4  545.25   20.10
  -1   0   4  598.54   20.00
   0   0  -4    2.40    1.90
   0   0  -4    4.30    2.50
   0   0  -4    3.20    1.50
   0   0  -4    1.70    1.40
   0   0   4    2.50    2.00
   0   0   4    1.10    1.40
   0   0   4    2.50    1.60
   0   0   4    3.00    1.80
  -1   0  -4   81.69    5.30
  -1   0  -4   63.99    6.10
  -1   0  -4   65.29    6.90
  -1   0  -4   74.39    5.90
   1   0   4   63.09    6.50
   1   0   4   75.99    5.70
   1   0   4   70.39    5.90
  -2   0  -4  384.66   17.80
  -2   0  -4  369.16   19.30
  -2   0  -4  400.36   14.80
  -2   0  -4  425.26   18.00
   2   0   4  412.76   19.10
   2   0   4  405.26   18.10
   2   0   4  414.56   15.00
  -3   0  -4  428.56   22.00
  -3   0  -4  439.66   15.90
  -3   0  -4  444.06   20.40
  -3   0  -4  418.66   20.60
   3   0   4  466.25   21.20
   3   0   4  424.56   15.30
   3   0   4  433.96   21.00
  -4   0  -4  892.51   28.40
  -4   0  -4  867.71   34.30
  -4   0  -4  870.01   36.70
  -4   0  -4  846.92   34.80
   4   0   4  933.81   35.90
   4   0   4  875.11   34.80
  -5   0  -4    8.70    4.50
  -5   0  -4    0.50    3.00
  -5   0  -4    0.00    2.90
   5   0   4    3.80    4.00
   5   0   4    0.00    2.60
  -6   0  -4   71.79   11.00
  -6   0  -4   62.49   10.30
   6   0   4   75.19   11.10
   6   0   4   63.69    9.50
  -7   0  -4  108.29   14.00
  -7   0  -4  112.59   13.80
   7   0   4  108.09   14.10
   7   0   4  120.29   13.40
  -8   0  -4   -0.20    5.20
  -8   0  -4    1.90    4.40
   8   0   4    4.10    4.80
   8   0   4   -4.80    5.00
  -9   0  -4   -1.00    4.80
  -9   0  -4    0.80    5.00
   9   0   4   -0.20    5.70
  11  -1  -4   73.39   14.00
  11  -1  -4   53.79   13.20
 -11   1   4   46.50   12.00
 -11   1   4   56.49   13.90
 -11   1   4   76.09   15.70
  10  -1  -4   66.89   12.30
  10  -1  -4   65.89   13.80
 -10   1   4   73.09   10.90
 -10   1   4   72.09   14.40
 -10   1   4   67.29   13.90
   9  -1  -4   65.19   10.90
   9  -1  -4   56.99    9.20
  -9   1   4   71.09   11.30
  -9   1   4   75.79   11.50
  -9   1   4   81.29   10.20
   8  -1  -4   20.50    6.80
   8  -1  -4   20.10    6.00
  -8   1   4   22.60    5.60
  -8   1   4   13.40    5.00
  -8   1   4   29.50    8.20
  -8   1   4   14.70    5.90
  -8   1   4   30.00    7.20
   7  -1  -4   59.39    7.40
   7  -1  -4   50.79    9.90
   7  -1  -4   58.49    6.50
  -7   1   4   63.59    8.80
  -7   1   4   57.39    7.00
  -7   1   4   50.99    6.20
  -7   1   4   58.19    8.50
  -7   1   4   59.79    7.30
  -7   1   4   53.99    7.60
   6  -1  -4  438.06   22.10
   6  -1  -4  438.76   19.40
  -6   1   4  420.86   20.70
  -6   1   4  461.85   22.90
  -6   1   4  417.56   18.00
  -6   1   4  446.36   22.00
  -6   1   4  454.95   19.50
  -6   1   4  424.06   19.80
   5  -1  -4   44.70    5.00
   5  -1  -4   59.49    6.80
  -5   1   4   53.89    6.80
  -5   1   4   32.10    4.50
  -5   1   4   43.80    4.90
  -5   1   4   38.60    5.60
  -5   1   4   38.00    5.60
  -5   1   4   47.40    5.80
   4  -1  -4  215.38   11.80
  -4   1   4  205.08   12.50
  -4   1   4  218.28   11.00
  -4   1   4  215.78    9.60
  -4   1   4  209.28   12.30
  -4   1   4  192.38   11.70
  -4   1   4  236.08   12.10
   3  -1  -4  222.68   12.40
   3  -1  -4  218.98   10.90
  -3   1   4  249.97   11.50
  -3   1   4  200.98   11.50
  -3   1   4  244.08    8.60
  -3   1   4  227.48   12.20
  -3   1   4  247.88   12.50
   2  -1  -4   74.19    6.40
   2  -1  -4   71.69    5.10
  -2   1   4   77.79    6.40
  -2   1   4   80.29    3.50
  -2   1   4   70.09    6.20
  -2   1   4   73.09    6.10
   1  -1  -4  214.48   10.80
   1  -1  -4  240.98    9.90
   1  -1  -4  259.87   12.50
  -1   1   4  228.08   11.00
  -1   1   4  241.88   11.80
  -1   1   4  243.28    8.70
  -1   1   4  235.78   11.50
   0  -1  -4    7.00    2.20
   0  -1  -4    6.10    2.20
   0  -1  -4    4.40    2.50
   0   1   4    2.30    1.70
   0   1   4    6.00    2.20
   0   1   4    8.90    3.10
  -1  -1  -4   41.30    5.90
  -1  -1  -4   46.10    4.80
  -1  -1  -4   49.40    4.90
   1   1   4   48.90    4.40
   1   1   4   56.59    6.20
   1   1   4   42.90    5.10
  -2  -1  -4  160.78   12.20
  -2  -1  -4  178.78   11.00
  -2  -1  -4  185.18   10.10
   2   1   4  190.88    8.70
   2   1   4  185.58   11.50
   2   1   4  181.88   12.00
  -3  -1  -4   36.40    5.70
  -3  -1  -4   35.80    7.60
  -3  -1  -4   53.89    5.40
   3   1   4   45.00    3.70
   3   1   4   52.29    6.70
   3   1   4   36.50    7.00
  -4  -1  -4  278.87   13.80
  -4  -1  -4  288.37   17.40
  -4  -1  -4  307.77   19.80
   4   1   4  258.27   17.20
   4   1   4  278.67   17.00
  -5  -1  -4   41.00    5.50
  -5  -1  -4   30.20    7.60
  -5  -1  -4   20.20    6.70
   5   1   4   40.00    8.30
   5   1   4   43.30    9.30
  -6  -1  -4   90.19   11.40
  -6  -1  -4   72.39   11.20
   6   1   4   66.19   10.40
   6   1   4   65.79    9.80
  -7  -1  -4   55.59   12.30
  -7  -1  -4   75.59   12.10
   7   1   4   64.29   12.80
   7   1   4   64.99   10.50
  -8  -1  -4  150.38   16.60
  -8  -1  -4  116.29   16.10
   8   1   4  131.39   17.00
  -9  -1  -4    5.40    5.70
  -9  -1  -4    5.80    7.30
   9   1   4   -0.10    4.80
  11  -2  -4  102.39   15.30
  11  -2  -4  100.59   14.20
 -11   2   4  107.29   15.30
 -11   2   4  103.89   15.40
  10  -2  -4   25.70    8.50
  10  -2  -4   17.50    8.30
 -10   2   4   29.50    8.60
 -10   2   4   37.90   10.20
 -10   2   4   31.10    9.60
 -10   2   4   22.50    7.00
   9  -2  -4   39.70   10.20
   9  -2  -4   18.20    6.40
  -9   2   4   18.20    6.40
  -9   2   4   15.90    7.20
  -9   2   4   23.50    6.70
  -9   2   4   31.20    9.00
   8  -2  -4  294.57   18.40
  -8   2   4  291.57   17.20
  -8   2   4  295.77   19.90
  -8   2   4  281.27   17.80
  -8   2   4  295.17   17.00
  -8   2   4  311.97   18.90
  -8   2   4  281.17   20.00
   7  -2  -4   12.20    4.30
  -7   2   4    9.50    3.80
  -7   2   4   13.00    4.90
  -7   2   4   15.90    4.70
  -7   2   4   12.70    4.60
  -7   2   4   15.60    5.40
  -7   2   4   15.10    4.50
  -6   2   4  582.34   25.10
  -6   2   4  572.94   26.20
  -6   2   4  558.24   23.20
  -6   2   4  592.04   24.80
  -6   2   4  520.15   24.30
  -6   2   4  577.94   23.20
   5  -2  -4  435.56   20.00
  -5   2   4  430.66   20.20
  -5   2   4  474.25   20.80
  -5   2   4  441.96   20.90
  -5   2   4  443.96   19.40
  -5   2   4  450.85   18.10
  -5   2   4  468.85   20.10
   4  -2  -4   96.59    8.30
   4  -2  -4  100.79    7.50
  -4   2   4  104.29    7.50
  -4   2   4  132.69    9.50
  -4   2   4  115.39    8.60
  -4   2   4  107.89    8.70
  -4   2   4  104.19    8.60
  -4   2   4  114.29    6.90
   3  -2  -4  670.93   24.40
   3  -2  -4  604.04   21.00
  -3   2   4  650.53   23.90
  -3   2   4  659.93   24.50
  -3   2   4  656.13   24.00
  -3   2   4  613.94   24.40
  -3   2   4  676.73   20.50
   2  -2  -4    3.20    2.10
   2  -2  -4    3.70    2.30
   2  -2  -4    2.50    1.20
  -2   2   4    4.30    2.50
  -2   2   4    2.30    1.50
  -2   2   4    0.80    1.90
  -2   2   4    6.00    2.60
   1  -2  -4  252.67   12.60
   1  -2  -4  251.87    8.60
   1  -2  -4  232.88   11.80
  -1   2   4  240.88   12.60
  -1   2   4  231.08   11.90
  -1   2   4  213.98   11.50
  -1   2   4  241.98   10.20
   0  -2  -4  861.81   28.50
   0  -2  -4  847.02   24.80
   0  -2  -4  830.32   30.00
   0   2   4  839.42   26.90
   0   2   4  820.52   29.30
   0   2   4  835.12   27.40
  -1  -2  -4   20.30    3.30
  -1  -2  -4   21.40    4.50
  -1  -2  -4   17.00    4.80
   1   2   4   26.20    5.30
   1   2   4   18.80    3.60
   1   2   4   23.20    4.60
  -2  -2  -4  789.02   27.90
  -2  -2  -4  768.62   28.00
  -2  -2  -4  764.92   31.30
   2   2   4  767.42   29.10
   2   2   4  753.72   29.60
   2   2   4  812.82   24.40
  -3  -2  -4  110.99    9.50
  -3  -2  -4   97.49    8.40
  -3  -2  -4  130.59   11.60
   3   2   4  114.69   10.40
   3   2   4  126.29    6.10
   3   2   4  109.19    9.90
  -4  -2  -4  158.98   11.00
  -4  -2  -4  161.28   12.50
  -4  -2  -4  175.38   14.90
   4   2   4  156.88   13.20
   4   2   4  158.48   12.70
  -5  -2  -4    0.40    2.20
  -5  -2  -4   -1.40    2.80
  -5  -2  -4    3.10    3.70
   5   2   4    4.30    3.30
   5   2   4    0.60    3.30
  -6  -2  -4  115.29   12.70
  -6  -2  -4   95.29   11.00
  -6  -2  -4  110.79   13.90
   6   2   4  106.59   13.20
   6   2   4  106.69   11.70
  -7  -2  -4    6.10    5.00
  -7  -2  -4    1.00    5.10
   7   2   4    2.50    4.10
   7   2   4    0.60    4.70
  -8  -2  -4   90.49   14.20
  -8  -2  -4  108.69   16.00
   8   2   4   84.19   16.10
  -9  -2  -4  108.49   16.10
  -9  -2  -4  123.29   17.80
   9   2   4  175.48   20.90
  11  -3  -4   66.69   14.50
  11  -3  -4   64.59   13.20
 -11   3   4   73.19   12.10
 -11   3   4   66.99   13.90
 -11   3   4   60.79   13.80
  10  -3  -4  172.98   16.30
 -10   3   4  174.08   16.30
 -10   3   4  144.39   16.00
 -10   3   4  154.78   16.30
 -10   3   4  158.38   14.70
   9  -3  -4   38.80    8.90
  -9   3   4   46.30    8.90
  -9   3   4   44.10    9.20
  -9   3   4   41.40    9.60
  -9   3   4   43.00   10.30
  -9   3   4   45.50    9.60
   8  -3  -4   97.09   10.80
  -8   3   4   97.69   10.20
  -8   3   4   78.89   10.30
  -8   3   4   78.59   10.50
  -8   3   4   81.79    9.70
  -8   3   4   73.49    9.10
  -8   3   4   87.09    9.90
  -7   3   4  403.16   21.60
  -7   3   4  360.46   19.60
  -7   3   4  371.46   21.40
  -7   3   4  406.66   20.90
  -7   3   4  390.46   19.80
  -7   3   4  370.86   20.20
  -6   3   4   62.29    7.40
  -6   3   4   46.90    6.20
  -6   3   4   62.99    7.70
  -6   3   4   61.79    7.40
  -6   3   4   74.99    8.20
  -6   3   4   52.19    7.20
   5  -3  -4  248.08   14.60
  -5   3   4  247.98   14.50
  -5   3   4  265.47   15.20
  -5   3   4  262.17   13.50
  -5   3   4  265.37   15.00
  -5   3   4  267.47   14.00
  -5   3   4  264.37   15.50
   4  -3  -4  187.58   11.70
  -4   3   4  200.08   11.90
  -4   3   4  222.58   11.10
  -4   3   4  212.98   13.00
  -4   3   4  229.38   13.60
  -4   3   4  207.48   12.70
  -4   3   4  202.08   10.50
   3  -3  -4  156.08   10.00
   3  -3  -4  179.78    8.00
   3  -3  -4  152.58   10.40
  -3   3   4  164.78   11.00
  -3   3   4  174.78    9.20
  -3   3   4  173.18    7.80
  -3   3   4  154.58   10.90
  -3   3   4  168.28   10.90
   2  -3  -4 1922.81   55.99
   2  -3  -4 1946.61   48.90
   2  -3  -4 1918.01   56.89
  -2   3   4 1944.41   53.79
  -2   3   4 1938.61   57.39
  -2   3   4 1943.21   57.89
  -2   3   4 1932.71   57.09
   1  -3  -4   19.80    4.30
   1  -3  -4   23.70    4.70
  -1   3   4   29.20    5.60
  -1   3   4   27.20    3.90
  -1   3   4   25.00    4.90
   0  -3  -4 2756.82   76.79
   0  -3  -4 2668.23   77.09
   0  -3  -4 2752.52   69.79
   0   3   4 2740.93   74.79
   0   3   4 2685.23   77.29
   0   3   4 2685.53   74.99
  -1  -3  -4   59.09    6.70
  -1  -3  -4   68.79    5.40
  -1  -3  -4   56.89    7.10
   1   3   4   53.69    5.30
   1   3   4   59.59    6.70
   1   3   4   67.89    7.20
  -2  -3  -4 1756.72   51.19
  -2  -3  -4 1647.04   55.59
  -2  -3  -4 1724.73   53.79
   2   3   4 1682.43   54.29
   2   3   4 1683.33   54.29
   2   3   4 1764.02   48.20
  -3  -3  -4  165.58   11.70
  -3  -3  -4  166.08   13.80
  -3  -3  -4  203.98   13.00
   3   3   4  169.08   13.10
   3   3   4  187.98   13.20
  -4  -3  -4   64.59    7.80
  -4  -3  -4   65.29    8.00
  -4  -3  -4   92.59   11.00
   4   3   4   84.29    9.40
   4   3   4   82.19   10.00
  -5  -3  -4  200.98   15.50
  -5  -3  -4  198.28   14.00
  -5  -3  -4  220.78   18.00
   5   3   4  188.28   14.90
   5   3   4  195.28   16.50
  -6  -3  -4   24.20    6.20
  -6  -3  -4   25.50    8.60
  -6  -3  -4   36.70    8.50
   6   3   4   27.00    7.60
   6   3   4   25.40    8.20
  -7  -3  -4   39.50   10.60
  -7  -3  -4   24.50    9.10
   7   3   4   21.00    8.50
  -8  -3  -4    0.50    4.40
  -8  -3  -4   -1.90    4.80
   8   3   4    3.10    5.80
  11  -4  -4    1.20    5.30
 -11   4   4   -1.20    4.70
 -11   4   4   -1.60    4.30
 -11   4   4    0.10    4.90
  10  -4  -4   40.00    9.90
 -10   4   4   26.40    8.70
 -10   4   4   38.80   10.20
 -10   4   4   53.19   10.90
   9  -4  -4  199.58   16.60
   9  -4  -4  148.69   14.30
  -9   4   4  184.08   15.00
  -9   4   4  206.98   16.00
  -9   4   4  195.08   17.20
  -9   4   4  161.98   14.70
  -9   4   4  216.88   16.90
  -9   4   4  178.28   16.30
  -8   4   4  139.69   13.00
  -8   4   4  138.39   13.20
  -8   4   4  160.48   14.30
  -8   4   4  143.19   13.10
  -8   4   4  164.28   13.20
  -8   4   4  126.79   12.30
  -7   4   4  838.72   35.00
  -7   4   4  903.41   36.20
  -7   4   4  865.91   35.60
  -7   4   4  874.81   34.60
  -7   4   4  932.61   36.50
  -7   4   4  886.41   35.00
  -6   4   4  184.28   13.90
  -6   4   4  190.68   13.30
  -6   4   4  192.68   13.00
  -6   4   4  205.28   13.80
  -6   4   4  189.38   14.00
  -6   4   4  191.48   12.90
   5  -4  -4    3.90    2.80
   5  -4  -4    7.30    3.10
  -5   4   4    9.10    4.00
  -5   4   4    5.90    2.90
  -5   4   4    1.90    2.60
  -5   4   4    7.70    3.50
  -5   4   4    3.60    2.50
  -5   4   4    7.90    3.30
   4  -4  -4  126.99    9.90
   4  -4  -4  122.69    9.10
  -4   4   4  132.29    9.30
  -4   4   4  114.19   10.20
  -4   4   4  134.69    9.20
  -4   4   4  106.99    9.80
  -4   4   4  121.19   10.10
  -4   4   4  122.89    7.60
   3  -4  -4 2016.00   52.69
   3  -4  -4 1859.71   59.39
   3  -4  -4 1995.90   57.79
  -3   4   4 1970.50   61.29
  -3   4   4 1981.40   60.29
  -3   4   4 2035.60   52.59
  -3   4   4 2093.89   57.89
  -3   4   4 1973.00   61.09
   2  -4  -4  136.09   10.00
   2  -4  -4  129.29    8.90
  -2   4   4  117.59    9.90
  -2   4   4  140.09    9.00
  -2   4   4  117.79    9.60
   1  -4  -4  429.96   18.90
   1  -4  -4  462.55   20.50
  -1   4   4  421.56   18.40
  -1   4   4  484.15   20.10
  -1   4   4  447.26   21.00
   0  -4  -4 2934.21   83.89
   0  -4  -4 2913.21   83.09
   0  -4  -4 3009.20   74.69
   0   4   4 2964.20   82.49
   0   4   4 2775.62   80.89
   0   4   4 3035.10   74.89
   0   4   4 2823.02   83.89
  -1  -4  -4  235.18   14.80
  -1  -4  -4  240.28   14.70
  -1  -4  -4  244.18   11.00
   1   4   4  248.28   15.00
   1   4   4  238.08   14.30
   1   4   4  237.48   12.40
  -2  -4  -4  469.65   23.50
  -2  -4  -4  467.25   22.70
  -2  -4  -4  447.46   19.10
   2   4   4  514.75   23.60
   2   4   4  477.55   18.30
   2   4   4  466.85   22.40
  -3  -4  -4  234.58   14.00
  -3  -4  -4  237.78   15.30
  -3  -4  -4  213.08   16.10
  -3  -4  -4  222.28   13.50
   3   4   4  192.68   14.10
   3   4   4  220.08   15.90
  -4  -4  -4  270.27   19.30
  -4  -4  -4  266.57   16.70
  -4  -4  -4  276.57   17.10
   4   4   4  261.87   18.60
   4   4   4  264.77   17.40
  -5  -4  -4   33.00    7.50
  -5  -4  -4   52.99   11.00
  -5  -4  -4   23.10    6.40
   5   4   4   30.20    7.60
   5   4   4   25.90    8.00
  -6  -4  -4  108.99   11.90
  -6  -4  -4  111.39   14.90
  -6  -4  -4  132.99   14.00
   6   4   4  154.58   14.00
   6   4   4  130.89   15.10
  -7  -4  -4  117.09   14.20
  -7  -4  -4  124.69   16.20
   7   4   4   86.59   13.80
  -8  -4  -4    1.70    5.40
  -8  -4  -4    2.90    5.30
   8   4   4    1.20    6.50
  11  -5  -4   48.00   11.90
 -11   5   4   87.59   16.60
 -11   5   4   51.49   12.10
  10  -5  -4   90.09   13.10
 -10   5   4  113.09   14.30
 -10   5   4   98.99   12.50
 -10   5   4   72.19   11.80
 -10   5   4   81.89   12.00
   9  -5  -4   20.90    7.20
  -9   5   4   17.30    7.10
  -9   5   4   10.80    5.80
  -9   5   4   25.40    7.50
  -9   5   4   18.50    7.00
  -9   5   4   16.10    7.00
  -9   5   4   16.60    5.90
  -8   5   4    2.70    4.00
  -8   5   4    2.40    3.60
  -8   5   4    0.30    3.00
  -8   5   4    7.00    4.30
  -8   5   4    3.60    3.70
  -8   5   4    3.90    3.70
   7  -5  -4    0.60    2.80
  -7   5   4    0.60    2.60
  -7   5   4    1.10    2.70
  -7   5   4    2.20    3.20
  -7   5   4    3.60    3.30
  -7   5   4    1.10    2.90
  -7   5   4    2.70    3.30
   6  -5  -4  283.17   16.40
   6  -5  -4  279.17   16.90
  -6   5   4  290.47   17.30
  -6   5   4  283.27   15.80
  -6   5   4  251.87   17.50
  -6   5   4  296.67   16.60
  -6   5   4  284.27   18.30
  -6   5   4  266.07   16.50
   5  -5  -4  318.27   17.40
   5  -5  -4  294.37   15.80
  -5   5   4  316.77   17.70
  -5   5   4  328.67   16.20
  -5   5   4  297.27   18.40
  -5   5   4  295.07   14.50
  -5   5   4  305.97   18.70
  -5   5   4  278.67   16.10
   4  -5  -4  218.58   12.30
   4  -5  -4  185.08   13.00
  -4   5   4  218.58   13.30
  -4   5   4  203.08   13.70
  -4   5   4  197.88   14.50
  -4   5   4  217.78   14.80
   3  -5  -4  365.56   19.00
   3  -5  -4  393.06   17.20
  -3   5   4  391.46   18.40
  -3   5   4  366.56   19.70
  -3   5   4  364.26   20.10
  -3   5   4  418.46   13.10
   2  -5  -4 1820.52   52.39
   2  -5  -4 1695.63   55.09
  -2   5   4 1737.13   53.59
  -2   5   4 1768.72   56.79
  -2   5   4 1723.83   55.59
   1  -5  -4  530.85   23.70
   1  -5  -4  552.44   22.10
  -1   5   4  482.15   22.00
  -1   5   4  532.05   24.20
  -1   5   4  523.35   23.00
   0  -5  -4  699.83   29.60
   0  -5  -4  699.93   28.10
   0   5   4  739.43   28.20
   0   5   4  714.93   29.90
   0   5   4  760.32   21.60
   0   5   4  746.73   29.20
  -1  -5  -4  202.98   13.60
  -1  -5  -4  176.38   13.40
  -1  -5  -4  186.18    9.60
   1   5   4  203.98   14.10
   1   5   4  189.48   11.70
   1   5   4  184.78   13.40
  -2  -5  -4   50.69    5.90
  -2  -5  -4   51.29    5.90
  -2  -5  -4   58.69    8.20
  -2  -5  -4   44.00    7.40
   2   5   4   46.60    5.70
   2   5   4   62.79    6.60
   2   5   4   58.49    8.00
   2   5   4   54.29    7.80
  -3  -5  -4    1.00    2.60
  -3  -5  -4    3.70    3.40
  -3  -5  -4    4.60    3.10
   3   5   4    6.60    3.40
   3   5   4    2.10    3.60
   3   5   4    2.70    2.90
  -4  -5  -4  457.15   23.00
  -4  -5  -4  454.55   24.40
  -4  -5  -4  471.35   26.40
   4   5   4  425.56   23.20
   4   5   4  456.55   26.20
   4   5   4  447.26   23.70
  -5  -5  -4  440.86   27.50
  -5  -5  -4  385.96   23.20
  -5  -5  -4  387.86   22.90
   5   5   4  371.46   22.30
   5   5   4  435.96   24.90
   5   5   4  382.16   25.30
  -6  -5  -4   53.29   11.80
  -6  -5  -4   58.29   11.40
  -6  -5  -4   51.49   10.20
   6   5   4   30.90    9.20
   6   5   4   54.29   12.60
  -7  -5  -4  228.38   22.20
  -7  -5  -4  201.18   18.80
  -7  -5  -4  214.28   18.00
   7   5   4  210.08   20.30
   7   5   4  219.48   21.30
  -8  -5  -4   87.29   14.70
  -8  -5  -4  106.89   16.50
   8   5   4  100.39   16.10
   8   5   4  124.39   17.60
  10  -6  -4    4.10    5.40
 -10   6   4   -0.20    4.20
 -10   6   4    2.60    4.50
 -10   6   4    2.10    5.00
   9  -6  -4   43.80   10.40
  -9   6   4   57.89    9.50
  -9   6   4   53.39   11.30
  -9   6   4   42.20    9.70
  -9   6   4   44.40   10.40
   8  -6  -4   12.00    5.80
   8  -6  -4    9.60    4.40
  -8   6   4   13.10    5.80
  -8   6   4    4.90    4.10
  -8   6   4    9.40    6.00
  -8   6   4    5.80    4.60
  -8   6   4   11.30    6.20
   7  -6  -4    2.10    2.70
  -7   6   4   -0.40    2.80
  -7   6   4    3.10    3.90
  -7   6   4    1.90    3.60
  -7   6   4   -3.50    2.30
  -7   6   4    0.40    3.10
  -7   6   4    0.20    2.40
   6  -6  -4    2.20    2.90
  -6   6   4    1.50    2.40
  -6   6   4    2.00    3.40
  -6   6   4    2.00    3.20
  -6   6   4    3.70    3.60
  -6   6   4    0.40    2.30
  -6   6   4   -1.40    2.40
   5  -6  -4   77.29    8.70
   5  -6  -4   79.89    7.70
  -5   6   4   73.19    8.70
  -5   6   4   69.39    8.10
  -5   6   4   78.49    7.10
  -5   6   4   75.49    9.50
  -5   6   4   72.59    9.60
   4  -6  -4  245.48   15.80
   4  -6  -4  246.08   13.30
  -4   6   4  259.27   11.70
  -4   6   4  278.07   17.90
  -4   6   4  247.68   17.20
  -4   6   4  268.07   16.00
   3  -6  -4    2.40    2.20
   3  -6  -4    3.20    3.30
  -3   6   4    0.40    2.30
  -3   6   4    1.10    2.90
  -3   6   4    0.50    2.60
   2  -6  -4  612.74   23.20
   2  -6  -4  599.04   26.90
  -2   6   4  570.54   27.20
  -2   6   4  590.74   25.70
  -2   6   4  593.44   26.90
   1  -6  -4  620.54   24.60
   1  -6  -4  621.34   27.80
  -1   6   4  612.24   28.00
  -1   6   4  619.94   27.10
  -1   6   4  622.44   26.80
   0  -6  -4   51.19    7.00
   0  -6  -4   38.40    8.00
   0  -6  -4   53.19    6.90
   0   6   4   59.19    8.00
   0   6   4   48.60    6.80
   0   6   4   42.50    6.80
  -1  -6  -4   10.50    4.40
  -1  -6  -4    7.80    3.10
  -1  -6  -4    6.20    3.30
   1   6   4    9.60    4.10
  -2  -6  -4  791.42   29.70
  -2  -6  -4  843.62   34.40
  -2  -6  -4  761.62   34.60
   2   6   4  752.22   32.90
   2   6   4  774.72   34.70
   2   6   4  749.42   29.30
   2   6   4  814.12   29.20
  -3  -6  -4  197.58   16.00
  -3  -6  -4  208.68   16.20
   3   6   4  197.38   13.40
   3   6   4  179.08   15.90
   3   6   4  161.18   13.80
  -4  -6  -4   84.09   10.80
  -4  -6  -4   87.09   11.50
   4   6   4   77.39    9.90
   4   6   4   76.19    9.50
   4   6   4   66.69   10.80
  -5  -6  -4  707.63   35.10
  -5  -6  -4  757.12   38.30
   5   6   4  679.13   37.50
   5   6   4  734.33   37.90
   5   6   4  752.12   34.40
  -6  -6  -4   -0.70    4.30
  -6  -6  -4    1.30    4.90
   6   6   4    7.70    5.40
   6   6   4    1.00    5.40
  -7  -6  -4   27.90   10.20
  -7  -6  -4   28.90    9.20
   7   6   4   17.00    9.00
   7   6   4   24.70    8.80
  10  -7  -4   11.10    7.20
 -10   7   4    3.20    6.50
 -10   7   4   -1.70    4.90
   9  -7  -4    9.40    5.60
  -9   7   4   15.40    7.40
  -9   7   4   24.60    8.50
  -9   7   4   16.60    7.20
   8  -7  -4   49.30   11.00
  -8   7   4   36.30    9.50
  -8   7   4   69.69   11.50
  -8   7   4   50.09   10.20
  -8   7   4   42.40    9.00
   7  -7  -4   48.20   10.80
   7  -7  -4   55.19    8.60
  -7   7   4   46.20    9.30
  -7   7   4   44.50    8.90
  -7   7   4   45.00   10.20
  -7   7   4   62.59   10.30
   6  -7  -4   41.50    9.90
   6  -7  -4   33.60    7.50
  -6   7   4   41.90   10.00
  -6   7   4   37.00    9.00
  -6   7   4   27.60    7.50
   5  -7  -4  251.97   19.00
   5  -7  -4  281.17   17.80
  -5   7   4  258.07   19.00
  -5   7   4  246.58   18.60
  -5   7   4  297.17   18.50
   4  -7  -4  198.48   14.60
   4  -7  -4  162.98   14.90
  -4   7   4  168.78   14.80
  -4   7   4  173.28   13.80
  -4   7   4  155.58   14.30
   3  -7  -4  103.59   11.60
   3  -7  -4  136.59   12.00
  -3   7   4  111.19   11.70
  -3   7   4  107.89   11.70
  -3   7   4  128.09   11.50
   2  -7  -4   80.29    9.80
   2  -7  -4   72.99    9.10
   2  -7  -4   86.49    7.70
  -2   7   4   66.19    9.20
  -2   7   4   74.89    9.70
  -2   7   4   79.69    9.20
   1  -7  -4  341.87   20.10
   1  -7  -4  316.17   19.70
   1  -7  -4  366.06   17.30
  -1   7   4  292.87   18.70
  -1   7   4  328.67   20.20
  -1   7   4  317.07   19.10
   0  -7  -4  482.95   25.70
   0  -7  -4  449.36   23.10
   0  -7  -4  457.85   21.60
   0   7   4  502.45   25.10
   0   7   4  470.15   23.70
   0   7   4  478.45   25.00
  -1  -7  -4    3.70    3.90
  -1  -7  -4    6.00    3.30
  -1  -7  -4    6.10    3.80
   1   7   4    1.50    3.30
   1   7   4    1.90    2.60
   1   7   4    6.30    4.40
  -2  -7  -4  400.26   22.50
  -2  -7  -4  403.26   20.40
  -2  -7  -4  411.26   24.70
   2   7   4  410.46   23.50
   2   7   4  436.36   25.30
  -3  -7  -4  317.97   21.70
  -3  -7  -4  324.87   21.00
   3   7   4  304.07   20.10
   3   7   4  316.47   22.80
  -4  -7  -4    2.10    4.20
  -4  -7  -4    2.80    4.00
   4   7   4    0.80    5.30
   4   7   4    0.50    3.30
  -5  -7  -4   33.60    9.10
  -5  -7  -4   28.60    9.50
   5   7   4   25.30    9.20
  -6  -7  -4  172.58   17.70
  -6  -7  -4  229.48   21.40
   6   7   4  230.48   21.90
  -7  -7  -4    7.10    6.70
  -7  -7  -4   16.60    8.30
   7   7   4   -3.70    5.20
  10  -8  -4   73.29   15.00
 -10   8   4  105.99   14.50
 -10   8   4   91.19   17.30
 -10   8   4   91.89   14.80
   9  -8  -4  177.08   18.00
  -9   8   4  122.39   15.20
  -9   8   4  136.39   16.30
  -9   8   4  129.79   15.90
   8  -8  -4   14.20    7.40
  -8   8   4    5.60    4.90
  -8   8   4    6.60    5.70
  -8   8   4    2.60    4.90
   7  -8  -4  224.88   19.40
   7  -8  -4  199.58   16.30
  -7   8   4  206.68   18.80
  -7   8   4  214.68   17.90
  -7   8   4  219.48   19.30
   6  -8  -4  448.96   28.60
   6  -8  -4  565.54   27.80
  -6   8   4  550.14   28.30
  -6   8   4  573.34   31.30
  -6   8   4  478.25   29.30
   5  -8  -4    4.00    3.70
   5  -8  -4    2.00    4.00
  -5   8   4    1.40    4.20
  -5   8   4    2.90    4.30
  -5   8   4    0.30    2.90
   4  -8  -4  297.07   21.40
   4  -8  -4  295.27   19.70
  -4   8   4  360.46   22.90
  -4   8   4  373.76   21.90
  -4   8   4  324.77   22.20
   3  -8  -4  426.16   25.30
   3  -8  -4  427.36   24.00
  -3   8   4  421.46   25.40
  -3   8   4  381.76   22.70
  -3   8   4  462.85   26.10
   2  -8  -4    2.10    2.80
   2  -8  -4   -1.20    2.70
  -2   8   4    3.40    3.50
  -2   8   4    0.70    3.10
  -2   8   4   -1.70    2.70
   1  -8  -4  487.65   25.60
   1  -8  -4  473.65   25.90
  -1   8   4  444.96   25.00
  -1   8   4  473.75   25.30
  -1   8   4  450.85   25.70
   0  -8  -4    8.00    4.50
   0  -8  -4   15.90    5.60
   0   8   4    9.40    4.60
   0   8   4    8.70    5.30
   0   8   4   19.30    6.30
  -1  -8  -4  687.63   30.50
  -1  -8  -4  642.34   29.60
  -1  -8  -4  730.93   34.70
   1   8   4  693.93   33.70
   1   8   4  614.24   31.20
   1   8   4  661.03   30.10
  -2  -8  -4  265.77   17.10
  -2  -8  -4  282.17   18.50
  -2  -8  -4  251.37   20.00
   2   8   4  281.47   21.00
   2   8   4  281.77   19.60
  -3  -8  -4  271.77   20.10
  -3  -8  -4  343.97   23.80
   3   8   4  323.77   21.50
   3   8   4  368.16   25.30
  -4  -8  -4   43.10   10.20
  -4  -8  -4   17.90    7.10
   4   8   4   30.20    9.20
  -5  -8  -4   -1.60    4.60
  -5  -8  -4   10.50    6.50
   5   8   4    3.20    6.30
  -6  -8  -4    3.10    6.00
  -6  -8  -4   16.60    8.10
   6   8   4   22.90   10.80
   9  -9  -4   67.19   14.20
  -9   9   4   67.59   14.40
  -9   9   4   97.89   14.70
  -9   9   4   70.49   13.80
   8  -9  -4  122.69   15.90
  -8   9   4  124.69   15.00
  -8   9   4  137.39   16.50
  -8   9   4  107.49   15.50
   7  -9  -4    5.50    5.70
  -7   9   4   16.40    7.20
  -7   9   4    7.80    5.80
  -7   9   4    1.20    4.50
   6  -9  -4  586.94   30.40
   6  -9  -4  613.84   34.40
  -6   9   4  610.04   34.60
  -6   9   4  579.34   33.60
  -6   9   4  604.84   31.80
   5  -9  -4  172.38   17.10
   5  -9  -4  171.58   15.40
  -5   9   4  148.39   16.30
  -5   9   4  168.68   16.00
  -5   9   4  173.98   17.00
   4  -9  -4    2.10    4.30
   4  -9  -4   -2.00    3.80
  -4   9   4    0.90    3.50
  -4   9   4   -1.40    2.80
  -4   9   4    1.10    4.00
   3  -9  -4  250.87   18.70
   3  -9  -4  261.47   20.20
  -3   9   4  269.47   21.00
  -3   9   4  254.97   19.10
  -3   9   4  261.27   20.30
   2  -9  -4  212.38   17.20
   2  -9  -4  169.58   15.90
  -2   9   4  195.18   17.30
  -2   9   4  178.48   16.00
  -2   9   4  187.28   16.80
   1  -9  -4  132.59   13.60
   1  -9  -4  113.99   13.00
  -1   9   4  112.99   13.10
  -1   9   4   91.19   12.20
  -1   9   4  131.99   13.70
   0  -9  -4  313.97   22.20
   0  -9  -4  290.77   20.10
   0   9   4  279.87   19.80
   0   9   4  324.87   22.00
   0   9   4  322.67   22.10
  -1  -9  -4  103.59   13.40
  -1  -9  -4   71.79   10.00
   1   9   4   79.19   11.00
   1   9   4   78.99   11.40
  -2  -9  -4   17.10    7.00
   2   9   4    2.40    4.80
   2   9   4   10.30    6.40
  -3  -9  -4   88.99   13.40
   3   9   4  103.99   14.60
   3   9   4  139.29   14.80
  -4  -9  -4   96.89   14.00
   4   9   4   94.59   15.60
  -5  -9  -4   14.70    7.40
  -5  -9  -4   15.50    7.40
   5   9   4   16.30    9.50
   8 -10  -4  101.79   15.60
  -8  10   4   92.49   15.60
  -8  10   4   87.69   16.90
  -8  10   4  109.09   14.80
   7 -10  -4   31.70   10.50
  -7  10   4   24.70    9.30
  -7  10   4   34.30   10.60
  -7  10   4   37.30   10.70
   6 -10  -4   17.90    6.90
   6 -10  -4    8.40    6.60
  -6  10   4    2.80    5.30
  -6  10   4    9.10    6.00
  -6  10   4    6.50    6.70
   5 -10  -4  264.57   22.50
   5 -10  -4  229.58   19.40
  -5  10   4  268.57   21.20
  -5  10   4  230.78   21.00
  -5  10   4  317.77   24.90
   4 -10  -4  177.98   16.30
   4 -10  -4  140.19   16.10
  -4  10   4  129.59   14.70
  -4  10   4  169.58   17.90
  -4  10   4  130.29   15.60
   3 -10  -4   27.00    8.30
   3 -10  -4   45.00   10.60
  -3  10   4   34.50    9.50
  -3  10   4   40.30   10.60
  -3  10   4   49.60   11.40
   2 -10  -4   57.49   12.10
   2 -10  -4   55.09   11.10
  -2  10   4   84.89   12.00
  -2  10   4   82.39   12.70
  -2  10   4   75.09   11.70
   1 -10  -4  606.84   32.80
   1 -10  -4  630.04   34.10
  -1  10   4  626.84   33.50
  -1  10   4  604.94   33.40
  -1  10   4  633.84   33.40
   0 -10  -4    2.60    4.90
   0 -10  -4    2.50    4.50
   0  10   4    9.90    6.10
   0  10   4   11.40    6.60
  -1 -10  -4  227.08   20.20
  -1 -10  -4  224.08   18.20
   1  10   4  231.88   19.50
   1  10   4  217.28   19.90
  -2 -10  -4   81.19   12.80
   2  10   4   75.49   11.70
   2  10   4   46.90   11.90
  -3 -10  -4    0.90    5.00
   3  10   4    7.30    6.60
  -4 -10  -4   70.29   14.40
   4  10   4   63.09   14.80
   7 -11  -4   22.80    9.40
  -7  11   4   28.90    9.80
  -7  11   4   38.10   11.50
  -7  11   4   28.60    9.90
   6 -11  -4  113.79   16.40
  -6  11   4  143.69   17.90
  -6  11   4   99.59   15.40
  -6  11   4  103.49   14.30
   5 -11  -4    1.30    5.30
   5 -11  -4   11.40    6.30
  -5  11   4    1.80    5.90
  -5  11   4   13.90    7.90
  -5  11   4    6.90    6.50
   4 -11  -4  150.28   16.10
   4 -11  -4  141.59   17.20
  -4  11   4  167.68   17.60
  -4  11   4  132.79   16.40
  -4  11   4  161.78   18.40
   3 -11  -4  215.58   21.00
   3 -11  -4  196.08   18.50
  -3  11   4  215.98   20.20
  -3  11   4  243.58   20.80
  -3  11   4  244.38   21.60
   2 -11  -4    7.10    6.00
   2 -11  -4   21.20    8.30
  -2  11   4   10.50    7.10
  -2  11   4   14.80    6.70
   1 -11  -4  371.66   26.70
   1 -11  -4  398.46   27.30
  -1  11   4  408.86   27.30
  -1  11   4  393.16   27.70
   0 -11  -4   53.89   12.60
   0 -11  -4   43.90   10.50
   0  11   4   64.59   13.10
   0  11   4   36.60   10.40
  -1 -11  -4    3.50    5.40
  -1 -11  -4    9.00    5.90
   1  11   4   11.30    7.10
   1  11   4    2.30    5.30
  -2 -11  -4   14.90    7.80
   2  11   4   12.80    7.60
  -3 -11  -4  118.39   16.50
   3  11   4  110.29   16.40
   6 -12  -4  118.39   17.20
  -6  12   4  121.89   16.30
  -6  12   4  112.09   16.60
   5 -12  -4   16.00    7.50
   5 -12  -4   25.50    9.60
  -5  12   4    9.50    7.00
  -5  12   4   23.00    9.50
   4 -12  -4   -0.10    4.80
   4 -12  -4    0.40    5.50
  -4  12   4    2.00    6.00
  -4  12   4   -1.70    5.50
   3 -12  -4   54.19   14.10
   3 -12  -4   37.00   11.20
  -3  12   4   33.80   10.10
  -3  12   4   42.20   11.80
   2 -12  -4   34.40    9.90
   2 -12  -4   36.70   11.10
  -2  12   4    3.30    5.80
  -2  12   4   27.00    9.70
   1 -12  -4   -0.90    5.50
   1 -12  -4   -2.90    4.90
  -1  12   4    1.60    5.40
  -1  12   4    0.40    5.60
   0 -12  -4   28.50    9.30
   0 -12  -4   37.80   11.70
   0  12   4   24.40   10.30
   0  12   4   34.40    9.70
  -1 -12  -4    8.70    6.90
   1  12   4    6.20    7.10
   1  12   4    7.70    6.70
   2 -13  -4    9.80    7.00
   4  12  -5   34.50   11.90
   4  12  -5   19.80    9.00
  -4 -12   5   29.40    9.90
  -4 -12   5   20.10    8.90
   3  12  -5   16.20    8.90
   3  12  -5   22.90    9.30
  -3 -12   5   19.70    8.10
  -3 -12   5   25.70    9.60
   2  12  -5   -0.20    5.70
   2  12  -5    0.80    6.00
  -2 -12   5    1.20    5.40
   1  12  -5   -1.40    3.70
   1  12  -5    2.10    5.50
  -1 -12   5   13.60    7.60
   0  12  -5    7.10    5.40
   0  12  -5    7.10    6.50
   0 -12   5   13.60    8.00
  -1  12  -5    8.30    6.60
  -1  12  -5   16.70    7.10
  -1  12  -5   11.60    7.20
   1 -12   5   17.00    8.40
   1 -12   5   20.50    9.00
  -2  12  -5    4.50    7.00
  -2  12  -5    6.60    6.70
  -2  12  -5    7.90    6.70
   2 -12   5    0.40    5.10
   2 -12   5    0.80    6.50
  -3  12  -5  127.59   17.10
  -3  12  -5   63.59   14.30
  -3  12  -5   83.99   14.30
   3 -12   5  124.29   17.30
   3 -12   5  120.29   16.60
   5  11  -5    4.50    7.40
   5  11  -5    9.30    6.80
  -5 -11   5    2.90    6.20
  -5 -11   5   16.10    7.30
   4  11  -5    6.20    6.90
   4  11  -5   12.70    9.30
  -4 -11   5    8.30    5.70
  -4 -11   5    4.00    5.80
   3  11  -5   41.60   11.90
   3  11  -5   48.60   11.70
  -3 -11   5   49.00   11.40
  -3 -11   5   77.89   11.80
   2  11  -5   12.80    6.90
   2  11  -5   20.10    7.90
  -2 -11   5   18.90    8.20
  -2 -11   5   13.70    6.80
   1  11  -5    1.00    4.60
   1  11  -5    2.50    4.80
  -1 -11   5   -1.20    4.50
   0  11  -5  114.69   15.00
   0  11  -5  118.89   15.10
   0 -11   5  103.79   13.20
   0 -11   5  111.59   14.90
  -1  11  -5   79.29   12.70
  -1  11  -5   86.69   13.10
  -1  11  -5   94.09   12.70
   1 -11   5   80.79   13.40
   1 -11   5   91.49   13.20
  -2  11  -5  109.19   14.80
  -2  11  -5  105.99   14.50
  -2  11  -5   98.79   14.70
   2 -11   5  112.79   16.00
   2 -11   5  101.59   14.10
  -3  11  -5   66.79   14.60
  -3  11  -5   26.40    9.20
  -3  11  -5   52.19   12.60
   3 -11   5   45.50   11.40
   3 -11   5   29.50    9.40
  -4  11  -5  185.38   20.40
  -4  11  -5  181.98   20.40
  -4  11  -5  188.18   19.60
   4 -11   5  131.39   17.30
   4 -11   5  177.88   20.10
   7  10  -5   22.80   10.80
   7  10  -5    3.60    7.10
  -7 -10   5    9.40    7.90
   6  10  -5    9.20    8.20
   6  10  -5   12.90    7.10
  -6 -10   5    7.10    6.20
   5  10  -5   33.90   10.10
   5  10  -5   22.30    8.90
  -5 -10   5   31.90    9.50
  -5 -10   5   16.70    7.30
   4  10  -5    4.60    5.90
   4  10  -5    8.60    7.00
  -4 -10   5    1.30    4.40
  -4 -10   5    1.60    4.20
   3  10  -5   27.40   10.00
   3  10  -5   24.50    8.30
  -3 -10   5   33.80    9.60
  -3 -10   5   41.40    9.80
   2  10  -5    4.50    4.60
   2  10  -5   -1.20    4.70
  -2 -10   5   -1.60    3.60
  -2 -10   5    7.90    5.10
   1  10  -5   38.40    9.70
   1  10  -5   44.70   10.70
  -1 -10   5   32.40    8.90
  -1 -10   5   40.60   10.40
   0  10  -5   -1.40    3.60
   0  10  -5    1.30    3.70
   0  10  -5    0.30    4.40
   0 -10   5   -0.30    3.20
   0 -10   5    0.90    4.30
  -1  10  -5  367.26   24.40
  -1  10  -5  357.96   25.40
  -1  10  -5  367.26   25.20
   1 -10   5  394.06   25.00
   1 -10   5  348.67   25.30
  -2  10  -5   10.30    6.60
  -2  10  -5   15.30    7.30
  -2  10  -5    4.10    5.30
   2 -10   5    1.50    4.90
   2 -10   5    8.60    6.30
  -3  10  -5   11.80    7.00
  -3  10  -5    3.60    4.90
  -3  10  -5    4.90    4.80
   3 -10   5    6.80    5.80
   3 -10   5    8.40    6.10
  -4  10  -5   45.10   12.20
  -4  10  -5   78.79   13.10
  -4  10  -5   68.19   14.10
   4 -10   5   43.10   12.10
   4 -10   5   75.49   14.60
  -5  10  -5   74.79   15.40
  -5  10  -5   77.09   15.60
   5 -10   5   66.49   14.70
   5 -10   5   61.09   14.20
   8   9  -5  103.09   15.20
   8   9  -5  108.39   17.40
  -8  -9   5  156.98   18.70
   7   9  -5  184.28   19.00
   7   9  -5  185.48   21.00
  -7  -9   5  178.68   19.20
   6   9  -5    2.90    6.70
   6   9  -5   -3.60    4.60
  -6  -9   5    3.10    5.10
   5   9  -5   34.90   10.40
   5   9  -5   13.80    7.30
  -5  -9   5   22.20    7.40
  -5  -9   5   26.80    8.50
   4   9  -5   77.99   11.30
   4   9  -5   91.79   14.10
  -4  -9   5   83.19   11.80
  -4  -9   5   90.19   11.90
   3   9  -5    7.70    6.10
   3   9  -5    1.80    4.20
  -3  -9   5    1.10    3.70
  -3  -9   5    5.80    4.60
   2   9  -5   33.90    8.40
   2   9  -5   37.40    9.80
  -2  -9   5   60.99   10.00
  -2  -9   5   33.00    8.00
   1   9  -5  501.55   27.20
   1   9  -5  448.06   27.50
   1   9  -5  469.05   24.10
  -1  -9   5  445.86   23.70
  -1  -9   5  460.95   27.50
  -1  -9   5  422.96   23.30
   0   9  -5   24.60    8.50
   0   9  -5   25.90    8.10
   0   9  -5   28.40    7.10
   0  -9   5   39.40    9.40
   0  -9   5   31.80    8.20
  -1   9  -5  313.17   22.10
  -1   9  -5  346.77   24.00
  -1   9  -5  380.96   23.90
   1  -9   5  365.96   24.40
   1  -9   5  353.86   22.50
  -2   9  -5  111.89   13.20
  -2   9  -5   92.39   12.80
  -2   9  -5   95.09   12.20
   2  -9   5   81.79   12.00
   2  -9   5   97.49   12.90
  -3   9  -5   35.70    9.70
  -3   9  -5   25.10    8.40
  -3   9  -5   25.20    8.80
   3  -9   5   39.20   10.00
   3  -9   5   30.00    8.90
  -4   9  -5    0.50    4.00
  -4   9  -5   -0.70    4.80
   4  -9   5   -1.80    4.50
   4  -9   5    1.40    4.50
  -5   9  -5   25.90    9.70
  -5   9  -5   31.80    9.80
   5  -9   5   24.20    8.20
   5  -9   5   19.50    8.30
  -6   9  -5   38.90   11.20
  -6   9  -5   34.20   11.00
   6  -9   5   41.40   12.50
   8   8  -5    0.40    5.70
   8   8  -5    0.90    5.30
  -8  -8   5    5.20    5.90
  -8  -8   5   -2.50    3.90
   7   8  -5  190.18   19.70
   7   8  -5  177.08   17.70
  -7  -8   5  149.49   16.90
  -7  -8   5  153.98   16.20
   6   8  -5  243.08   21.30
   6   8  -5  226.78   19.00
  -6  -8   5  260.77   19.10
  -6  -8   5  232.68   17.30
  -6  -8   5  226.78   20.10
   5   8  -5   21.00    7.80
   5   8  -5    7.30    5.60
  -5  -8   5   24.00    7.50
  -5  -8   5   11.90    5.60
   4   8  -5    2.70    4.60
   4   8  -5    4.50    4.30
   4   8  -5    0.70    2.90
  -4  -8   5    1.80    3.70
  -4  -8   5   -0.50    2.90
   3   8  -5  457.65   27.30
   3   8  -5  435.36   24.80
  -3  -8   5  413.96   23.70
  -3  -8   5  445.26   25.60
   2   8  -5  290.77   21.50
   2   8  -5  298.77   19.90
  -2  -8   5  319.27   19.20
  -2  -8   5  320.67   17.10
  -2  -8   5  302.87   20.60
   1   8  -5  265.77   18.50
   1   8  -5  310.97   21.60
   1   8  -5  278.37   17.30
  -1  -8   5  285.67   20.00
  -1  -8   5  279.27   17.00
  -1  -8   5  300.67   17.60
   0   8  -5   99.89   11.20
   0   8  -5   90.59   11.60
   0   8  -5   88.69   10.30
   0  -8   5   99.39   11.80
   0  -8   5  108.59   11.10
  -1   8  -5    0.20    3.60
  -1   8  -5    1.00    3.40
  -1   8  -5    1.10    3.10
   1  -8   5    4.80    3.80
   1  -8   5    4.90    4.30
  -2   8  -5  226.38   17.70
  -2   8  -5  193.38   16.10
  -2   8  -5  179.28   16.90
   2  -8   5  208.88   17.50
   2  -8   5  196.78   16.90
  -3   8  -5   47.70    9.90
  -3   8  -5   36.40    9.90
   3  -8   5   28.20    8.10
   3  -8   5   41.20   10.10
  -4   8  -5  108.59   13.30
  -4   8  -5  107.39   14.30
   4  -8   5   94.29   12.40
   4  -8   5  112.09   14.00
  -5   8  -5   31.50    9.50
  -5   8  -5   25.40    9.00
   5  -8   5   17.20    7.10
   5  -8   5   17.10    8.40
  -6   8  -5  156.88   18.20
  -6   8  -5  178.68   18.90
   6  -8   5  190.98   20.00
  -7   8  -5   68.39   14.70
  -7   8  -5   90.79   14.60
   7  -8   5   61.49   14.50
   9   7  -5   50.19   11.60
   9   7  -5   49.10   12.60
  -9  -7   5   47.00   12.60
  -9  -7   5   68.19   13.60
   8   7  -5   75.99   15.70
   8   7  -5   71.59   13.60
  -8  -7   5   62.89   13.30
  -8  -7   5   70.99   14.10
   7   7  -5   51.49   11.80
   7   7  -5   49.60   10.40
  -7  -7   5   56.19   11.90
  -7  -7   5   47.30   10.40
   6   7  -5   66.49   11.30
   6   7  -5   68.19   10.40
  -6  -7   5   72.09   10.90
  -6  -7   5   64.19   10.00
  -6  -7   5   79.79    9.80
   5   7  -5    3.50    4.90
   5   7  -5    2.20    4.10
  -5  -7   5    3.10    3.30
  -5  -7   5    3.80    3.70
  -5  -7   5    4.90    4.70
   4   7  -5  315.87   22.10
   4   7  -5  340.67   20.40
  -4  -7   5  350.26   21.30
  -4  -7   5  323.47   18.60
  -4  -7   5  309.77   19.90
   3   7  -5   57.09    7.20
   3   7  -5   59.89    8.40
   3   7  -5   85.69   11.50
  -3  -7   5   52.89    7.80
  -3  -7   5   57.19    7.30
  -3  -7   5   66.69    9.40
   2   7  -5  506.75   21.30
   2   7  -5  467.35   26.10
   2   7  -5  411.96   22.80
   2   7  -5  477.45   20.60
  -2  -7   5  484.75   23.20
  -2  -7   5  507.45   25.80
  -2  -7   5  446.56   20.30
   1   7  -5   51.99    6.90
   1   7  -5   49.10    7.30
   1   7  -5   52.09    6.20
   1   7  -5   58.19    9.50
  -1  -7   5   58.39    7.30
  -1  -7   5   52.59    6.90
  -1  -7   5   60.79    8.80
   0   7  -5  157.58   14.50
   0   7  -5  166.88   13.10
   0   7  -5  165.08   13.50
   0  -7   5  151.78   13.80
   0  -7   5  161.58   11.00
   0  -7   5  200.78   14.20
  -1   7  -5  386.06   23.30
  -1   7  -5  388.96   21.60
  -1   7  -5  367.76   21.10
   1  -7   5  290.27   19.90
   1  -7   5  356.96   21.20
  -2   7  -5  302.07   21.30
  -2   7  -5  288.77   19.10
   2  -7   5  305.77   20.30
   2  -7   5  354.96   21.70
  -3   7  -5    9.50    5.40
  -3   7  -5    5.20    4.70
   3  -7   5    6.20    4.60
   3  -7   5   17.60    6.80
  -4   7  -5  246.88   20.50
  -4   7  -5  249.88   19.20
   4  -7   5  240.78   18.40
   4  -7   5  267.97   20.90
  -5   7  -5  283.07   21.60
  -5   7  -5  273.77   22.30
   5  -7   5  211.18   20.40
   5  -7   5  267.07   19.70
  -6   7  -5    5.90    6.00
  -6   7  -5    7.00    6.40
   6  -7   5   15.30    6.90
  -7   7  -5  441.46   29.70
  -7   7  -5  400.36   30.90
   7  -7   5  452.75   31.90
  10   6  -5    0.90    7.10
 -10  -6   5   -3.20    4.30
 -10  -6   5    4.40    6.30
   9   6  -5   10.40    7.30
   9   6  -5   15.00    8.70
  -9  -6   5   14.80    7.40
  -9  -6   5   15.60    8.00
   8   6  -5   20.10    7.50
   8   6  -5   17.40    7.80
  -8  -6   5   29.50    8.90
  -8  -6   5   18.60    8.10
   7   6  -5  125.99   13.60
   7   6  -5  165.98   17.00
  -7  -6   5  127.79   14.20
  -7  -6   5  147.09   14.90
   6   6  -5   75.59   10.20
   6   6  -5  100.09   12.80
  -6  -6   5   79.29    9.30
  -6  -6   5   85.89   11.00
  -6  -6   5   85.39   11.20
   5   6  -5  431.66   25.90
   5   6  -5  398.96   22.20
  -5  -6   5  422.36   22.90
  -5  -6   5  420.86   22.10
  -5  -6   5  391.76   23.20
   4   6  -5  143.09   14.00
   4   6  -5  147.19   12.30
  -4  -6   5  153.58   12.20
  -4  -6   5  119.09   11.70
  -4  -6   5  139.19   12.20
   3   6  -5   16.80    4.70
   3   6  -5   23.90    5.80
   3   6  -5   12.10    5.30
  -3  -6   5   12.90    4.10
  -3  -6   5   17.00    5.10
  -3  -6   5   14.60    3.50
  -3  -6   5    8.70    3.90
   2   6  -5  815.62   31.40
   2   6  -5  751.42   28.40
   2   6  -5  736.03   33.60
  -2  -6   5  808.92   30.70
  -2  -6   5  762.82   27.80
  -2  -6   5  783.22   33.00
   1   6  -5  157.08   11.90
   1   6  -5  174.28   10.50
   1   6  -5  174.88   14.40
  -1  -6   5  170.88   11.20
  -1  -6   5  151.58   11.00
  -1  -6   5  159.28   13.10
   0   6  -5  953.50   36.80
   0   6  -5 1054.49   33.20
   0   6  -5  986.10   40.60
   0  -6   5 1009.20   39.50
   0  -6   5 1026.90   33.40
   0  -6   5 1002.30   37.30
  -1   6  -5  270.67   13.50
  -1   6  -5  271.47   16.80
  -1   6  -5  266.67   18.70
   1  -6   5  260.57   17.40
   1  -6   5  288.27   17.80
  -2   6  -5 1020.80   34.20
  -2   6  -5  997.90   42.00
  -2   6  -5  967.70   38.50
   2  -6   5 1010.90   40.50
   2  -6   5  987.50   39.40
  -3   6  -5  169.38   15.60
  -3   6  -5  131.99   12.70
   3  -6   5  141.49   13.90
   3  -6   5  164.88   13.60
  -4   6  -5  139.59   13.70
  -4   6  -5  148.09   15.30
   4  -6   5  142.99   14.80
   4  -6   5  150.58   13.50
  -5   6  -5  320.87   24.00
  -5   6  -5  369.06   23.90
   5  -6   5  388.96   22.40
   5  -6   5  362.26   25.00
  -6   6  -5    1.00    4.50
  -6   6  -5   -2.10    4.50
   6  -6   5   -2.30    5.40
  -7   6  -5   44.30   11.90
  -7   6  -5   39.10   10.50
   7  -6   5   39.10   11.00
  -8   6  -5   14.20    8.30
  -8   6  -5   22.60    9.30
   8  -6   5   19.80    9.20
   8  -6   5   18.90    9.60
  10   5  -5  186.28   21.90
 -10  -5   5  202.48   19.80
 -10  -5   5  181.38   20.30
   9   5  -5    3.60    5.40
   9   5  -5   -2.20    3.90
  -9  -5   5   -0.20    4.60
  -9  -5   5    0.80    4.30
   8   5  -5  103.59   12.60
   8   5  -5  107.99   14.40
  -8  -5   5  105.79   13.20
  -8  -5   5  113.59   14.20
   7   5  -5  793.62   34.50
   7   5  -5  743.03   37.50
  -7  -5   5  746.13   35.80
  -7  -5   5  690.43   30.00
  -7  -5   5  707.03   34.80
   6   5  -5   74.59   10.30
   6   5  -5   64.69    8.80
  -6  -5   5   52.89   10.30
  -6  -5   5   76.59    8.30
  -6  -5   5   84.49   10.60
   5   5  -5   44.50    6.90
   5   5  -5   32.70    8.30
  -5  -5   5   38.50    8.40
  -5  -5   5   38.40    7.50
  -5  -5   5   39.70    7.90
   4   5  -5 1323.37   48.30
   4   5  -5 1213.78   42.50
  -4  -5   5 1260.77   44.40
  -4  -5   5 1271.27   44.30
  -4  -5   5 1255.27   44.90
   3   5  -5  134.89   10.40
   3   5  -5  137.89   12.60
   3   5  -5  149.19   10.70
  -3  -5   5  118.69   10.30
  -3  -5   5  136.49    7.60
  -3  -5   5  120.89   10.80
  -3  -5   5  119.59    9.90
   2   5  -5  392.46   21.50
   2   5  -5  370.46   17.50
   2   5  -5  387.86   18.20
  -2  -5   5  379.96   16.10
  -2  -5   5  361.56   17.00
  -2  -5   5  350.66   19.50
  -2  -5   5  367.36   17.90
   1   5  -5    6.50    2.80
   1   5  -5    6.20    3.80
   1   5  -5   12.70    3.60
  -1  -5   5    3.20    2.60
  -1  -5   5    8.20    2.90
  -1  -5   5    8.50    3.90
   0   5  -5  198.38   12.70
   0   5  -5  178.68   14.10
   0   5  -5  191.78   11.20
   0  -5   5  208.38   10.60
   0  -5   5  224.08   14.60
   0  -5   5  192.08   12.80
  -1   5  -5  201.38   11.70
  -1   5  -5  176.88   14.40
  -1   5  -5  177.48   12.40
   1  -5   5  205.68   10.30
   1  -5   5  184.78   13.50
   1  -5   5  177.98   13.30
  -2   5  -5  871.81   37.80
  -2   5  -5  935.41   35.70
  -2   5  -5  943.01   32.90
   2  -5   5  914.81   36.90
   2  -5   5  870.81   35.20
  -3   5  -5  510.45   27.30
  -3   5  -5  470.25   22.00
  -3   5  -5  480.55   24.50
   3  -5   5  510.35   26.30
   3  -5   5  451.85   23.30
  -4   5  -5    0.20    3.10
  -4   5  -5    1.80    3.10
  -4   5  -5   -1.70    2.20
   4  -5   5    0.60    2.20
   4  -5   5   -1.50    2.40
  -5   5  -5  121.79   14.10
  -5   5  -5   82.59   10.00
  -5   5  -5  103.59   11.90
   5  -5   5   62.19   10.70
  -6   5  -5   12.10    6.20
  -6   5  -5    9.70    6.10
  -6   5  -5    6.80    4.50
   6  -5   5   12.90    6.50
  -7   5  -5   -3.20    3.90
  -7   5  -5   -0.10    4.50
   7  -5   5   -1.20    5.30
  -8   5  -5    1.90    6.10
  -8   5  -5    3.30    4.90
   8  -5   5    0.10    6.30
   8  -5   5    0.80    5.80
  10   4  -5  199.98   21.30
 -10  -4   5  154.68   17.00
 -10  -4   5  180.88   19.80
   9   4  -5  250.87   22.30
   9   4  -5  197.58   17.70
  -9  -4   5  163.08   17.90
  -9  -4   5  190.18   17.80
   8   4  -5   10.60    6.50
   8   4  -5   12.00    5.50
  -8  -4   5   18.30    6.80
  -8  -4   5    9.00    6.40
   7   4  -5  815.22   33.60
   7   4  -5  793.52   37.90
  -7  -4   5  790.32   35.90
  -7  -4   5  782.92   31.20
  -7  -4   5  735.53   35.90
   6   4  -5  323.77   21.70
   6   4  -5  348.07   19.20
  -6  -4   5  366.56   21.50
  -6  -4   5  361.86   21.90
  -6  -4   5  377.46   19.10
   5   4  -5   37.90    5.90
   5   4  -5   30.30    7.40
  -5  -4   5   31.80    7.20
  -5  -4   5   22.50    5.30
  -5  -4   5   32.10    7.10
   4   4  -5  956.40   32.90
   4   4  -5  944.01   37.80
  -4  -4   5  913.71   35.10
  -4  -4   5  930.01   35.20
  -4  -4   5  958.90   26.20
  -4  -4   5  862.11   33.80
   3   4  -5  188.08   11.20
   3   4  -5  206.98   12.80
   3   4  -5  191.48   14.10
  -3  -4   5  175.48   12.10
  -3  -4   5  203.18   12.80
  -3  -4   5  215.58    9.20
  -3  -4   5  178.68   12.50
   2   4  -5  429.46   21.50
   2   4  -5  372.76   16.90
   2   4  -5  384.46   17.90
  -2  -4   5  393.86   17.80
  -2  -4   5  370.56   19.20
  -2  -4   5  441.56   16.70
   1   4  -5  239.78   12.80
   1   4  -5  238.08   15.50
   1   4  -5  236.88   12.50
  -1  -4   5  248.08   14.80
  -1  -4   5  245.68   13.00
  -1  -4   5  231.88   11.90
   0   4  -5  395.56   17.70
   0   4  -5  381.76   20.60
   0   4  -5  380.06   17.20
   0  -4   5  383.16   18.60
   0  -4   5  398.36   19.60
   0  -4   5  428.86   15.40
  -1   4  -5    3.30    2.60
  -1   4  -5    4.70    3.30
  -1   4  -5    6.80    2.90
   1  -4   5   11.20    4.00
   1  -4   5    5.90    1.70
   1  -4   5    2.20    2.50
  -2   4  -5   45.40    6.70
  -2   4  -5   54.79    6.60
  -2   4  -5   48.40    7.50
   2  -4   5   54.89    7.70
   2  -4   5   40.80    6.30
  -3   4  -5  313.37   20.00
  -3   4  -5  288.17   17.40
  -3   4  -5  279.77   16.40
   3  -4   5  250.97   15.60
   3  -4   5  286.37   18.60
  -4   4  -5   25.80    7.30
  -4   4  -5   21.30    6.00
  -4   4  -5   22.30    6.40
   4  -4   5   12.40    5.20
   4  -4   5   15.00    4.70
  -5   4  -5    1.70    3.20
  -5   4  -5    7.00    4.20
  -5   4  -5    1.80    3.90
   5  -4   5    3.10    4.30
  -6   4  -5   91.99   12.20
  -6   4  -5  108.99   14.10
  -6   4  -5  112.89   13.10
   6  -4   5  107.99   13.80
  -7   4  -5  137.79   16.00
  -7   4  -5  149.99   17.40
  -7   4  -5  118.29   13.90
   7  -4   5  146.89   17.20
   7  -4   5  113.99   15.10
  -8   4  -5   12.40    7.20
  -8   4  -5    2.90    6.70
  -8   4  -5   16.60    7.60
   8  -4   5   14.70    7.90
   8  -4   5    4.50    6.60
  11   3  -5   40.40   12.40
 -11  -3   5   53.39   13.00
 -11  -3   5   25.30   10.10
  10   3  -5    7.30    6.90
 -10  -3   5   10.40    6.40
 -10  -3   5    7.10    6.50
   9   3  -5  453.05   26.30
   9   3  -5  472.95   30.50
  -9  -3   5  477.35   28.30
  -9  -3   5  483.25   30.50
   8   3  -5   34.10    8.90
   8   3  -5   37.40    8.40
  -8  -3   5   26.30    7.50
  -8  -3   5   54.29   11.50
   7   3  -5   43.10    9.60
   7   3  -5   34.90    6.90
  -7  -3   5   30.90    7.40
  -7  -3   5   52.39   10.40
  -7  -3   5   51.09    6.80
   6   3  -5  497.95   22.50
   6   3  -5  511.35   26.60
  -6  -3   5  445.76   23.90
  -6  -3   5  484.15   22.20
  -6  -3   5  508.85   26.20
   5   3  -5  766.82   32.60
   5   3  -5  748.83   27.60
  -5  -3   5  727.43   31.30
  -5  -3   5  691.13   29.80
  -5  -3   5  752.92   28.90
   4   3  -5   -0.20    1.50
   4   3  -5    0.80    2.30
  -4  -3   5   -1.00    1.70
  -4  -3   5   -0.70    2.10
  -4  -3   5   -0.10    0.70
  -4  -3   5   -0.20    2.00
   3   3  -5   68.69    8.30
   3   3  -5   64.19    7.00
   3   3  -5   59.79    5.50
  -3  -3   5   57.29    6.70
  -3  -3   5   79.29    7.70
  -3  -3   5   64.69    4.50
  -3  -3   5   56.29    6.50
   2   3  -5 4303.87  110.99
   2   3  -5 4359.86  115.29
   2   3  -5 4299.87  118.29
  -2  -3   5 4255.87  116.19
  -2  -3   5 4271.47  111.09
  -2  -3   5 4225.38  113.49
   1   3  -5   -0.10    1.50
   1   3  -5   -0.90    2.10
   1   3  -5   -0.90    1.70
  -1  -3   5   -0.40    1.40
  -1  -3   5    1.60    1.90
  -1  -3   5    0.10    1.80
   0   3  -5 1081.59   36.50
   0   3  -5 1077.69   39.40
   0   3  -5 1098.19   34.80
   0  -3   5 1149.19   38.20
   0  -3   5 1132.59   32.40
   0  -3   5 1087.69   37.10
  -1   3  -5  433.36   18.80
  -1   3  -5  432.66   21.50
  -1   3  -5  424.36   19.60
   1  -3   5  430.46   19.80
   1  -3   5  450.55   13.80
   1  -3   5  422.36   20.40
  -2   3  -5  820.42   31.10
  -2   3  -5  891.41   32.40
  -2   3  -5  781.82   33.50
   2  -3   5  866.61   31.10
   2  -3   5  829.52   33.20
  -3   3  -5  711.33   31.50
  -3   3  -5  688.83   29.10
  -3   3  -5  654.63   28.40
   3  -3   5  683.53   26.70
   3  -3   5  681.83   30.60
  -4   3  -5  573.64   26.70
  -4   3  -5  507.25   25.70
  -4   3  -5  496.35   26.80
   4  -3   5  521.55   27.70
   4  -3   5  533.95   22.70
  -5   3  -5   94.39   11.40
  -5   3  -5  110.89   11.70
  -5   3  -5  106.39   12.30
   5  -3   5   96.19   11.90
   5  -3   5   78.19   10.70
  -6   3  -5   51.39   10.50
  -6   3  -5   81.99   12.10
  -6   3  -5   72.99   10.60
   6  -3   5   69.19   11.30
   6  -3   5   41.10   10.00
  -7   3  -5  122.99   15.70
  -7   3  -5  164.68   16.40
  -7   3  -5  110.69   14.50
   7  -3   5  147.19   16.10
   7  -3   5  107.79   15.50
  -8   3  -5   94.99   14.30
  -8   3  -5   74.69   14.80
  -8   3  -5   77.19   16.30
   8  -3   5   73.59   15.60
   8  -3   5   97.69   14.30
  11   2  -5  114.59   17.60
 -11  -2   5  123.19   15.10
 -11  -2   5  131.49   17.70
 -11  -2   5   99.89   15.90
  10   2  -5  155.88   18.20
 -10  -2   5  136.69   15.20
 -10  -2   5  137.89   17.00
 -10  -2   5  137.39   16.60
   9   2  -5    5.10    4.30
   9   2  -5    2.60    4.80
  -9  -2   5    3.40    4.30
  -9  -2   5   -0.40    3.80
  -9  -2   5    6.00    5.90
   8   2  -5  393.76   25.50
   8   2  -5  336.07   20.10
  -8  -2   5  310.97   22.60
  -8  -2   5  375.56   23.00
   7   2  -5  336.97   21.80
   7   2  -5  344.17   18.60
  -7  -2   5  316.27   17.60
  -7  -2   5  345.37   20.70
  -7  -2   5  327.27   21.40
   6   2  -5   -0.70    1.70
   6   2  -5   -0.60    3.00
  -6  -2   5   -0.40    1.80
  -6  -2   5   -0.90    2.10
  -6  -2   5   -0.60    2.30
   5   2  -5  495.75   19.60
   5   2  -5  532.55   24.70
  -5  -2   5  476.45   21.40
  -5  -2   5  467.75   23.50
  -5  -2   5  457.35   22.40
   4   2  -5  274.87   16.00
   4   2  -5  272.77   12.20
  -4  -2   5  275.17   15.00
  -4  -2   5  275.47    9.70
  -4  -2   5  277.97   15.30
  -4  -2   5  260.17   15.30
   3   2  -5  672.53   21.00
   3   2  -5  683.03   27.00
   3   2  -5  617.74   25.50
  -3  -2   5  667.93   20.70
  -3  -2   5  641.94   25.10
  -3  -2   5  684.63   26.00
  -3  -2   5  671.53   26.00
   2   2  -5 7451.55  183.48
   2   2  -5 7322.07  191.48
   2   2  -5 7442.26  190.28
  -2  -2   5 7380.56  188.18
  -2  -2   5 7334.87  190.38
  -2  -2   5 7338.07  185.78
   1   2  -5 9297.47  245.08
   1   2  -5 9502.65  243.78
   1   2  -5 9999.00  238.68
  -1  -2   5 9867.61  242.28
  -1  -2   5 9748.12  240.48
  -1  -2   5 9216.38  243.68
   0   2  -5   36.10    4.10
   0   2  -5   34.80    5.10
   0   2  -5   36.10    5.60
   0  -2   5   41.30    5.30
   0  -2   5   30.10    4.70
   0  -2   5   43.70    3.90
  -1   2  -5 3166.58   91.49
  -1   2  -5 3400.66   81.99
  -1   2  -5 3216.98   90.79
  -1   2  -5 3112.99   87.19
   1  -2   5 3245.38   90.89
   1  -2   5 3230.98   81.89
   1  -2   5 3146.19   88.29
  -2   2  -5  131.49    4.90
  -2   2  -5  105.69   10.20
  -2   2  -5   99.59    9.50
  -2   2  -5  106.39    8.90
   2  -2   5  125.59    9.00
   2  -2   5  112.89   10.20
  -3   2  -5  250.97   15.50
  -3   2  -5  274.27   17.30
  -3   2  -5  246.88   16.20
   3  -2   5  277.07   13.90
   3  -2   5  273.37   17.20
  -4   2  -5  217.58   16.20
  -4   2  -5  231.88   15.80
  -4   2  -5  204.28   15.70
   4  -2   5  180.68   14.60
   4  -2   5  200.48   15.60
  -5   2  -5   38.00    8.60
  -5   2  -5   60.59    9.00
  -5   2  -5   39.70    9.00
   5  -2   5   51.49   10.40
   5  -2   5   82.29   10.70
  -6   2  -5   16.30    6.60
  -6   2  -5    5.20    5.00
  -6   2  -5    6.00    4.90
   6  -2   5    9.10    5.50
   6  -2   5    4.90    5.40
  -7   2  -5  231.28   20.70
  -7   2  -5  233.68   20.90
  -7   2  -5  261.07   21.10
   7  -2   5  238.98   20.20
   7  -2   5  239.18   20.90
  -8   2  -5  159.28   18.10
  -8   2  -5  137.29   17.30
  -8   2  -5  153.58   17.70
   8  -2   5  124.29   17.00
   8  -2   5  137.69   16.40
  11   1  -5  125.69   17.40
 -11  -1   5  119.89   16.50
 -11  -1   5  131.89   17.00
 -11  -1   5  122.69   14.60
  10   1  -5  115.39   15.40
 -10  -1   5  106.99   14.50
 -10  -1   5  111.19   14.90
 -10  -1   5  100.59   12.80
   9   1  -5  127.49   14.90
   9   1  -5   86.29   10.80
  -9  -1   5  107.39   13.40
  -9  -1   5  109.39   12.50
  -9  -1   5   87.59   12.50
   8   1  -5  234.58   16.00
   8   1  -5  243.58   19.50
  -8  -1   5  261.77   19.30
  -8  -1   5  266.07   18.40
  -8  -1   5  225.78   14.90
  -8  -1   5  248.88   19.60
   7   1  -5  539.45   24.00
   7   1  -5  560.84   28.70
  -7  -1   5  562.44   24.40
  -7  -1   5  500.95   27.60
  -7  -1   5  572.94   27.90
  -7  -1   5  587.14   27.60
   6   1  -5  569.44   27.40
   6   1  -5  622.44   23.60
  -6  -1   5  580.44   28.00
  -6  -1   5  595.34   25.00
  -6  -1   5  605.44   19.20
  -6  -1   5  551.94   26.20
   5   1  -5   68.39    5.80
   5   1  -5   64.49    7.80
  -5  -1   5   85.99    9.10
  -5  -1   5   45.70    6.10
  -5  -1   5   63.39    4.50
  -5  -1   5   62.89    7.40
   4   1  -5 2666.73   79.59
   4   1  -5 2845.02   72.09
   4   1  -5 2705.43   79.19
  -4  -1   5 2800.12   71.89
  -4  -1   5 2734.73   78.09
  -4  -1   5 2767.92   80.19
  -4  -1   5 2680.53   78.69
   3   1  -5  713.83   19.60
   3   1  -5  675.03   26.20
   3   1  -5  653.03   26.30
  -3  -1   5  696.33   25.60
  -3  -1   5  677.73   26.00
  -3  -1   5  709.33   22.40
  -3  -1   5  673.33   26.20
   2   1  -5    3.30    2.70
   2   1  -5    3.20    2.40
   2   1  -5    5.50    1.10
  -2  -1   5    4.60    2.20
  -2  -1   5    4.60    2.40
  -2  -1   5    6.80    3.00
   1   1  -5 1167.08   39.00
   1   1  -5 1235.08   33.20
   1   1  -5 1229.88   39.10
  -1  -1   5 1179.88   38.60
  -1  -1   5 1251.97   37.90
  -1  -1   5 1228.98   36.40
   0   1  -5  304.27   12.30
   0   1  -5  298.97   15.60
   0   1  -5  336.67   15.80
   0  -1   5  303.67   14.60
   0  -1   5  308.37   12.20
   0  -1   5  301.97   15.10
  -1   1  -5   88.29    8.60
  -1   1  -5  104.09    7.50
  -1   1  -5   98.69    8.60
  -1   1  -5  102.89    5.80
   1  -1   5  100.39    8.80
   1  -1   5   99.49    7.70
   1  -1   5  107.19    7.90
  -2   1  -5 1225.48   42.30
  -2   1  -5 1235.28   43.30
  -2   1  -5 1192.28   39.90
  -2   1  -5 1274.57   34.40
   2  -1   5 1135.39   41.70
   2  -1   5 1225.78   40.60
   2  -1   5 1238.18   38.10
  -3   1  -5    6.60    3.30
  -3   1  -5    7.80    3.90
  -3   1  -5    6.80    3.30
  -3   1  -5    4.20    1.50
   3  -1   5   12.00    4.30
   3  -1   5   13.20    4.80
   3  -1   5    8.50    2.80
  -4   1  -5   19.70    6.90
  -4   1  -5   17.20    5.10
  -4   1  -5   23.10    6.20
   4  -1   5   16.70    5.60
   4  -1   5   14.10    5.30
  -5   1  -5    2.80    3.70
  -5   1  -5    6.30    4.20
  -5   1  -5    5.70    4.20
   5  -1   5    2.10    3.40
   5  -1   5    6.50    4.60
  -6   1  -5  530.85   30.50
  -6   1  -5  570.24   30.20
  -6   1  -5  541.55   30.80
   6  -1   5  533.05   29.50
   6  -1   5  571.44   31.10
  -7   1  -5   21.60    7.90
  -7   1  -5   24.90    8.70
  -7   1  -5    2.30    4.60
   7  -1   5   19.50    7.80
   7  -1   5   16.70    7.30
  -8   1  -5   50.09   12.90
  -8   1  -5   80.69   13.20
   8  -1   5   59.89   14.30
   8  -1   5   60.89   13.50
  11   0  -5   53.99   13.90
 -11   0   5   38.60   10.30
 -11   0   5   27.70   10.60
 -11   0   5   42.10   11.90
  10   0  -5  166.48   18.30
 -10   0   5  184.98   18.70
 -10   0   5  199.78   19.50
 -10   0   5  169.08   16.20
   9   0  -5   28.10    8.60
   9   0  -5   36.80    8.60
  -9   0   5   28.00    8.60
  -9   0   5   25.60    8.70
  -9   0   5   42.60    9.20
   8   0  -5    2.00    3.90
   8   0  -5    1.30    3.10
  -8   0   5    1.20    3.30
  -8   0   5   -3.00    2.60
  -8   0   5    3.00    2.90
  -8   0   5    1.70    3.30
   7   0  -5  241.98   14.30
   7   0  -5  219.28   16.40
  -7   0   5  237.68   14.90
  -7   0   5  224.28   15.70
  -7   0   5  220.78   16.10
  -7   0   5  210.88   16.60
   6   0  -5  890.81   30.10
   6   0  -5  825.02   34.30
  -6   0   5  906.11   28.10
  -6   0   5  878.11   35.70
  -6   0   5  845.72   32.30
  -6   0   5  796.22   33.10
  -6   0   5  836.92   33.50
   5   0  -5  174.98   12.30
   5   0  -5  181.28    9.30
  -5   0   5  171.18   11.60
  -5   0   5  147.99   11.40
  -5   0   5  158.28   12.30
  -5   0   5  171.78    9.20
   4   0  -5  338.97   16.60
   4   0  -5  353.36   12.20
   4   0  -5  329.77   17.60
  -4   0   5  355.76   17.00
  -4   0   5  357.86   14.40
  -4   0   5  344.07   17.10
  -4   0   5  377.56   18.40
   3   0  -5  665.23   26.10
   3   0  -5  683.93   24.80
  -3   0   5  643.94   24.90
  -3   0   5  705.43   23.30
  -3   0   5  682.33   25.70
  -3   0   5  655.93   25.70
   2   0  -5  429.66   18.70
   2   0  -5  419.46   17.20
  -2   0   5  436.86   18.40
  -2   0   5  404.86   17.10
  -2   0   5  406.16   16.60
   1   0  -5   15.50    3.50
   1   0  -5   23.70    5.10
  -1   0   5   25.00    5.00
  -1   0   5   16.50    3.90
  -1   0   5   26.00    2.50
  -1   0   5   23.00    3.70
   0   0  -5  182.88   10.50
   0   0  -5  162.88   11.40
   0   0  -5  188.08    9.40
   0   0  -5  191.48    9.00
   0   0   5  178.48   10.30
   0   0   5  183.38   11.40
   0   0   5  183.38    9.10
   0   0   5  190.18    9.50
  -1   0  -5  232.78   11.80
  -1   0  -5  223.68   14.20
  -1   0  -5  241.38   13.20
  -1   0  -5  235.88   10.80
   1   0   5  234.38   13.80
   1   0   5  233.28   12.10
   1   0   5  224.28   11.40
  -2   0  -5  156.38   12.60
  -2   0  -5  162.38   10.90
  -2   0  -5  173.78   11.80
  -2   0  -5  176.08    9.20
   2   0   5  198.28   10.00
   2   0   5  183.78   11.70
   2   0   5  154.18   11.90
  -3   0  -5  181.78   14.40
  -3   0  -5  194.88   13.10
  -3   0  -5  174.28   13.00
   3   0   5  193.08   14.10
   3   0   5  195.18    9.90
   3   0   5  193.48   13.50
  -4   0  -5  321.07   18.70
  -4   0  -5  283.67   19.40
  -4   0  -5  250.47   12.50
  -4   0  -5  307.07   18.70
   4   0   5  307.27   18.80
   4   0   5  286.37   18.40
  -5   0  -5   75.29   10.60
  -5   0  -5   53.39    8.80
   5   0   5   57.99    8.90
   5   0   5   44.00    9.10
  -6   0  -5   47.10   10.60
  -6   0  -5   32.40    9.10
   6   0   5   46.70   10.80
   6   0   5   38.30    9.30
  -7   0  -5  109.49   13.90
  -7   0  -5   83.19   13.50
   7   0   5  107.59   14.40
   7   0   5   84.39   12.30
  -8   0  -5   34.10   10.10
  -8   0  -5   42.10   11.90
   8   0   5   48.00   12.70
   8   0   5   35.10    9.60
  11  -1  -5   13.90    7.30
 -11   1   5    7.90    6.80
 -11   1   5   15.40    7.90
 -11   1   5   10.20    5.90
  10  -1  -5   -3.10    3.30
 -10   1   5    0.00    4.20
 -10   1   5   -0.10    3.40
 -10   1   5   -0.70    4.30
   9  -1  -5  125.29   13.90
   9  -1  -5  104.39   11.40
  -9   1   5  106.99   13.60
  -9   1   5   99.49   11.80
  -9   1   5  111.99   13.70
   8  -1  -5   88.19   10.90
   8  -1  -5   82.79    9.30
  -8   1   5   87.49   10.90
  -8   1   5   80.69    9.00
  -8   1   5   84.49   10.10
  -8   1   5   81.79   11.10
  -8   1   5   80.99    9.10
   7  -1  -5   33.80    6.30
   7  -1  -5   24.50    6.70
  -7   1   5   32.80    6.00
  -7   1   5   29.50    6.90
  -7   1   5   29.30    7.00
  -7   1   5   36.10    5.10
  -7   1   5   37.70    6.00
  -7   1   5   24.90    7.00
   6  -1  -5  262.87   13.30
   6  -1  -5  246.48   15.70
  -6   1   5  254.17   13.20
  -6   1   5  231.88   14.80
  -6   1   5  238.58   16.20
  -6   1   5  239.58   15.50
  -6   1   5  247.78   12.80
  -6   1   5  272.37   15.90
   5  -1  -5  649.14   22.60
   5  -1  -5  668.53   26.80
   5  -1  -5  644.84   28.00
  -5   1   5  672.53   24.60
  -5   1   5  681.23   22.60
  -5   1   5  655.13   27.30
  -5   1   5  684.03   27.20
  -5   1   5  673.83   28.10
  -5   1   5  712.33   26.60
   4  -1  -5   23.30    5.50
   4  -1  -5   23.80    2.80
   4  -1  -5   28.90    4.50
  -4   1   5   20.40    2.60
  -4   1   5   23.10    5.10
  -4   1   5   27.40    5.50
  -4   1   5   21.60    4.30
  -4   1   5   18.40    4.80
   3  -1  -5  767.92   26.00
   3  -1  -5  768.32   28.70
  -3   1   5  749.13   28.10
  -3   1   5  803.32   20.90
  -3   1   5  763.82   26.70
  -3   1   5  763.92   28.10
   2  -1  -5   11.40    3.50
   2  -1  -5   12.20    3.00
  -2   1   5   11.20    3.40
  -2   1   5   10.00    3.20
  -2   1   5    8.40    3.20
  -2   1   5    9.10    1.30
   1  -1  -5 1435.26   40.60
   1  -1  -5 1415.66   42.20
   1  -1  -5 1424.56   44.50
  -1   1   5 1339.37   43.30
  -1   1   5 1358.36   42.10
  -1   1   5 1410.36   42.90
  -1   1   5 1406.36   38.10
   0  -1  -5  281.97   15.40
   0  -1  -5  253.07   12.10
   0  -1  -5  258.27   12.50
   0   1   5  262.27   14.40
   0   1   5  274.47   13.00
   0   1   5  282.07   12.10
  -1  -1  -5    5.20    2.30
  -1  -1  -5    0.90    2.70
  -1  -1  -5    4.00    2.50
   1   1   5    0.80    2.00
   1   1   5    4.50    2.10
   1   1   5    4.50    2.40
  -2  -1  -5  223.88   13.10
  -2  -1  -5  214.98   11.60
  -2  -1  -5  205.88   14.90
   2   1   5  177.68   13.20
   2   1   5  228.38   10.70
   2   1   5  227.28   13.50
  -3  -1  -5    0.00    1.60
  -3  -1  -5    1.00    2.10
  -3  -1  -5    0.70    2.30
   3   1   5   -2.10    1.80
   3   1   5    1.40    2.40
  -4  -1  -5  373.86   23.20
  -4  -1  -5  388.56   21.80
  -4  -1  -5  391.76   17.30
   4   1   5  378.76   22.00
   4   1   5  395.16   22.00
  -5  -1  -5   47.30   10.30
  -5  -1  -5   32.60    8.00
   5   1   5   35.60    8.20
   5   1   5   39.20    8.80
  -6  -1  -5    8.20    4.80
  -6  -1  -5    6.90    5.80
   6   1   5    1.00    5.00
   6   1   5    3.00    4.70
  -7  -1  -5   92.79   14.30
  -7  -1  -5   84.59   13.00
   7   1   5   58.59   12.90
   7   1   5   67.19   11.40
  -8  -1  -5  125.99   16.30
  -8  -1  -5  147.39   18.50
   8   1   5  149.39   17.00
   8   1   5  129.59   16.80
  11  -2  -5  120.19   16.30
 -11   2   5  106.79   13.60
 -11   2   5   84.59   16.30
 -11   2   5   81.29   16.00
  10  -2  -5  171.08   18.10
 -10   2   5  165.58   17.60
 -10   2   5  175.98   16.10
 -10   2   5  176.38   18.00
 -10   2   5  160.48   15.40
   9  -2  -5   21.20    6.30
   9  -2  -5   24.10    8.20
  -9   2   5   22.50    7.10
  -9   2   5   20.60    6.10
  -9   2   5   17.00    7.40
  -9   2   5   29.30    6.80
  -9   2   5   21.30    8.20
   8  -2  -5  247.68   18.40
   8  -2  -5  255.37   16.20
  -8   2   5  232.58   15.40
  -8   2   5  256.57   18.70
  -8   2   5  269.87   15.60
  -8   2   5  228.28   16.60
  -8   2   5  244.18   16.30
  -8   2   5  225.48   17.50
   7  -2  -5  139.79   12.50
   7  -2  -5  134.19   10.50
  -7   2   5  128.69   10.20
  -7   2   5  131.69   10.20
  -7   2   5  137.79   11.80
  -7   2   5  114.89   11.80
  -7   2   5  126.09   11.40
  -7   2   5  123.79   11.70
   6  -2  -5    0.30    2.10
  -6   2   5    1.20    2.60
  -6   2   5    2.20    2.70
  -6   2   5   -1.30    1.70
  -6   2   5    0.00    2.30
  -6   2   5    3.90    2.60
  -6   2   5    1.50    1.90
   5  -2  -5   81.89    8.70
   5  -2  -5   89.29    8.10
  -5   2   5   96.29    9.10
  -5   2   5  110.49    8.60
  -5   2   5  108.29    8.90
  -5   2   5   97.79    6.90
  -5   2   5  106.09    9.40
  -5   2   5   88.79    9.00
   4  -2  -5  492.45   22.10
   4  -2  -5  500.55   19.50
  -4   2   5  469.25   21.60
  -4   2   5  504.25   22.40
  -4   2   5  497.05   21.00
  -4   2   5  525.35   22.20
  -4   2   5  517.25   17.30
   3  -2  -5  510.65   18.00
   3  -2  -5  469.15   21.00
  -3   2   5  529.65   21.70
  -3   2   5  520.25   22.10
  -3   2   5  504.35   21.20
  -3   2   5  532.85   16.60
   2  -2  -5  392.66   13.70
   2  -2  -5  372.76   17.20
   2  -2  -5  394.36   18.00
  -2   2   5  343.77   17.00
  -2   2   5  411.26   13.60
  -2   2   5  383.96   17.70
  -2   2   5  358.46   17.00
   1  -2  -5  725.63   21.30
   1  -2  -5  676.53   25.00
   1  -2  -5  671.63   26.20
  -1   2   5  643.74   24.80
  -1   2   5  667.53   22.00
  -1   2   5  680.73   25.20
  -1   2   5  659.93   25.90
   0  -2  -5   51.29    6.70
   0  -2  -5   58.69    4.90
   0  -2  -5   55.39    6.00
   0   2   5   51.99    5.60
   0   2   5   45.80    5.00
   0   2   5   63.19    7.10
  -1  -2  -5  101.89    8.40
  -1  -2  -5  114.89    8.00
  -1  -2  -5  109.39   10.30
   1   2   5  122.59    9.00
   1   2   5  111.19    7.80
   1   2   5  109.69    9.60
  -2  -2  -5  393.56   18.40
  -2  -2  -5  349.67   20.80
  -2  -2  -5  382.56   18.20
   2   2   5  417.76   19.90
   2   2   5  409.66   15.90
   2   2   5  446.76   21.60
  -3  -2  -5  529.75   23.70
  -3  -2  -5  540.65   27.40
  -3  -2  -5  486.95   21.90
   3   2   5  554.84   25.80
   3   2   5  514.15   24.80
  -4  -2  -5  247.18   14.40
  -4  -2  -5  221.98   18.10
  -4  -2  -5  266.27   17.00
   4   2   5  298.47   18.60
   4   2   5  251.27   17.60
  -5  -2  -5   16.00    4.70
  -5  -2  -5   11.90    6.20
  -5  -2  -5    8.80    4.80
   5   2   5   10.00    5.00
   5   2   5   11.50    5.70
  -6  -2  -5   52.59   10.80
  -6  -2  -5   84.19   12.70
   6   2   5   77.99   12.00
   6   2   5   67.79   10.60
  -7  -2  -5    1.20    5.70
  -7  -2  -5   -0.20    4.50
   7   2   5   -8.80    3.40
   7   2   5    1.10    4.60
  -8  -2  -5   -0.10    4.90
  -8  -2  -5    1.30    5.00
   8   2   5    5.90    7.20
  11  -3  -5   52.59   13.10
 -11   3   5   36.90   10.30
 -11   3   5   68.49   14.40
  10  -3  -5  315.27   23.90
 -10   3   5  243.78   18.90
 -10   3   5  261.27   21.40
 -10   3   5  269.67   22.00
 -10   3   5  267.37   19.80
   9  -3  -5   93.19   12.10
   9  -3  -5   82.59   10.50
  -9   3   5  111.99   12.90
  -9   3   5  118.29   12.00
  -9   3   5   84.59   11.60
  -9   3   5  104.59   11.70
  -9   3   5   98.29   11.10
   8  -3  -5  287.27   17.80
   8  -3  -5  259.37   19.00
  -8   3   5  244.98   18.40
  -8   3   5  307.47   19.80
  -8   3   5  278.77   17.40
  -8   3   5  304.57   17.80
  -8   3   5  293.27   18.40
  -8   3   5  236.38   17.30
   7  -3  -5  567.34   27.40
  -7   3   5  606.34   27.80
  -7   3   5  622.74   29.10
  -7   3   5  597.14   25.10
  -7   3   5  609.24   27.80
  -7   3   5  587.64   27.20
  -7   3   5  596.24   26.70
   6  -3  -5    0.30    2.00
   6  -3  -5    2.40    2.60
  -6   3   5   -0.40    2.10
  -6   3   5    4.40    2.60
  -6   3   5    1.30    2.20
  -6   3   5    3.00    2.70
  -6   3   5    4.50    3.30
  -6   3   5    1.50    2.80
   5  -3  -5  124.29    9.10
   5  -3  -5  132.89   10.80
  -5   3   5  112.39   10.20
  -5   3   5  112.99   10.00
  -5   3   5  123.29   10.70
  -5   3   5  131.79    8.60
  -5   3   5  140.79   11.20
  -5   3   5  117.09    8.80
   4  -3  -5  515.85   19.20
   4  -3  -5  532.45   22.70
  -4   3   5  494.65   18.70
  -4   3   5  505.65   22.80
  -4   3   5  525.45   23.50
  -4   3   5  537.55   18.90
  -4   3   5  496.25   22.50
   3  -3  -5   18.10    2.60
   3  -3  -5   13.00    3.80
   3  -3  -5   23.20    5.00
  -3   3   5   20.30    4.80
  -3   3   5   11.20    3.90
  -3   3   5   24.40    5.50
  -3   3   5   16.40    3.30
   2  -3  -5  939.21   24.40
   2  -3  -5  858.01   31.30
   2  -3  -5  890.11   31.90
  -2   3   5  912.81   32.90
  -2   3   5  903.01   28.20
  -2   3   5  883.01   32.10
  -2   3   5  818.52   31.40
   1  -3  -5   23.60    2.20
   1  -3  -5   22.30    5.20
   1  -3  -5   22.50    4.90
  -1   3   5   26.20    5.80
  -1   3   5   20.20    4.60
  -1   3   5   29.00    4.20
   0  -3  -5  194.58   12.40
   0  -3  -5  207.88   13.70
   0  -3  -5  225.18    9.40
   0   3   5  220.48   12.10
   0   3   5  191.18   11.30
   0   3   5  189.28   13.00
  -1  -3  -5   10.40    4.20
  -1  -3  -5   14.80    3.30
  -1  -3  -5    9.20    3.50
   1   3   5   15.90    5.00
   1   3   5   12.40    3.90
   1   3   5   15.60    3.70
  -2  -3  -5  106.59    8.60
  -2  -3  -5  133.59   12.10
  -2  -3  -5  128.69   10.40
   2   3   5  111.19   10.50
   2   3   5  102.59   10.10
   2   3   5  114.59    7.70
  -3  -3  -5   24.20    7.20
  -3  -3  -5   21.60    5.70
  -3  -3  -5   21.50    5.40
   3   3   5   23.50    6.30
   3   3   5   20.00    6.10
  -4  -3  -5    3.70    3.40
  -4  -3  -5    8.80    5.00
  -4  -3  -5    6.10    3.80
   4   3   5    2.90    3.80
   4   3   5    5.30    4.20
  -5  -3  -5  177.68   13.50
  -5  -3  -5  155.78   14.10
  -5  -3  -5  172.78   16.80
   5   3   5  155.98   15.40
   5   3   5  178.48   15.60
  -6  -3  -5    1.50    4.60
  -6  -3  -5    2.90    4.40
   6   3   5   13.30    7.20
   6   3   5   12.50    6.30
  -7  -3  -5    3.40    5.20
  -7  -3  -5    9.90    6.30
   7   3   5    2.40    7.60
   7   3   5    8.70    7.30
  -8  -3  -5    1.00    5.90
  -8  -3  -5    2.80    5.20
   8   3   5    1.20    6.30
  11  -4  -5   10.20    7.10
 -11   4   5    0.20    5.20
 -11   4   5    3.90    5.60
  10  -4  -5  128.89   16.00
 -10   4   5  168.08   15.50
 -10   4   5  146.39   16.20
 -10   4   5  156.08   14.90
 -10   4   5  170.08   17.10
   9  -4  -5   58.99    9.30
  -9   4   5   66.69   10.00
  -9   4   5   45.50    9.60
  -9   4   5   47.00    9.40
  -9   4   5   53.09   10.10
  -9   4   5   48.80   10.20
  -9   4   5   54.79    8.90
  -8   4   5   97.79   11.00
  -8   4   5  100.89   10.90
  -8   4   5   80.39   10.00
  -8   4   5   73.39    9.20
  -8   4   5  103.59   11.50
  -8   4   5   94.89   10.90
   7  -4  -5 1219.58   44.60
  -7   4   5 1141.79   43.50
  -7   4   5 1174.08   41.30
  -7   4   5 1188.68   43.90
  -7   4   5 1161.68   42.30
  -7   4   5 1197.08   45.00
  -7   4   5 1076.69   42.70
   6  -4  -5   27.90    6.30
   6  -4  -5   29.20    6.00
  -6   4   5   22.50    5.20
  -6   4   5   32.20    5.40
  -6   4   5   28.30    6.40
  -6   4   5   30.80    6.90
  -6   4   5   36.00    7.50
  -6   4   5   20.70    5.90
   5  -4  -5    2.40    2.90
   5  -4  -5    5.70    3.30
   5  -4  -5    2.40    2.20
  -5   4   5    1.80    2.70
  -5   4   5    0.80    2.00
  -5   4   5    3.00    2.50
  -5   4   5    3.70    2.90
  -5   4   5   -0.40    2.20
  -5   4   5    1.00    2.70
   4  -4  -5   12.40    4.10
   4  -4  -5    7.00    3.30
   4  -4  -5   16.50    3.20
  -4   4   5    7.60    3.60
  -4   4   5   18.10    3.30
  -4   4   5   10.90    3.30
  -4   4   5    9.30    4.10
  -4   4   5   16.70    4.80
   3  -4  -5   23.90    2.40
   3  -4  -5   12.40    3.80
   3  -4  -5   21.30    5.30
  -3   4   5   24.40    4.60
  -3   4   5   26.80    6.10
  -3   4   5   22.50    5.70
  -3   4   5   22.10    5.30
   2  -4  -5  702.43   27.20
   2  -4  -5  726.13   28.60
  -2   4   5  730.43   28.80
  -2   4   5  698.63   25.50
  -2   4   5  736.43   29.70
   1  -4  -5   97.49    9.10
   1  -4  -5  107.99    9.30
  -1   4   5  121.99    9.60
  -1   4   5  120.49   10.40
  -1   4   5  100.49    8.20
   0  -4  -5  306.97   17.40
   0  -4  -5  318.47   17.50
   0  -4  -5  315.57   11.40
   0   4   5  309.37   16.00
   0   4   5  303.67   15.70
   0   4   5  326.47   18.10
  -1  -4  -5   42.40    6.50
  -1  -4  -5   40.40    4.40
  -1  -4  -5   46.30    7.00
   1   4   5   47.40    7.00
   1   4   5   50.19    5.70
   1   4   5   43.40    6.50
  -2  -4  -5  228.48   12.50
  -2  -4  -5  239.28   16.60
  -2  -4  -5  211.28   14.70
   2   4   5  211.48   14.90
   2   4   5  212.18   15.10
   2   4   5  221.08   11.80
  -3  -4  -5  156.28   11.60
  -3  -4  -5  138.09   12.20
  -3  -4  -5  159.78   14.50
   3   4   5  153.18   13.20
   3   4   5  153.78   13.70
  -4  -4  -5   55.99    8.00
  -4  -4  -5   47.40   10.20
  -4  -4  -5   34.10    7.40
   4   4   5   42.20    9.20
   4   4   5   55.89    9.10
  -5  -4  -5  148.29   14.20
  -5  -4  -5  169.48   14.00
  -5  -4  -5  160.18   16.40
   5   4   5  170.88   16.70
   5   4   5  169.28   15.20
  -6  -4  -5   15.40    5.90
  -6  -4  -5    9.80    5.50
  -6  -4  -5   14.00    7.20
   6   4   5    4.50    4.90
   6   4   5   10.90    6.20
  -7  -4  -5  144.29   15.90
  -7  -4  -5  125.79   17.00
   7   4   5  136.59   17.40
  -8  -4  -5    0.80    5.40
  -8  -4  -5    5.10    6.60
   8   4   5   -3.30    6.30
 -11   5   5   26.50    9.80
 -10   5   5   15.20    7.20
 -10   5   5   16.60    6.80
 -10   5   5   14.20    6.40
 -10   5   5   11.80    6.60
  -9   5   5   72.69   10.40
  -9   5   5   90.59   11.60
  -9   5   5   58.29    9.60
  -9   5   5   72.59   10.20
  -9   5   5   69.99   10.50
  -9   5   5   96.59   11.70
   8  -5  -5   39.60    8.90
  -8   5   5   25.60    7.70
  -8   5   5   34.20    7.80
  -8   5   5   28.10    7.70
  -8   5   5   21.10    6.90
  -8   5   5   16.40    5.80
  -8   5   5   32.40    7.70
   7  -5  -5   97.69   10.80
   7  -5  -5  102.49   10.60
  -7   5   5  100.49   10.70
  -7   5   5  113.89   12.00
  -7   5   5  131.89   12.50
  -7   5   5  118.19   11.10
  -7   5   5  124.39   12.50
  -7   5   5  118.29   10.80
   6  -5  -5  217.58   15.30
   6  -5  -5  201.68   14.20
  -6   5   5  226.88   14.70
  -6   5   5  210.98   12.90
  -6   5   5  213.28   16.10
  -6   5   5  199.38   15.10
  -6   5   5  206.88   15.70
  -6   5   5  224.78   14.30
   5  -5  -5   75.39    8.70
   5  -5  -5   64.99    7.40
  -5   5   5   65.09    6.30
  -5   5   5   71.79    9.10
  -5   5   5   74.09    7.70
  -5   5   5   75.79    9.40
  -5   5   5   83.19    9.10
   4  -5  -5   55.79    7.40
   4  -5  -5   42.10    5.90
  -4   5   5   42.10    7.10
  -4   5   5   54.99    7.60
  -4   5   5   44.80    7.10
  -4   5   5   42.60    5.90
  -4   5   5   54.49    4.50
   3  -5  -5  144.29   10.30
   3  -5  -5  114.69   10.50
  -3   5   5  127.79   11.40
  -3   5   5  126.69   11.60
  -3   5   5  161.28   10.70
   2  -5  -5  858.11   33.80
   2  -5  -5  910.31   32.40
  -2   5   5  875.91   35.10
  -2   5   5  847.82   31.50
  -2   5   5  875.21   34.00
   1  -5  -5  302.77   18.00
   1  -5  -5  344.57   17.90
  -1   5   5  337.97   19.30
  -1   5   5  321.67   16.80
  -1   5   5  318.97   17.60
   0  -5  -5    1.80    2.90
   0  -5  -5    7.20    3.70
   0   5   5    4.60    2.50
   0   5   5    8.30    3.60
   0   5   5   13.20    4.60
  -1  -5  -5  924.81   36.20
  -1  -5  -5  879.61   35.70
   1   5   5  846.82   28.40
   1   5   5  861.11   34.80
   1   5   5  864.81   35.70
   1   5   5  904.71   32.00
  -2  -5  -5   30.70    7.70
  -2  -5  -5   40.70    8.70
   2   5   5   14.10    5.20
   2   5   5   29.40    6.20
   2   5   5   36.90    8.20
  -3  -5  -5    1.00    2.50
  -3  -5  -5    5.40    4.00
  -3  -5  -5    3.00    3.30
   3   5   5   -0.20    3.40
   3   5   5    0.30    3.40
  -4  -5  -5   22.90    7.30
  -4  -5  -5   14.80    6.70
  -4  -5  -5   17.00    5.50
   4   5   5   19.80    6.70
   4   5   5   25.60    8.10
  -5  -5  -5  335.17   24.90
  -5  -5  -5  327.97   21.40
  -5  -5  -5  340.47   21.70
   5   5   5  344.77   22.40
   5   5   5  308.87   23.20
  -6  -5  -5   35.30    8.90
  -6  -5  -5   24.10   10.30
   6   5   5   30.20    9.70
  -7  -5  -5  156.58   19.00
   7   5   5  130.29   16.90
   7   5   5  136.59   17.90
 -10   6   5   -0.50    3.80
 -10   6   5    1.30    5.10
 -10   6   5   -0.20    4.90
   9  -6  -5    7.80    4.90
  -9   6   5    3.20    4.60
  -9   6   5    4.60    4.70
  -9   6   5    3.30    4.40
  -9   6   5    2.80    4.60
   8  -6  -5   24.30    7.00
  -8   6   5   25.10    8.00
  -8   6   5   22.40    7.60
  -8   6   5   34.60    8.10
  -8   6   5   30.60    7.70
  -8   6   5   36.90    9.30
   7  -6  -5   59.89    8.80
  -7   6   5   37.50    8.60
  -7   6   5   62.19    9.60
  -7   6   5   41.40    8.30
  -7   6   5   61.89    8.40
  -7   6   5   52.29   10.50
   6  -6  -5    8.10    4.40
   6  -6  -5    6.40    3.20
  -6   6   5    2.00    3.60
  -6   6   5    8.50    4.40
  -6   6   5    9.10    4.20
  -6   6   5    7.50    4.40
   5  -6  -5  122.09   11.50
   5  -6  -5  139.29   10.70
  -5   6   5  132.19   11.20
  -5   6   5  108.79   11.90
  -5   6   5  143.19   13.40
  -5   6   5  123.29   11.80
   4  -6  -5  275.27   17.50
   4  -6  -5  261.37   14.80
  -4   6   5  275.87   18.50
  -4   6   5  276.27   18.40
  -4   6   5  235.68   15.20
   3  -6  -5   49.10    6.30
   3  -6  -5   60.99    8.20
  -3   6   5   51.49    7.90
  -3   6   5   60.49    8.60
  -3   6   5   80.99    8.20
   2  -6  -5  897.51   36.30
   2  -6  -5  914.01   33.20
  -2   6   5  910.21   36.30
  -2   6   5  900.01   37.30
  -2   6   5  906.21   34.40
   1  -6  -5  595.64   25.40
   1  -6  -5  560.64   27.00
  -1   6   5  516.85   26.50
  -1   6   5  559.24   25.80
  -1   6   5  570.54   25.70
   0  -6  -5  132.99   11.40
   0  -6  -5  135.09   12.50
   0   6   5  140.89   11.30
   0   6   5  143.99   13.00
   0   6   5  118.49   11.10
  -1  -6  -5  604.24   28.10
  -1  -6  -5  609.74   29.40
   1   6   5  590.84   28.40
   1   6   5  548.35   27.80
   1   6   5  598.54   25.50
  -2  -6  -5  107.09   12.10
  -2  -6  -5  123.79    9.90
  -2  -6  -5  133.69   12.80
   2   6   5  119.29   12.20
   2   6   5  110.99   12.30
  -3  -6  -5  138.99   13.70
  -3  -6  -5  120.19   13.30
   3   6   5  133.59   13.50
   3   6   5  121.29   13.80
  -4  -6  -5   -2.30    3.00
  -4  -6  -5   -1.00    3.50
   4   6   5    0.00    4.40
   4   6   5    2.10    4.90
  -5  -6  -5  263.97   20.20
  -5  -6  -5  256.67   22.30
   5   6   5  262.87   19.80
   5   6   5  279.87   23.20
  -6  -6  -5   43.60   10.10
  -6  -6  -5   37.20   10.70
   6   6   5   34.20   10.80
  -7  -6  -5   -0.50    6.00
   7   6   5    3.80    8.60
 -10   7   5   85.79   14.10
 -10   7   5   85.09   13.30
 -10   7   5  106.49   13.80
   9  -7  -5    0.60    4.70
  -9   7   5    0.60    4.20
  -9   7   5    0.80    4.50
  -9   7   5    2.90    4.70
  -9   7   5    0.10    4.70
   8  -7  -5   10.50    6.70
   8  -7  -5   27.10    7.70
  -8   7   5   23.70    7.40
  -8   7   5   25.50    7.80
  -8   7   5   27.10    8.50
  -8   7   5   20.90    7.60
   7  -7  -5  109.49   11.80
  -7   7   5   98.79   12.80
  -7   7   5   89.89   11.00
  -7   7   5   96.19   13.10
  -7   7   5  113.69   12.20
   6  -7  -5   29.20    7.60
  -6   7   5   49.90    9.40
  -6   7   5   23.50    7.60
  -6   7   5   40.10    9.00
   5  -7  -5   25.90    6.80
  -5   7   5   21.80    7.00
  -5   7   5   24.90    7.50
  -5   7   5   32.30    7.60
   4  -7  -5  220.48   16.40
  -4   7   5  209.88   17.20
  -4   7   5  233.88   17.70
  -4   7   5  247.08   16.50
   3  -7  -5   93.49   10.50
  -3   7   5   95.79   11.30
  -3   7   5   98.79   11.20
  -3   7   5  100.59   10.30
   2  -7  -5  194.68   15.50
   2  -7  -5  218.08   13.50
  -2   7   5  186.68   14.40
  -2   7   5  179.08   14.70
  -2   7   5  216.18   16.70
   1  -7  -5  210.38   16.20
   1  -7  -5  235.38   14.80
  -1   7   5  236.68   16.20
  -1   7   5  228.68   16.40
  -1   7   5  220.08   16.90
   0  -7  -5  367.56   19.90
   0  -7  -5  334.07   19.70
   0  -7  -5  288.47   20.00
   0   7   5  344.47   21.40
   0   7   5  314.87   19.70
   0   7   5  317.27   19.30
  -1  -7  -5    3.30    3.30
  -1  -7  -5   12.60    5.50
  -1  -7  -5    8.70    4.50
   1   7   5   14.20    5.80
   1   7   5   11.30    5.40
   1   7   5   19.40    5.50
  -2  -7  -5   51.89    8.60
  -2  -7  -5   39.30    9.60
   2   7   5   30.50    7.90
   2   7   5   47.40   10.80
  -3  -7  -5  283.47   20.50
  -3  -7  -5  302.97   21.60
   3   7   5  265.17   21.10
   3   7   5  237.68   18.60
  -4  -7  -5   75.99   12.40
  -4  -7  -5   97.79   13.00
   4   7   5   72.29   14.30
   4   7   5   86.09   12.00
  -5  -7  -5    0.30    5.20
  -5  -7  -5    0.40    4.20
   5   7   5   -3.30    4.70
  -6  -7  -5   56.59   13.20
  -6  -7  -5   60.99   12.50
   6   7   5   94.79   17.80
  10  -8  -5   80.19   13.30
   9  -8  -5   51.79   12.40
  -9   8   5   34.50   10.10
  -9   8   5   43.70   11.50
  -9   8   5   33.90    9.60
   8  -8  -5   14.70    7.90
   8  -8  -5   13.50    6.20
  -8   8   5    6.90    6.00
  -8   8   5   18.20    6.70
  -8   8   5    6.40    5.10
   7  -8  -5   86.49   11.50
   7  -8  -5   89.19   13.00
  -7   8   5   74.69   12.20
  -7   8   5   95.69   11.80
  -7   8   5  104.69   14.20
   6  -8  -5   71.59   12.10
   6  -8  -5   83.19   11.30
  -6   8   5   87.59   12.70
  -6   8   5  102.99   13.10
  -6   8   5  101.19   11.70
   5  -8  -5    8.90    4.70
   5  -8  -5    5.10    5.30
  -5   8   5    5.90    4.70
  -5   8   5    0.60    3.90
  -5   8   5    8.70    5.50
   4  -8  -5  120.49   13.70
   4  -8  -5  115.29   12.40
  -4   8   5  112.29   13.30
  -4   8   5  146.99   14.80
  -4   8   5   96.49   11.40
   3  -8  -5  262.67   20.10
   3  -8  -5  332.37   21.40
  -3   8   5  312.57   21.80
  -3   8   5  326.07   20.00
  -3   8   5  314.27   21.60
   2  -8  -5    4.90    4.60
   2  -8  -5   18.60    6.10
  -2   8   5   16.20    6.70
  -2   8   5   22.30    6.70
  -2   8   5   11.20    5.70
   1  -8  -5  182.98   15.40
   1  -8  -5  162.18   15.20
  -1   8   5  167.78   14.70
  -1   8   5  196.38   16.10
  -1   8   5  180.38   16.00
   0  -8  -5   37.70    9.20
   0  -8  -5   20.80    6.10
   0   8   5   25.90    7.30
   0   8   5   32.10    8.40
   0   8   5   28.30    8.00
  -1  -8  -5  362.16   21.30
  -1  -8  -5  353.86   23.80
  -1  -8  -5  361.16   21.10
   1   8   5  360.46   23.60
   1   8   5  362.76   23.10
   1   8   5  346.67   21.00
  -2  -8  -5   78.99   10.50
  -2  -8  -5   92.99   12.50
   2   8   5   74.89   11.50
   2   8   5   71.69   10.70
  -3  -8  -5  669.43   34.90
  -3  -8  -5  604.94   32.00
   3   8   5  568.54   31.60
   3   8   5  644.24   35.60
  -4  -8  -5  150.38   16.60
  -4  -8  -5  184.38   18.10
   4   8   5  127.19   16.40
  -5  -8  -5   10.10    7.10
  -5  -8  -5    3.00    5.40
   5   8   5    9.60    7.70
   9  -9  -5   71.39   14.20
  -9   9   5   44.90   10.80
  -9   9   5   33.70   10.90
  -9   9   5   58.29   14.20
   8  -9  -5   45.90   12.00
  -8   9   5   47.40   12.20
  -8   9   5   35.70   11.10
  -8   9   5   54.29   11.90
   7  -9  -5    1.90    4.60
   7  -9  -5    1.30    5.10
  -7   9   5   -0.70    4.40
  -7   9   5    4.60    5.20
  -7   9   5    3.70    4.90
   6  -9  -5  425.36   28.50
   6  -9  -5  388.26   24.60
  -6   9   5  414.26   25.30
  -6   9   5  367.06   26.70
  -6   9   5  413.26   28.00
   5  -9  -5  127.99   15.50
   5  -9  -5  114.09   13.10
  -5   9   5  135.39   15.50
  -5   9   5  100.69   13.80
  -5   9   5  105.49   12.70
   4  -9  -5   50.09   11.10
   4  -9  -5   30.40    8.40
  -4   9   5   27.80    8.70
  -4   9   5   25.20    8.40
  -4   9   5   30.50    8.10
   3  -9  -5  181.68   17.10
   3  -9  -5  196.98   17.20
  -3   9   5  204.98   18.40
  -3   9   5  185.08   17.50
  -3   9   5  166.98   15.20
   2  -9  -5  190.38   17.00
   2  -9  -5  154.38   15.40
  -2   9   5  151.58   15.40
  -2   9   5  171.28   16.60
  -2   9   5  150.68   14.50
   1  -9  -5  251.17   19.00
   1  -9  -5  228.08   18.90
  -1   9   5  231.48   18.60
  -1   9   5  203.48   18.30
  -1   9   5  237.28   18.60
   0  -9  -5  112.59   12.80
   0  -9  -5   99.89   13.20
   0   9   5  117.59   13.50
   0   9   5   93.49   11.70
   0   9   5  116.89   13.70
  -1  -9  -5  173.68   15.40
  -1  -9  -5  184.68   18.00
   1   9   5  185.28   17.30
   1   9   5  200.48   18.20
  -2  -9  -5  373.36   26.30
   2   9   5  364.96   24.70
   2   9   5  375.86   26.50
  -3  -9  -5  136.09   16.10
   3   9   5   99.59   13.60
   3   9   5   90.09   14.40
  -4  -9  -5  113.79   15.30
   4   9   5  100.89   15.90
  -5  -9  -5   29.40   10.00
  -5  -9  -5   13.90    8.20
   5   9   5   36.90   12.20
   8 -10  -5   89.79   14.80
  -8  10   5  102.69   16.30
  -8  10   5  113.89   15.20
  -8  10   5   99.59   15.30
   7 -10  -5   34.80    9.20
   7 -10  -5   20.90    8.60
  -7  10   5   25.40    9.90
  -7  10   5   22.30    8.50
  -7  10   5   18.90    8.00
   6 -10  -5    4.90    5.10
   6 -10  -5    3.70    5.50
  -6  10   5    3.70    5.40
  -6  10   5    5.00    5.70
  -6  10   5    4.70    5.60
   5 -10  -5  470.15   30.70
   5 -10  -5  462.95   28.30
  -5  10   5  440.36   30.20
  -5  10   5  449.26   30.00
  -5  10   5  450.85   27.90
   4 -10  -5   74.09   12.00
   4 -10  -5   67.49   12.70
  -4  10   5   68.29   13.70
  -4  10   5   60.69   11.90
  -4  10   5   51.19   11.90
   3 -10  -5    6.10    5.40
   3 -10  -5    3.90    5.40
  -3  10   5    4.50    4.80
  -3  10   5    3.70    4.60
  -3  10   5    4.30    4.60
   2 -10  -5  339.57   24.40
   2 -10  -5  348.47   24.40
  -2  10   5  342.47   25.00
  -2  10   5  333.77   23.70
  -2  10   5  344.07   25.10
   1 -10  -5  473.25   28.40
   1 -10  -5  416.46   27.70
  -1  10   5  444.76   27.50
  -1  10   5  444.76   28.60
  -1  10   5  397.06   26.30
   0 -10  -5   46.00   11.50
   0 -10  -5   42.90   10.60
   0  10   5   30.70    8.00
   0  10   5   31.00    9.70
   0  10   5   49.30   11.50
  -1 -10  -5  258.27   22.50
  -1 -10  -5  214.38   20.30
   1  10   5  196.38   19.80
   1  10   5  250.97   20.90
  -2 -10  -5  312.77   25.00
   2  10   5  376.16   27.20
   2  10   5  337.87   25.00
  -3 -10  -5    3.50    6.10
   3  10   5   -2.30    5.40
  -4 -10  -5   24.70    9.70
   4  10   5   29.30   11.70
   7 -11  -5  120.19   17.60
  -7  11   5  142.79   17.00
  -7  11   5  103.69   16.20
  -7  11   5   81.89   16.60
   6 -11  -5   49.40   11.90
   6 -11  -5   22.60    8.90
  -6  11   5   28.90    9.90
  -6  11   5   27.90    9.30
  -6  11   5   30.30   10.90
   5 -11  -5   14.50    6.70
   5 -11  -5   13.00    7.40
  -5  11   5   -0.60    5.30
  -5  11   5   10.80    6.50
  -5  11   5    4.60    6.70
   4 -11  -5  188.18   19.70
   4 -11  -5  158.28   17.70
  -4  11   5  167.18   19.00
  -4  11   5  153.58   16.80
  -4  11   5  219.28   21.20
   3 -11  -5  137.19   16.20
   3 -11  -5  133.89   16.90
  -3  11   5  104.99   15.90
  -3  11   5  141.39   15.80
  -3  11   5  132.19   16.30
   2 -11  -5   13.40    7.80
   2 -11  -5    3.60    5.30
  -2  11   5    9.60    7.10
  -2  11   5    7.60    6.20
  -2  11   5   12.00    7.20
   1 -11  -5  421.66   28.70
   1 -11  -5  413.86   27.80
  -1  11   5  367.56   27.10
  -1  11   5  416.66   28.00
  -1  11   5  392.66   27.00
   0 -11  -5  226.08   21.80
   0 -11  -5  247.68   21.00
   0  11   5  284.47   23.30
   0  11   5  282.67   23.50
  -1 -11  -5   37.30   11.20
   1  11   5   42.10   10.60
   1  11   5   64.19   14.00
  -2 -11  -5  111.19   15.90
   2  11   5  129.19   18.40
   2  11   5  125.09   17.00
   5 -12  -5   45.20   11.70
   5 -12  -5   23.50   10.20
  -5  12   5   41.80   12.50
  -5  12   5   29.10   10.10
  -5  12   5   28.20   10.60
   4 -12  -5   10.50    6.70
   4 -12  -5    8.60    7.60
  -4  12   5   35.90   11.00
  -4  12   5   22.30    9.70
  -4  12   5   10.90    7.80
   3 -12  -5  104.09   15.10
   3 -12  -5  121.29   16.60
  -3  12   5   91.79   14.50
  -3  12   5   84.19   16.40
  -3  12   5   68.09   14.10
   2 -12  -5  174.48   19.00
   2 -12  -5  169.18   18.70
  -2  12   5  130.29   17.40
  -2  12   5  159.18   18.10
   1 -12  -5   22.40    8.70
   1 -12  -5   22.20    9.50
  -1  12   5   37.70   10.70
  -1  12   5   24.20    9.40
   0 -12  -5  204.28   20.00
   0 -12  -5  234.68   22.70
   0  12   5  236.98   22.60
   0  12   5  240.18   22.30
  -1 -12  -5   10.40    7.10
   1  12   5    9.40    7.30
   1  12   5   13.10    7.60
   3  12  -6  159.28   20.00
   3  12  -6  138.39   17.10
  -3 -12   6  180.08   20.30
   2  12  -6   14.10    7.40
   2  12  -6   15.90    8.20
  -2 -12   6    8.90    8.10
   1  12  -6   11.40    7.30
   1  12  -6    2.30    5.90
  -1 -12   6   10.60    7.40
   0  12  -6   92.49   15.10
   0  12  -6   95.79   15.10
   0 -12   6   74.49   15.10
  -1  12  -6    8.40    7.40
  -1  12  -6    1.10    5.10
   1 -12   6    4.50    6.60
   1 -12   6    1.00    5.90
  -2  12  -6    0.70    5.50
  -2  12  -6    3.30    5.90
   2 -12   6   12.40    8.00
   2 -12   6   -3.80    6.20
   5  11  -6   40.40   11.60
   5  11  -6   49.80   13.50
  -5 -11   6   55.69   12.40
  -5 -11   6   45.10   11.50
   4  11  -6   -1.30    6.90
   4  11  -6   -0.60    5.50
  -4 -11   6   -5.20    4.40
  -4 -11   6    9.90    6.20
   3  11  -6  141.09   16.20
   3  11  -6  143.89   18.40
  -3 -11   6  149.39   17.90
  -3 -11   6  156.78   16.70
   2  11  -6  372.86   26.30
   2  11  -6  386.66   28.70
  -2 -11   6  413.36   28.90
   1  11  -6   -1.60    4.90
   1  11  -6   -3.00    5.20
  -1 -11   6    4.20    6.20
   0  11  -6   51.99   13.00
   0  11  -6   72.39   13.80
   0 -11   6   75.89   14.90
   0 -11   6   70.39   11.90
  -1  11  -6  146.99   17.70
  -1  11  -6  126.49   15.60
  -1  11  -6  169.28   17.20
   1 -11   6  179.88   17.80
   1 -11   6  175.58   18.90
  -2  11  -6   14.80    7.80
  -2  11  -6    2.30    6.10
   2 -11   6   21.20    8.70
   2 -11   6    0.60    5.60
  -3  11  -6   33.20   10.50
  -3  11  -6   29.70    9.70
   3 -11   6   40.70   11.10
   3 -11   6   53.19   12.80
   7  10  -6  -10.70    6.00
  -7 -10   6    3.60    6.10
   6  10  -6    6.40    5.70
   6  10  -6   -0.20    6.50
  -6 -10   6    4.40    9.60
  -6 -10   6    8.40    7.20
   5  10  -6  103.39   15.80
   5  10  -6  128.29   15.20
  -5 -10   6  107.49   14.40
  -5 -10   6  107.49   14.60
   4  10  -6  116.19   16.40
   4  10  -6  101.49   13.60
  -4 -10   6  128.99   15.50
  -4 -10   6  103.79   13.30
   3  10  -6    4.50    6.30
   3  10  -6    1.20    5.10
  -3 -10   6   15.90    6.70
  -3 -10   6    8.20    6.80
   2  10  -6   75.59   14.50
   2  10  -6   64.99   10.60
  -2 -10   6   57.59    9.40
  -2 -10   6   55.09   12.10
   1  10  -6  103.99   13.60
   1  10  -6  108.79   14.80
  -1 -10   6  127.59   15.10
   0  10  -6   -0.60    4.50
   0  10  -6   -0.60    4.30
   0  10  -6    2.20    3.80
   0 -10   6    1.50    4.90
   0 -10   6    4.50    5.10
  -1  10  -6  183.08   18.90
  -1  10  -6  128.09   14.60
   1 -10   6  134.49   15.00
   1 -10   6  139.59   16.50
  -2  10  -6   44.90   11.40
  -2  10  -6   48.20   11.30
   2 -10   6   35.20    9.90
   2 -10   6   52.69   11.70
  -3  10  -6    5.70    5.30
  -3  10  -6   -0.80    4.70
   3 -10   6    1.50    4.60
   3 -10   6    0.70    4.70
  -4  10  -6   18.30    7.80
  -4  10  -6   19.10    8.50
   4 -10   6   21.60    9.20
   4 -10   6   23.70    8.50
  -5  10  -6   55.79   13.20
  -5  10  -6   73.29   16.00
   5 -10   6   65.49   15.80
   5 -10   6   80.49   15.40
   8   9  -6    6.50    7.30
  -8  -9   6    3.40    5.70
   7   9  -6  225.28   23.80
  -7  -9   6  213.88   20.90
   6   9  -6   72.99   15.00
   6   9  -6   82.79   12.60
  -6  -9   6   48.90   11.40
  -6  -9   6   43.20   10.30
   5   9  -6   47.40   10.50
   5   9  -6   36.60   11.40
  -5  -9   6   35.70    9.70
  -5  -9   6   23.30    7.80
   4   9  -6   55.79   11.10
   4   9  -6   69.09   14.00
  -4  -9   6   49.40   10.50
  -4  -9   6   42.00   10.10
   3   9  -6    0.40    5.10
   3   9  -6   -0.90    4.10
  -3  -9   6    1.50    4.00
  -3  -9   6    7.30    5.10
   2   9  -6   12.70    6.90
   2   9  -6   14.10    5.90
  -2  -9   6   15.70    7.10
  -2  -9   6   21.90    6.60
   1   9  -6    8.00    5.50
   1   9  -6    8.10    5.00
  -1  -9   6    5.90    5.60
  -1  -9   6    2.50    3.80
   0   9  -6   33.90    9.80
   0   9  -6   18.80    6.60
   0  -9   6   25.20    7.20
   0  -9   6   24.10    7.90
  -1   9  -6    0.00    4.40
  -1   9  -6    2.50    4.00
   1  -9   6    4.40    5.00
   1  -9   6    7.50    5.20
  -2   9  -6   99.89   14.30
  -2   9  -6  135.79   14.70
   2  -9   6  123.69   14.30
   2  -9   6  152.58   16.10
  -3   9  -6   25.00    8.60
  -3   9  -6   49.60   11.40
   3  -9   6   48.70   11.50
   3  -9   6   56.79   11.80
  -4   9  -6   22.10    8.70
  -4   9  -6   14.60    7.40
   4  -9   6   11.80    6.20
   4  -9   6   25.20    9.00
  -5   9  -6  101.09   14.90
  -5   9  -6   82.59   16.10
   5  -9   6  116.49   16.40
   5  -9   6  139.89   16.70
   8   8  -6   81.09   16.20
  -8  -8   6   87.29   13.90
  -8  -8   6   73.39   14.20
   7   8  -6   37.60   10.20
   7   8  -6   36.20   11.10
  -7  -8   6   35.30   10.10
  -7  -8   6   21.50    8.20
   6   8  -6   94.69   14.60
   6   8  -6   81.99   11.80
  -6  -8   6   90.69   12.60
  -6  -8   6   98.29   11.80
  -6  -8   6   87.59   12.60
   5   8  -6    9.80    6.70
   5   8  -6   29.80    7.60
   5   8  -6   20.40    7.30
  -5  -8   6   16.60    6.30
  -5  -8   6   20.60    7.60
   4   8  -6   41.50   10.40
   4   8  -6   58.09    9.40
  -4  -8   6   77.99   11.20
  -4  -8   6   30.50    8.10
   3   8  -6   68.39    9.50
   3   8  -6   60.59   12.30
  -3  -8   6   84.99   10.30
  -3  -8   6   52.19   10.50
   2   8  -6   28.60    7.40
   2   8  -6   21.60    8.10
  -2  -8   6   21.70    7.30
  -2  -8   6   26.60    6.50
   1   8  -6    7.00    5.00
   1   8  -6   11.60    5.20
  -1  -8   6    4.00    3.50
  -1  -8   6   17.50    5.60
  -1  -8   6    8.60    5.30
   0   8  -6   57.29    9.00
   0   8  -6   51.19   11.30
   0  -8   6   23.00    7.60
   0  -8   6   50.29    8.10
  -1   8  -6   19.70    6.60
  -1   8  -6   11.30    6.20
   1  -8   6   15.40    5.90
   1  -8   6   24.30    7.60
  -2   8  -6   57.59   12.20
  -2   8  -6   49.99   10.30
   2  -8   6   46.00   10.50
   2  -8   6   47.80   10.80
  -3   8  -6   65.29   10.80
  -3   8  -6   68.29   11.50
   3  -8   6   80.39   12.10
   3  -8   6   67.89   11.00
  -4   8  -6  131.59   14.90
  -4   8  -6  140.39   17.10
   4  -8   6  154.38   15.70
   4  -8   6  138.29   16.20
  -5   8  -6   -1.10    3.80
  -5   8  -6   -1.50    4.30
   5  -8   6    5.50    5.10
   5  -8   6   -1.60    3.80
  -6   8  -6  236.08   21.70
  -6   8  -6  222.48   22.20
   6  -8   6  250.77   24.30
   9   7  -6    2.60    5.80
  -9  -7   6   -3.60    4.40
  -9  -7   6    0.60    6.30
   8   7  -6   41.40   12.40
  -8  -7   6   37.40   10.30
  -8  -7   6   59.59   12.50
   7   7  -6   10.70    6.60
   7   7  -6   13.80    6.40
  -7  -7   6    6.00    5.00
  -7  -7   6   -0.30    4.60
   6   7  -6  143.79   16.30
   6   7  -6  165.48   14.90
  -6  -7   6  177.98   15.10
  -6  -7   6  177.88   16.60
  -6  -7   6  183.28   15.80
   5   7  -6   11.50    5.20
   5   7  -6   17.50    7.40
   5   7  -6   31.30    7.90
  -5  -7   6   11.50    5.40
  -5  -7   6   14.60    5.70
  -5  -7   6   18.80    6.10
   4   7  -6    0.80    3.00
   4   7  -6    2.80    3.10
   4   7  -6    2.80    4.10
  -4  -7   6   -0.30    2.80
  -4  -7   6   -1.50    2.80
  -4  -7   6    3.00    3.20
   3   7  -6  192.98   17.20
   3   7  -6  186.08   14.20
   3   7  -6  184.08   13.10
  -3  -7   6  175.78   12.70
  -3  -7   6  168.08   15.00
  -3  -7   6  182.88   14.20
   2   7  -6  325.47   21.70
   2   7  -6  249.18   14.60
   2   7  -6  238.68   16.00
  -2  -7   6  208.38   16.90
  -2  -7   6  239.28   15.70
  -2  -7   6  267.77   15.20
   1   7  -6   48.00    7.40
   1   7  -6   48.80   10.20
  -1  -7   6   42.10    6.20
  -1  -7   6   50.09    9.90
  -1  -7   6   58.69    7.70
   0   7  -6  619.24   28.40
   0   7  -6  591.94   31.40
   0  -7   6  596.74   30.00
   0  -7   6  575.64   27.70
  -1   7  -6   15.70    6.80
  -1   7  -6   25.30    6.80
   1  -7   6   33.00    7.90
   1  -7   6    9.20    5.20
  -2   7  -6    2.90    4.10
  -2   7  -6    0.50    2.60
   2  -7   6    2.10    4.10
   2  -7   6    2.10    4.00
  -3   7  -6   29.80    8.20
  -3   7  -6   29.70    8.90
   3  -7   6   24.30    7.80
   3  -7   6   26.00    8.20
  -4   7  -6  128.29   15.60
  -4   7  -6  161.88   15.90
   4  -7   6  154.38   16.30
   4  -7   6  127.49   13.60
  -5   7  -6   19.90    8.10
  -5   7  -6   13.00    6.70
   5  -7   6    9.00    6.10
   5  -7   6   14.90    7.10
  -6   7  -6   -2.70    4.40
  -6   7  -6    0.70    5.00
   6  -7   6   -1.50    4.90
  -7   7  -6  156.48   18.10
  -7   7  -6  136.09   18.50
   7  -7   6  199.48   21.90
  10   6  -6   27.30   11.30
 -10  -6   6   24.80   10.40
 -10  -6   6   12.80    7.70
   9   6  -6   65.09   14.30
  -9  -6   6   70.59   14.90
  -9  -6   6   82.89   13.20
   8   6  -6  278.87   23.50
  -8  -6   6  236.18   20.60
  -8  -6   6  265.17   21.80
   7   6  -6    0.10    4.70
   7   6  -6    2.70    4.30
  -7  -6   6   -3.20    2.80
  -7  -6   6   -0.30    3.50
  -7  -6   6    3.60    4.00
   6   6  -6  129.49   12.50
   6   6  -6  121.89   14.50
  -6  -6   6  106.09   12.70
  -6  -6   6  153.58   13.40
  -6  -6   6  130.29   13.50
   5   6  -6  205.88   18.10
   5   6  -6  200.78   15.00
  -5  -6   6  256.97   18.10
  -5  -6   6  254.67   17.30
  -5  -6   6  239.98   16.70
   4   6  -6   67.19    8.20
   4   6  -6   53.69    7.50
   4   6  -6   57.89    9.60
  -4  -6   6   49.60    7.90
  -4  -6   6   54.59    7.80
  -4  -6   6   72.29    9.10
   3   6  -6   -0.20    3.00
   3   6  -6    1.90    2.50
   3   6  -6    5.30    3.50
  -3  -6   6    5.20    4.00
  -3  -6   6   -2.30    1.80
  -3  -6   6    0.50    2.20
  -3  -6   6    1.90    2.30
   2   6  -6  414.96   24.50
   2   6  -6  389.26   19.10
   2   6  -6  422.56   20.40
  -2  -6   6  368.06   22.00
  -2  -6   6  400.76   19.80
  -2  -6   6  404.96   18.80
   1   6  -6    0.20    2.40
   1   6  -6    3.00    2.90
   1   6  -6    2.40    4.20
  -1  -6   6    9.40    3.70
  -1  -6   6   -1.00    2.20
  -1  -6   6    2.00    2.60
   0   6  -6   68.09    9.80
   0   6  -6   78.49    8.50
   0   6  -6   93.39    8.30
   0  -6   6   66.99    8.30
   0  -6   6   72.49    9.50
  -1   6  -6   83.09    9.50
  -1   6  -6  102.99    8.80
  -1   6  -6  102.79   12.00
   1  -6   6   97.59   10.90
   1  -6   6   87.79   10.10
  -2   6  -6  338.07   17.80
  -2   6  -6  347.77   23.10
  -2   6  -6  346.27   20.70
   2  -6   6  383.86   22.00
   2  -6   6  332.97   21.40
  -3   6  -6    6.60    4.40
  -3   6  -6   22.50    7.70
   3  -6   6   17.70    6.60
   3  -6   6   16.40    5.80
  -4   6  -6   56.79    9.30
  -4   6  -6   49.99   11.30
   4  -6   6   39.50    8.90
   4  -6   6   43.10   10.60
  -5   6  -6  238.48   21.20
  -5   6  -6  261.27   20.40
   5  -6   6  243.18   20.90
  -6   6  -6    6.40    5.80
  -6   6  -6    1.80    4.80
   6  -6   6    7.20    7.30
  -7   6  -6   19.10    8.20
  -7   6  -6   15.70    8.30
   7  -6   6    5.50    7.70
  10   5  -6  246.88   24.40
 -10  -5   6  281.77   23.50
 -10  -5   6  305.67   25.90
   9   5  -6   14.90    8.00
  -9  -5   6   12.60    7.20
  -9  -5   6    2.10    4.50
   8   5  -6  219.88   20.10
  -8  -5   6  185.08   18.30
  -8  -5   6  184.78   17.30
   7   5  -6  203.48   15.60
   7   5  -6  174.58   17.10
  -7  -5   6  179.48   16.30
  -7  -5   6  189.68   16.90
  -7  -5   6  189.98   14.60
   6   5  -6   -1.60    2.40
   6   5  -6   -2.10    3.10
  -6  -5   6    0.70    3.30
  -6  -5   6    3.40    3.30
  -6  -5   6    2.80    3.30
   5   5  -6  122.39   10.70
   5   5  -6  115.49   12.80
  -5  -5   6  127.19   11.50
  -5  -5   6  125.29   12.00
  -5  -5   6  104.39   11.00
   4   5  -6    0.60    2.70
   4   5  -6    1.70    2.40
   4   5  -6   -0.10    3.10
  -4  -5   6    2.60    3.10
  -4  -5   6    2.30    2.90
  -4  -5   6    6.30    3.70
   3   5  -6  235.78   13.80
   3   5  -6  246.28   17.70
   3   5  -6  253.07   15.40
  -3  -5   6  249.97   15.30
  -3  -5   6  274.77   12.50
  -3  -5   6  245.68   15.10
  -3  -5   6  254.97   16.50
   2   5  -6   23.20    5.30
   2   5  -6   15.70    4.60
   2   5  -6   22.80    6.60
  -2  -5   6   29.40    5.50
  -2  -5   6   19.10    5.80
  -2  -5   6   22.20    5.20
   1   5  -6  189.48   12.20
   1   5  -6  210.08   12.70
   1   5  -6  153.98   13.80
  -1  -5   6  184.68   14.10
  -1  -5   6  201.08   12.60
  -1  -5   6  189.88   11.20
   0   5  -6    0.70    2.00
   0   5  -6    1.90    2.90
   0   5  -6   -0.60    2.10
   0  -5   6    3.80    2.10
   0  -5   6    1.50    2.40
   0  -5   6    0.40    2.40
  -1   5  -6    0.30    2.10
  -1   5  -6   -0.10    2.10
  -1   5  -6   -1.90    2.20
   1  -5   6   -1.60    2.20
   1  -5   6   -1.30    2.00
  -2   5  -6 1091.99   38.90
  -2   5  -6 1066.39   40.50
  -2   5  -6 1079.69   44.10
   2  -5   6 1082.79   42.90
   2  -5   6 1066.99   41.00
  -3   5  -6  312.07   19.60
  -3   5  -6  305.27   18.10
  -3   5  -6  366.56   23.40
   3  -5   6  304.37   18.90
   3  -5   6  318.47   21.20
  -4   5  -6    8.00    4.40
  -4   5  -6   17.50    6.10
  -4   5  -6    3.20    4.30
   4  -5   6    8.30    4.20
   4  -5   6   13.00    6.20
  -5   5  -6  136.29   13.30
  -5   5  -6  136.09   15.50
  -5   5  -6  144.79   14.80
   5  -5   6  124.19   14.90
  -6   5  -6  151.28   16.20
  -6   5  -6  167.28   18.10
   6  -5   6  166.78   18.20
  -7   5  -6   50.69   12.60
  -7   5  -6   52.59   13.00
   7  -5   6   60.19   13.30
   7  -5   6   51.39   12.50
  10   4  -6   98.09   15.60
 -10  -4   6  109.09   14.60
 -10  -4   6   73.59   15.20
   9   4  -6  147.49   17.70
  -9  -4   6  126.69   15.90
  -9  -4   6  116.99   14.40
   8   4  -6   14.50    6.90
  -8  -4   6   13.00    5.80
  -8  -4   6    2.40    4.60
   7   4  -6    0.00    3.90
   7   4  -6   -0.60    3.20
  -7  -4   6    0.40    3.30
  -7  -4   6    3.90    3.90
  -7  -4   6   -0.50    2.90
   6   4  -6  441.76   21.60
   6   4  -6  447.26   26.00
  -6  -4   6  473.35   23.30
  -6  -4   6  490.75   25.50
  -6  -4   6  459.95   25.40
   5   4  -6   18.10    4.70
   5   4  -6   15.00    5.60
  -5  -4   6   10.40    4.30
  -5  -4   6   14.80    4.90
  -5  -4   6    3.90    3.20
   4   4  -6    1.00    2.80
   4   4  -6    0.90    2.50
   4   4  -6    0.20    2.00
  -4  -4   6    1.00    2.10
  -4  -4   6    0.30    2.00
  -4  -4   6    0.90    2.30
   3   4  -6  228.18   14.30
   3   4  -6  223.88   11.90
   3   4  -6  223.18   15.90
  -3  -4   6  209.68   10.50
  -3  -4   6  212.88   14.50
  -3  -4   6  208.88   13.30
  -3  -4   6  204.98   13.50
   2   4  -6  162.48   11.40
   2   4  -6  172.88   10.00
   2   4  -6  169.08   13.50
  -2  -4   6  163.28   10.20
  -2  -4   6  156.58   10.60
  -2  -4   6  147.29   12.00
   1   4  -6   54.99    6.60
   1   4  -6   56.19    7.90
   1   4  -6   53.49    5.80
  -1  -4   6   48.00    5.30
  -1  -4   6   64.09    7.70
  -1  -4   6   34.00    5.20
   0   4  -6  248.78   16.60
   0   4  -6  259.87   14.60
   0   4  -6  210.38   12.60
   0  -4   6  256.97   11.40
   0  -4   6  218.08   14.80
   0  -4   6  229.88   14.60
  -1   4  -6  792.12   29.70
  -1   4  -6  727.73   32.70
  -1   4  -6  785.12   30.20
   1  -4   6  731.13   31.20
   1  -4   6  714.33   30.40
  -2   4  -6   78.59    8.70
  -2   4  -6  100.29    9.50
  -2   4  -6   89.79   10.40
   2  -4   6   75.39    9.60
   2  -4   6   94.99    9.70
  -3   4  -6  597.34   27.70
  -3   4  -6  592.74   27.90
  -3   4  -6  599.04   30.90
   3  -4   6  600.44   27.00
   3  -4   6  661.13   31.30
  -4   4  -6  160.98   14.20
  -4   4  -6  176.08   14.50
  -4   4  -6  183.88   16.50
   4  -4   6  158.18   15.50
   4  -4   6  152.58   12.50
  -5   4  -6    1.70    3.40
  -5   4  -6   -0.20    3.30
  -5   4  -6   -0.50    4.00
   5  -4   6    0.70    4.10
  -6   4  -6  250.37   19.70
  -6   4  -6  228.38   19.90
  -6   4  -6  211.88   20.40
   6  -4   6  270.07   22.00
   6  -4   6  272.17   22.20
  -7   4  -6  117.19   16.20
  -7   4  -6   85.49   12.80
  -7   4  -6  118.29   15.50
   7  -4   6   99.09   14.80
   7  -4   6   99.19   14.80
  -8   4  -6   -2.60    4.60
  -8   4  -6    2.60    5.20
  -8   4  -6   -3.60    5.30
   8  -4   6    6.00    7.00
   8  -4   6    0.30    5.70
  11   3  -6  104.79   16.70
 -11  -3   6   93.39   14.60
 -11  -3   6   98.39   16.00
  10   3  -6   -1.10    4.60
 -10  -3   6    3.30    6.50
 -10  -3   6   -0.20    4.90
   9   3  -6   31.50    9.80
  -9  -3   6   30.70    9.10
  -9  -3   6   37.50   11.30
   8   3  -6   67.29   11.10
  -8  -3   6   70.09   11.40
  -8  -3   6   89.89    9.70
  -8  -3   6  111.79   12.70
   7   3  -6   82.49    9.10
   7   3  -6   76.39   11.20
  -7  -3   6   83.79    9.30
  -7  -3   6   91.69   11.80
  -7  -3   6   77.79   10.30
   6   3  -6  636.24   31.70
   6   3  -6  728.23   27.40
  -6  -3   6  694.93   31.20
  -6  -3   6  707.93   32.30
  -6  -3   6  657.13   28.70
   5   3  -6  399.76   17.20
   5   3  -6  365.16   21.30
   5   3  -6  374.26   21.00
  -5  -3   6  337.87   18.90
  -5  -3   6  319.37   19.10
  -5  -3   6  428.16   21.90
   4   3  -6    0.50    2.40
   4   3  -6    1.60    1.70
   4   3  -6    1.00    2.40
  -4  -3   6    1.20    2.40
  -4  -3   6    1.20    2.50
  -4  -3   6    0.30    2.30
  -4  -3   6    0.80    1.20
   3   3  -6  609.44   20.10
   3   3  -6  528.65   24.10
  -3  -3   6  561.94   23.70
  -3  -3   6  519.45   23.70
  -3  -3   6  576.34   25.00
  -3  -3   6  560.04   19.80
   2   3  -6  466.55   21.10
   2   3  -6  459.35   17.10
   2   3  -6  490.95   23.20
  -2  -3   6  433.66   19.20
  -2  -3   6  507.65   22.40
  -2  -3   6  454.75   18.70
   1   3  -6  409.56   18.90
   1   3  -6  388.16   15.50
   1   3  -6  362.66   19.90
  -1  -3   6  385.66   16.00
  -1  -3   6  383.86   17.70
  -1  -3   6  348.57   18.50
   0   3  -6   77.49    6.80
   0   3  -6   80.09    9.00
   0   3  -6   76.59    8.30
   0  -3   6   74.49    7.90
   0  -3   6   94.69    6.20
   0  -3   6   73.89    8.10
  -1   3  -6  404.06   20.90
  -1   3  -6  471.15   20.20
  -1   3  -6  427.76   22.80
   1  -3   6  465.65   15.10
   1  -3   6  430.16   21.80
   1  -3   6  479.25   21.50
  -2   3  -6  153.58   13.40
  -2   3  -6  160.68   12.80
  -2   3  -6  157.18   11.60
   2  -3   6  177.48   13.80
   2  -3   6  182.08   12.30
  -3   3  -6  199.68   15.10
  -3   3  -6  198.68   14.40
  -3   3  -6  193.08   15.70
   3  -3   6  192.08   15.40
   3  -3   6  180.08   12.60
  -4   3  -6  341.47   21.50
  -4   3  -6  375.86   22.10
  -4   3  -6  397.06   24.00
   4  -3   6  383.46   23.50
  -5   3  -6    1.90    3.80
  -5   3  -6    2.90    3.70
  -5   3  -6    7.10    5.30
   5  -3   6   -0.30    4.30
   5  -3   6    5.10    5.10
  -6   3  -6   27.20    8.60
  -6   3  -6   51.79   12.20
  -6   3  -6   16.90    7.10
   6  -3   6   32.80    9.80
   6  -3   6   37.00    9.90
  -7   3  -6   63.09   13.40
  -7   3  -6   48.60   12.50
  -7   3  -6   43.30   10.90
   7  -3   6   78.49   14.90
   7  -3   6   46.10   11.60
  -8   3  -6   50.79   12.50
  -8   3  -6   29.30   11.30
  -8   3  -6   64.19   14.30
   8  -3   6   63.09   14.00
   8  -3   6   33.00   11.60
  11   2  -6   63.69   14.80
 -11  -2   6   69.09   15.40
 -11  -2   6  106.29   14.30
  10   2  -6   30.60   10.10
 -10  -2   6   36.70   10.70
 -10  -2   6   53.19   11.50
   9   2  -6    7.00    4.90
  -9  -2   6   -1.30    3.10
  -9  -2   6    2.50    5.30
   8   2  -6  557.94   31.40
  -8  -2   6  547.35   26.00
[truncated: 269,256 more chars]
