# Supplementary material for: Poly[[[μ-1,4-bis­(pyridin-4-ylcarbon­yl)piperazine-κ2 N:N′][μ-2-(2-carboxyl­atoeth-1-en-1-yl)benzoato-κ2 O:O 2]zinc(II)] 2.5 hydrate]: a tri-periodic coordination polymer with a dimer-based six-connected pcu topology
Source: IUCrdata. 2023 Sep 22;8(Pt 9):x230811. doi: 10.1107/S2414314623008118 (PMC10561219; doi:10.1107/S2414314623008118)
Supplement: Supplementary file 2 [file x-08-x230811-Isup2.hkl]

#
# h,k,l, Fc-squared, Fo-squared, sigma(Fo-squared), status flag
#
data_I
_shelx_title ' Zn4bpfp2cca_0m_a.res in P-1'
_shelx_refln_list_code          4
_shelx_F_calc_maximum      153.08
_exptl_crystal_F_000       618.00
_reflns_d_resolution_high  0.8300

loop_
 _space_group_symop_operation_xyz
 'x, y, z'
 '-x, -y, -z'

_cell_length_a     9.7753
_cell_length_b    11.2349
_cell_length_c    12.6422
_cell_angle_alpha  90.946
_cell_angle_beta  111.500
_cell_angle_gamma  94.586

_shelx_F_squared_multiplier     1.000

loop_
 _refln_index_h
 _refln_index_k
 _refln_index_l
 _refln_F_squared_calc
 _refln_F_squared_meas
 _refln_F_squared_sigma
 _refln_observed_status
   1   0   0       1066.24       1200.24        14.49 o
   2   0   0       2925.14       3382.47        35.40 o
   3   0   0       5414.29       5828.86        60.17 o
   4   0   0        365.56        437.24        12.25 o
   5   0   0         78.59         59.63         4.27 o
   6   0   0        507.65        546.00        15.15 o
   7   0   0        344.02        300.67        13.28 o
   8   0   0        343.00        290.86        16.50 o
   9   0   0        810.87        885.07        38.05 o
  10   0   0        111.73        120.80        18.05 o
 -10   1   0         10.77          3.73         8.35 o
  -9   1   0        473.74        532.60        28.94 o
  -8   1   0        368.96        380.86        26.45 o
  -7   1   0        278.96        261.22        18.76 o
  -6   1   0        392.12        359.71        10.52 o
  -5   1   0       4616.00       5027.43        52.83 o
  -4   1   0         37.75         14.52         2.19 o
  -3   1   0       3869.54       4150.11        41.89 o
  -2   1   0      21159.93      22641.87       198.61 o
  -1   1   0       3378.09       3570.91        38.39 o
   0   1   0       3819.44       4495.15        46.84 o
   1   1   0       9007.42       9668.73        91.87 o
   2   1   0        801.63        960.74        13.77 o
   3   1   0        716.93        636.92        11.99 o
   4   1   0       3281.64       3472.30        46.70 o
   5   1   0       1162.96       1358.05        21.96 o
   6   1   0          0.73         -0.72         2.53 o
   7   1   0       1391.83       1456.91        31.96 o
   8   1   0        452.34        467.40        21.09 o
   9   1   0          6.83          5.70         7.23 o
  10   1   0        250.18        298.77        23.93 o
 -10   2   0         29.81         18.71         8.21 o
  -9   2   0        214.19        184.21        18.30 o
  -8   2   0        158.31        155.29        12.83 o
  -7   2   0        171.57        161.38        11.25 o
  -6   2   0        447.36        426.01        10.78 o
  -5   2   0        255.28        213.19         7.95 o
  -4   2   0       1439.28       1481.87        20.01 o
  -3   2   0        405.06        347.97         7.44 o
  -2   2   0       1152.99       1122.44        15.83 o
  -1   2   0        167.04        134.95         3.79 o
   0   2   0       1482.49       1367.10        17.26 o
   1   2   0        524.28        591.29         9.90 o
   2   2   0      11052.62      10599.39       103.49 o
   3   2   0       2902.43       3176.95        39.06 o
   4   2   0         17.22         20.57         2.62 o
   5   2   0       3655.25       3830.98        48.64 o
   6   2   0        782.43        708.76        19.61 o
   7   2   0         36.30         24.20         6.18 o
   8   2   0        912.50        878.59        35.21 o
   9   2   0        369.95        351.84        20.90 o
  10   2   0         24.56         17.82         9.00 o
 -10   3   0         67.88         72.80        12.47 o
  -9   3   0          2.74          1.40         5.13 o
  -8   3   0          4.79          1.64         4.28 o
  -7   3   0        108.48         87.55        10.18 o
  -6   3   0          2.77          6.72         2.43 o
  -5   3   0       1149.70       1236.41        19.45 o
  -4   3   0       3193.77       3311.66        37.50 o
  -3   3   0        502.89        503.37        11.49 o
  -2   3   0      12635.00      13526.06       142.31 o
  -1   3   0         23.82         21.92         2.68 o
   0   3   0         50.52         15.96         2.08 o
   1   3   0       9007.81       9591.77       102.01 o
   2   3   0          7.43          5.96         1.85 o
   3   3   0       1895.94       1860.59        24.88 o
   4   3   0        353.49        300.62         9.10 o
   5   3   0       1592.53       1502.49        27.23 o
   6   3   0        616.26        564.09        19.10 o
   7   3   0        473.67        447.91        18.25 o
   8   3   0        274.40        300.92        16.46 o
   9   3   0        305.48        332.09        18.37 o
  10   3   0         34.28         23.62         9.80 o
 -10   4   0        214.07        193.39        17.97 o
  -9   4   0        160.38        135.09        14.47 o
  -8   4   0        123.72         94.41        11.71 o
  -7   4   0        273.99        282.14        13.81 o
  -6   4   0        812.11        801.64        17.48 o
  -5   4   0         35.15         40.37         3.75 o
  -4   4   0       3569.43       3793.81        41.95 o
  -3   4   0       4542.66       4726.91        52.58 o
  -2   4   0       2162.22       2480.15        30.22 o
  -1   4   0       5861.20       5888.68        73.95 o
   0   4   0       2441.77       2606.52        33.18 o
   1   4   0       1989.81       1952.94        27.24 o
   2   4   0        297.01        277.30         8.38 o
   3   4   0        900.23        944.30        16.52 o
   4   4   0        794.67        743.45        14.87 o
   5   4   0        324.83        328.55        11.71 o
   6   4   0        244.33        266.94        15.19 o
   7   4   0        706.35        634.76        22.47 o
   8   4   0         12.04         -0.20         4.89 o
   9   4   0         48.16         59.16        14.84 o
  10   4   0        203.70        220.52        23.58 o
 -10   5   0         34.29         16.62         8.47 o
  -9   5   0        426.28        467.68        31.09 o
  -8   5   0       1035.63       1112.67        31.92 o
  -7   5   0         84.85         60.48         7.22 o
  -6   5   0       2323.77       2407.12        40.02 o
  -5   5   0        138.37        126.61         5.95 o
  -4   5   0        159.44        133.36         6.20 o
  -3   5   0       3823.99       4128.17        53.40 o
  -2   5   0        833.67        748.69        19.38 o
  -1   5   0          4.11          3.18         2.53 o
   0   5   0       1303.54       1264.38        20.29 o
   1   5   0       4195.29       4696.51        66.24 o
   2   5   0       1878.41       2187.07        32.00 o
   3   5   0        206.11        217.30         8.38 o
   4   5   0         76.92         59.61         5.71 o
   5   5   0         38.84         20.59         5.17 o
   6   5   0        269.74        242.36        28.16 o
   7   5   0        488.45        545.89        21.76 o
   8   5   0         25.52         49.32         9.43 o
   9   5   0         27.72         22.50         8.07 o
 -10   6   0          0.47          6.03         8.23 o
  -9   6   0         19.61         18.83         8.39 o
  -8   6   0        708.52        769.09        29.29 o
  -7   6   0          2.57         -0.92         4.25 o
  -6   6   0        274.77        263.13        13.60 o
  -5   6   0       1193.75       1185.84        27.59 o
  -4   6   0        178.70        167.98         7.51 o
  -3   6   0       1990.21       2091.35        35.16 o
  -2   6   0         22.45         14.24         3.63 o
  -1   6   0       2796.15       2983.59        46.14 o
   0   6   0        150.60        133.51         7.36 o
   1   6   0       2146.33       2093.13        31.57 o
   2   6   0        920.92        930.43        19.18 o
   3   6   0        340.53        353.44        11.63 o
   4   6   0        532.86        491.27        19.80 o
   5   6   0       1165.55       1110.97        65.90 o
   6   6   0        987.43       1081.98        33.67 o
   7   6   0         40.96         20.19         6.87 o
   8   6   0        232.62        207.24        15.93 o
   9   6   0        166.00        219.62        17.99 o
  -9   7   0        144.05        123.43        15.30 o
  -8   7   0          2.53          0.77         6.17 o
  -7   7   0         13.68         13.87         5.56 o
  -6   7   0         81.50         63.73         8.88 o
  -5   7   0         91.34         69.00         9.23 o
  -4   7   0         87.15        107.84        10.93 o
  -3   7   0        939.42       1022.19        24.39 o
  -2   7   0         65.01         71.18         7.13 o
  -1   7   0       1333.19       1377.15        28.49 o
   0   7   0       1136.20       1149.78        26.70 o
   1   7   0        495.94        484.28        14.44 o
   2   7   0        373.59        351.08        11.83 o
   3   7   0        596.49        588.98        16.56 o
   4   7   0         69.27         42.12         6.60 o
   5   7   0        196.66        185.56        14.03 o
   6   7   0        617.25        644.13        33.95 o
   7   7   0         46.98         36.10         9.22 o
   8   7   0        340.57        358.60        22.66 o
  -9   8   0         94.24         77.07        14.69 o
  -8   8   0          3.78          2.41         5.70 o
  -7   8   0          8.35         12.71         6.21 o
  -6   8   0        171.43        189.92        20.00 o
  -5   8   0          3.10          1.18         4.51 o
  -4   8   0         48.50         43.82         6.84 o
  -3   8   0        429.14        403.84        15.52 o
  -2   8   0        456.62        474.83        21.94 o
  -1   8   0         41.33         22.38         4.98 o
   0   8   0        576.98        538.92        22.84 o
   1   8   0        139.39        109.58         8.89 o
   2   8   0          0.95          1.78         3.16 o
   3   8   0        448.77        459.03        17.52 o
   4   8   0         21.74         23.22         7.19 o
   5   8   0         23.37         16.83         7.29 o
   6   8   0        260.56        315.16        19.72 o
   7   8   0        452.19        431.87        23.96 o
   8   8   0         13.70          3.81         8.63 o
  -8   9   0         27.47         27.50         8.23 o
  -7   9   0         10.17          7.76         6.11 o
  -6   9   0         29.53         29.45        10.84 o
  -5   9   0        478.20        517.13        35.84 o
  -4   9   0         13.13         -1.08         4.30 o
  -3   9   0        962.71        952.28        26.14 o
  -2   9   0         12.41         12.12         6.25 o
  -1   9   0        376.02        345.26        14.82 o
   0   9   0         46.37         44.56         6.80 o
   1   9   0         20.85         16.86         4.84 o
   2   9   0        398.55        426.64        16.96 o
   3   9   0        133.78        122.34        12.95 o
   4   9   0         54.73         48.66        15.24 o
   5   9   0        265.78        240.64        22.52 o
   6   9   0          7.83          1.83         7.38 o
   7   9   0        264.62        284.44        21.36 o
  -8  10   0        289.41        265.20        20.89 o
  -7  10   0          9.50         -4.73         6.45 o
  -6  10   0         32.42         20.44         9.32 o
  -5  10   0        411.44        450.33        37.71 o
  -4  10   0         86.29        118.00        21.46 o
  -3  10   0          6.89         -0.97         6.19 o
  -2  10   0        549.54        537.94        22.95 o
  -1  10   0          3.29          3.96         5.01 o
   0  10   0         11.63          1.77         4.97 o
   1  10   0          3.26          2.84         4.85 o
   2  10   0        170.76        211.00        30.78 o
   3  10   0        115.63         84.72        13.66 o
   4  10   0        445.33        426.35        33.06 o
   5  10   0        553.72        614.80       107.35 o
   6  10   0          5.61         -4.50         9.10 o
  -7  11   0        276.18        270.94        22.50 o
  -6  11   0         34.89         30.46        10.79 o
  -5  11   0        109.67         95.00        16.29 o
  -4  11   0        732.60        753.08        41.14 o
  -3  11   0          6.69         -2.91         5.67 o
  -2  11   0        165.73        126.98        14.01 o
  -1  11   0        603.02        646.11        39.10 o
   0  11   0        373.80        355.65        24.22 o
   1  11   0         36.73         20.10         7.56 o
   2  11   0        320.91        294.70        21.93 o
   3  11   0        389.43        409.50        27.11 o
   4  11   0          0.17         -2.41         9.65 o
   5  11   0        504.45        506.29        39.26 o
  -5  12   0         21.32         19.41         9.74 o
  -4  12   0         69.74         84.43        15.63 o
  -3  12   0        561.29        625.25        33.46 o
  -2  12   0        159.53        126.48        17.72 o
  -1  12   0         48.10         39.01         9.55 o
   0  12   0        887.08        913.71        33.44 o
   1  12   0        191.35        186.35        22.95 o
   2  12   0         12.68         15.75         9.25 o
   3  12   0        570.36        514.32        38.36 o
   4  12   0        186.56        197.29        37.96 o
  -4  13   0         24.14         40.23        22.11 o
  -3  13   0        137.70        147.70        20.94 o
  -2  13   0        176.42        144.03        20.42 o
  -1  13   0        250.68        229.89        19.77 o
   0  13   0        197.27        208.67        22.34 o
   1  13   0        759.48        856.86        39.89 o
   2  13   0          6.94          1.71        16.65 o
  -2 -13   1          0.70         -1.98         7.90 o
  -1 -13   1        718.35        799.43        39.04 o
   0 -13   1        208.63        204.45        36.77 o
   1 -13   1        184.41        151.56        20.20 o
   2 -13   1        442.20        386.94        32.87 o
   3 -13   1        125.35        136.19        20.24 o
  -4 -12   1         75.57         68.98        19.12 o
  -3 -12   1        422.76        419.82        27.20 o
  -2 -12   1         31.51         26.69        10.80 o
  -1 -12   1        294.19        372.15        44.26 o
   0 -12   1        681.09        685.75        28.69 o
   1 -12   1         44.20         20.75         7.93 o
   2 -12   1        275.68        262.75        23.04 o
   3 -12   1        514.30        489.10        29.53 o
   4 -12   1        141.43        121.44        25.18 o
   5 -12   1         67.41         48.57        11.11 o
  -5 -11   1        175.07        216.83        44.49 o
  -4 -11   1         66.34         43.16        14.79 o
  -3 -11   1        420.32        447.48        28.24 o
  -2 -11   1        349.21        338.27        23.15 o
  -1 -11   1         16.12         23.94         8.77 o
   0 -11   1        241.45        222.08        15.90 o
   1 -11   1        966.38       1048.73        34.06 o
   2 -11   1         97.04        101.83        15.24 o
   3 -11   1          1.45         -3.66         5.57 o
   4 -11   1        774.90        741.51        74.51 o
   5 -11   1        275.77        230.60        19.17 o
   6 -11   1          9.30         11.32         7.95 o
  -6 -10   1         38.28         36.52        11.99 o
  -5 -10   1        198.82        205.15        21.17 o
  -4 -10   1       1008.81       1066.50        41.54 o
  -3 -10   1        241.77        202.74        15.08 o
  -2 -10   1        467.37        469.01        35.83 o
  -1 -10   1        139.40        125.73        11.50 o
   0 -10   1         15.69          8.88         4.87 o
   1 -10   1          3.68          4.58         4.55 o
   2 -10   1       1463.53       1558.70        36.07 o
   3 -10   1         10.75          4.52         4.83 o
   4 -10   1        392.76        339.06        20.07 o
   5 -10   1        801.67        860.45        28.66 o
   6 -10   1         24.68         15.19         8.50 o
   7 -10   1         79.45         68.90        11.42 o
  -7  -9   1        634.95        711.93        74.25 o
  -6  -9   1         49.97         47.02        12.43 o
  -5  -9   1        326.08        321.16        22.85 o
  -4  -9   1        300.33        371.09        19.22 o
  -3  -9   1        273.60        252.89        15.56 o
  -2  -9   1        373.32        379.97        16.50 o
  -1  -9   1        798.16        783.54        29.48 o
   0  -9   1       1253.56       1255.13        29.96 o
   1  -9   1        395.74        350.08        14.97 o
   2  -9   1        303.98        305.62        20.96 o
   3  -9   1        619.58        645.57        24.79 o
   4  -9   1         44.19         49.34         8.83 o
   5  -9   1        554.40        537.57        22.51 o
   6  -9   1         29.79         25.49         7.65 o
   7  -9   1          0.34          3.97         5.83 o
   8  -9   1          1.30          1.58         7.46 o
  -8  -8   1         31.65         11.40         8.18 o
  -7  -8   1        565.19        655.99        32.45 o
  -6  -8   1        673.10        684.89        28.31 o
  -5  -8   1          0.22         -0.42         4.96 o
  -4  -8   1        885.63        839.05        24.29 o
  -3  -8   1        366.06        387.67        28.79 o
  -2  -8   1         82.35         69.26         7.88 o
  -1  -8   1        713.40        681.96        20.01 o
   0  -8   1        794.06        763.83        21.25 o
   1  -8   1        114.53         90.24         8.65 o
   2  -8   1        607.49        611.00        20.00 o
   3  -8   1        369.56        382.32        15.23 o
   4  -8   1        100.45        102.22        11.53 o
   5  -8   1         58.59         54.24         9.97 o
   6  -8   1         94.12         92.93        10.64 o
   7  -8   1         99.79        119.91        12.87 o
   8  -8   1         18.79         14.73         7.71 o
   9  -8   1        113.17        118.43        16.72 o
  -9  -7   1        222.18        214.87        21.54 o
  -8  -7   1        144.43        127.01        16.17 o
  -7  -7   1          4.40         -5.13         5.15 o
  -6  -7   1       1356.43       1417.99        60.37 o
  -5  -7   1        481.62        544.05        22.65 o
  -4  -7   1         37.74         19.23         4.92 o
  -3  -7   1        234.37        227.35         9.88 o
  -2  -7   1        432.02        379.46        12.11 o
  -1  -7   1         11.03         10.04         2.98 o
   0  -7   1         83.32         58.41        10.18 o
   1  -7   1        726.45        673.80        20.86 o
   2  -7   1          1.87          1.25         2.79 o
   3  -7   1        976.31        832.43        31.91 o
   4  -7   1        535.11        500.77        19.99 o
   5  -7   1        283.65        264.99        13.80 o
   6  -7   1         88.11        102.15        10.75 o
   7  -7   1        247.80        247.04        19.22 o
   8  -7   1        151.33        168.49        16.92 o
   9  -7   1         41.10         31.70        10.89 o
  -9  -6   1         74.49         62.12        12.46 o
  -8  -6   1        236.23        217.32        18.10 o
  -7  -6   1        104.87         92.45        12.50 o
  -6  -6   1         52.22         40.26         8.42 o
  -5  -6   1        470.57        490.12        22.65 o
  -4  -6   1        388.84        338.98        14.19 o
  -3  -6   1         97.97        104.41         6.93 o
  -2  -6   1       1514.10       1438.48        25.03 o
  -1  -6   1        107.46         71.64         5.31 o
   0  -6   1        104.55         79.87         4.71 o
   1  -6   1        178.52        122.22         7.37 o
   2  -6   1        630.87        564.43        16.08 o
   3  -6   1        453.74        531.78        12.66 o
   4  -6   1         35.03         24.62         4.35 o
   5  -6   1       1241.32       1286.65        30.52 o
   6  -6   1        498.11        539.74        30.05 o
   7  -6   1        818.56        888.21        30.95 o
   8  -6   1        956.45       1065.46        36.02 o
   9  -6   1          0.84          1.21         7.93 o
 -10  -5   1        185.32        219.91        18.22 o
  -9  -5   1         63.40         58.70        10.36 o
  -8  -5   1         12.32         16.07         6.56 o
  -7  -5   1         27.73         19.86         5.78 o
  -6  -5   1        164.67        174.85        17.94 o
  -5  -5   1        170.12        157.71         9.02 o
  -4  -5   1       1274.12       1223.63        23.43 o
  -3  -5   1        209.16        140.79         6.77 o
  -2  -5   1         41.11         30.49         4.57 o
  -1  -5   1       4323.65       4718.33        56.92 o
   0  -5   1         22.37         20.24         2.65 o
   1  -5   1         21.95         26.85         4.13 o
   2  -5   1        627.58        613.33        12.19 o
   3  -5   1         87.22         54.36         4.39 o
   4  -5   1        147.03        142.04         7.77 o
   5  -5   1        315.78        287.80        13.26 o
   6  -5   1        936.24        920.09        22.49 o
   7  -5   1         93.68         89.81         9.90 o
   8  -5   1        185.24        180.10        15.52 o
   9  -5   1        448.20        442.63        28.10 o
  10  -5   1         39.57         34.59        10.43 o
 -10  -4   1        229.97        221.98        18.20 o
  -9  -4   1        644.40        717.94        26.82 o
  -8  -4   1        505.28        546.30        22.04 o
  -7  -4   1         28.21         24.51         6.41 o
  -6  -4   1       1539.05       1573.21        34.73 o
  -5  -4   1         12.02         24.77         4.02 o
  -4  -4   1        166.00        126.34         5.73 o
  -3  -4   1       1620.14       1627.28        25.17 o
  -2  -4   1        588.69        619.52        12.87 o
  -1  -4   1        156.49        132.24         5.34 o
   0  -4   1         12.95          6.81         2.18 o
   1  -4   1          2.16          1.55         2.07 o
   2  -4   1        227.54        288.69        10.88 o
   3  -4   1         62.84         60.14         4.44 o
   4  -4   1        902.68        893.03        16.44 o
   5  -4   1         55.27         47.93         4.51 o
   6  -4   1        461.25        442.68        16.05 o
   7  -4   1         65.70         64.98         9.23 o
   8  -4   1         60.20         50.32        12.92 o
   9  -4   1        259.91        271.49        16.38 o
  10  -4   1        367.13        401.91        21.29 o
 -10  -3   1         72.44         42.57         9.25 o
  -9  -3   1        472.09        510.76        22.08 o
  -8  -3   1       1047.83       1199.82        32.62 o
  -7  -3   1       1114.50       1187.95        37.79 o
  -6  -3   1        893.96        880.53        24.04 o
  -5  -3   1        262.88        256.38         8.13 o
  -4  -3   1        339.01        355.84         8.99 o
  -3  -3   1       2711.57       2962.59        40.42 o
  -2  -3   1        161.48        141.61         5.21 o
  -1  -3   1        917.91        974.16        15.27 o
   0  -3   1       1237.75       1405.01        20.63 o
   1  -3   1         25.72         14.92         2.02 o
   2  -3   1        308.52        283.70        12.19 o
   3  -3   1        629.30        495.37        11.58 o
   4  -3   1       4151.75       4495.04        51.68 o
   5  -3   1         56.55         47.77         5.30 o
   6  -3   1         35.30         22.67         5.41 o
   7  -3   1        963.86        994.89        33.85 o
   8  -3   1        247.97        289.47        17.78 o
   9  -3   1          2.05         -2.43         4.99 o
  10  -3   1        227.17        280.86        20.16 o
 -10  -2   1         93.13         89.69        12.54 o
  -9  -2   1        284.72        262.89        22.65 o
  -8  -2   1        376.05        398.78        17.80 o
  -7  -2   1        315.68        360.19        18.80 o
  -6  -2   1         37.59         33.22         4.79 o
  -5  -2   1        641.77        619.67        12.88 o
  -4  -2   1        623.05        623.32        12.85 o
  -3  -2   1        379.87        269.92         6.68 o
  -2  -2   1        284.68        266.77         6.32 o
  -1  -2   1        749.27        803.66        13.33 o
   0  -2   1        953.19        925.96        12.89 o
   1  -2   1       1669.77       1676.15        32.80 o
   2  -2   1       6429.01       6523.01        61.28 o
   3  -2   1        220.39        192.53         5.84 o
   4  -2   1       4013.74       4315.46        49.24 o
   5  -2   1       1016.20       1052.77        19.95 o
   6  -2   1        350.64        326.63        11.67 o
   7  -2   1        380.25        378.90        17.27 o
   8  -2   1        736.86        782.12        26.24 o
   9  -2   1          1.08          3.92         5.47 o
  10  -2   1         12.63          4.38         7.74 o
 -11  -1   1         90.62         93.31        15.96 o
 -10  -1   1        156.21        123.88        19.30 o
  -9  -1   1         75.30         63.81        10.35 o
  -8  -1   1         83.32         84.73        10.75 o
  -7  -1   1        417.25        362.20        16.82 o
  -6  -1   1         50.61         70.87         5.24 o
  -5  -1   1       1104.78       1106.03        19.39 o
  -4  -1   1       3944.82       3948.76        47.88 o
  -3  -1   1        221.31        136.29         5.60 o
  -2  -1   1        125.99        124.28         4.39 o
  -1  -1   1       6428.55       7090.83        80.98 o
   0  -1   1       1282.45       1311.94        14.41 o
   1  -1   1        991.94       1030.93        14.36 o
   2  -1   1        539.45        521.51         9.34 o
   3  -1   1       4005.86       3759.42        49.36 o
   4  -1   1       1167.16       1231.36        18.98 o
   5  -1   1        596.95        595.29        18.57 o
   6  -1   1        141.19        135.01         7.95 o
   7  -1   1         58.43         55.32         6.96 o
   8  -1   1        324.75        318.18        16.24 o
   9  -1   1        337.57        367.33        40.50 o
  10  -1   1          3.16          8.87         8.77 o
 -11   0   1        121.81        167.99        21.85 o
 -10   0   1        362.90        489.76        29.46 o
  -9   0   1        281.98        247.54        16.32 o
  -8   0   1          0.00         -2.73         3.87 o
  -7   0   1        285.52        243.34        11.66 o
  -6   0   1       2446.47       2590.97        35.03 o
  -5   0   1       2584.07       2576.03        33.18 o
  -4   0   1       1979.13       2116.21        24.95 o
  -3   0   1        200.51        249.45         5.90 o
  -2   0   1         79.61        110.87         4.17 o
  -1   0   1          6.46          4.46         0.71 o
   0   0   1       4520.72       4967.17       133.10 o
   1   0   1        454.37        356.64         5.85 o
   2   0   1       4735.45       4930.07        54.63 o
   3   0   1        300.81        384.46         9.26 o
   4   0   1        607.02        489.62        10.10 o
   5   0   1        132.78        124.09         8.73 o
   6   0   1        913.07        924.57        21.04 o
   7   0   1        613.42        619.80        19.57 o
   8   0   1         57.64         52.45        11.00 o
   9   0   1        203.73        234.46        21.92 o
  10   0   1         68.29         61.38        14.24 o
 -11   1   1          5.29         -3.27         7.92 o
 -10   1   1        444.89        408.36        42.37 o
  -9   1   1        373.06        420.46        21.48 o
  -8   1   1        531.50        514.30        19.59 o
  -7   1   1          2.62          2.41         2.92 o
  -6   1   1        102.79         74.33         5.44 o
  -5   1   1       2597.23       2770.69        32.98 o
  -4   1   1        825.93        960.21        15.52 o
  -3   1   1        571.00        511.27        10.24 o
  -2   1   1       4748.23       5006.55        54.55 o
  -1   1   1       1072.90       1250.60        14.21 o
   0   1   1       1342.37       1355.79        18.05 o
   1   1   1      20959.51      23020.23       232.85 o
   2   1   1        119.79         98.77         4.88 o
   3   1   1       1729.37       1775.11        28.54 o
   4   1   1       6466.07       7264.33        92.33 o
   5   1   1       1947.68       2061.70        36.18 o
   6   1   1         25.81         17.51         4.57 o
   7   1   1        145.99        122.16         9.94 o
   8   1   1        197.91        212.55        20.30 o
   9   1   1          0.14         11.95         8.70 o
  10   1   1        233.31        235.80        24.67 o
 -11   2   1        373.28        366.81        33.59 o
 -10   2   1          4.21         -5.50         5.50 o
  -9   2   1         42.45         42.04         8.81 o
  -8   2   1        891.40        995.25        24.08 o
  -7   2   1        775.36        820.61        16.95 o
  -6   2   1       1091.48       1203.47        19.55 o
  -5   2   1        966.98        946.57        17.05 o
  -4   2   1       4581.17       4790.48        63.79 o
  -3   2   1        298.76        324.80         8.31 o
  -2   2   1       4038.69       4498.01        50.31 o
  -1   2   1      12866.11      14135.87       144.46 o
   0   2   1        633.19        698.45        11.60 o
   1   2   1      21328.09      21357.62       216.85 o
   2   2   1       1236.04       1257.87        18.53 o
   3   2   1       3069.98       3117.28        44.69 o
   4   2   1        470.64        412.79        15.69 o
   5   2   1       2397.28       2458.20        41.58 o
   6   2   1        221.94        215.54        11.06 o
   7   2   1         13.85          3.84         4.53 o
   8   2   1       1166.78       1228.51        37.75 o
   9   2   1         12.85          8.64         8.01 o
  10   2   1          0.63         -7.62         7.62 o
 -11   3   1        193.67        217.40        20.84 o
 -10   3   1        472.08        489.69        24.90 o
  -9   3   1        353.81        365.57        18.73 o
  -8   3   1        838.45        989.37        24.81 o
  -7   3   1        842.64        857.66        17.34 o
  -6   3   1         15.55          7.68         2.62 o
  -5   3   1        486.39        422.03        10.91 o
  -4   3   1       2675.63       2732.63        34.34 o
  -3   3   1       2688.87       2757.84        32.66 o
  -2   3   1        419.93        415.48         8.01 o
  -1   3   1      15089.96      15619.28       149.41 o
   0   3   1       7300.14       7799.93        77.66 o
   1   3   1        613.56        500.04         9.53 o
   2   3   1          6.99          4.49         1.73 o
   3   3   1       4972.51       4907.77        54.53 o
   4   3   1         13.78          5.41         1.80 o
   5   3   1        533.84        552.92        22.33 o
   6   3   1        617.97        609.95        19.27 o
   7   3   1         20.83         17.34         6.19 o
   8   3   1        159.81        127.89        13.75 o
   9   3   1        617.57        669.06        32.06 o
  10   3   1         10.32         -1.23         7.55 o
 -10   4   1        354.78        316.81        34.03 o
  -9   4   1        934.75       1044.45        30.64 o
  -8   4   1          0.24          5.03         4.40 o
  -7   4   1        347.09        310.05        10.44 o
  -6   4   1       1873.83       1937.23        28.18 o
  -5   4   1        149.49        114.33         5.59 o
  -4   4   1       1108.56       1121.91        17.42 o
  -3   4   1       6495.54       6882.64        67.67 o
  -2   4   1        686.94        786.82        13.28 o
  -1   4   1       1679.79       1789.74        23.10 o
   0   4   1        519.13        490.05         9.87 o
   1   4   1       1787.20       2044.45        28.64 o
   2   4   1         91.78         93.43         4.84 o
   3   4   1       2085.28       2113.98        29.04 o
   4   4   1       2863.92       2886.68        37.73 o
   5   4   1         82.91         54.48         6.33 o
   6   4   1        535.51        568.61        20.15 o
   7   4   1         44.75         23.39         6.81 o
   8   4   1        122.99         98.17        11.62 o
   9   4   1          1.70          6.67         6.39 o
 -10   5   1          0.75          7.30         7.30 o
  -9   5   1        460.18        465.80        21.88 o
  -8   5   1        853.18        866.48        29.46 o
  -7   5   1         38.49         25.16         4.75 o
  -6   5   1       1790.88       1891.53        27.81 o
  -5   5   1        491.33        537.35        12.41 o
  -4   5   1          4.23          6.51         2.40 o
  -3   5   1       2441.05       2472.53        29.41 o
  -2   5   1       1807.47       1853.94        25.18 o
  -1   5   1        232.03        239.03         6.91 o
   0   5   1        933.93        918.26        15.71 o
   1   5   1       9756.99      10392.16       114.56 o
   2   5   1       1082.15        987.30        19.18 o
   3   5   1       1211.88       1184.48        27.12 o
   4   5   1        274.70        290.44         9.56 o
   5   5   1        780.31        796.13        23.21 o
   6   5   1        170.20        139.63        12.70 o
   7   5   1          4.10         14.64         6.12 o
   8   5   1         83.59         64.17        10.28 o
   9   5   1         24.15          4.27         6.50 o
 -10   6   1          4.73         -6.42         6.50 o
  -9   6   1        103.08        115.55        13.95 o
  -8   6   1         17.80         17.24         6.77 o
  -7   6   1        717.75        762.68        34.07 o
  -6   6   1        242.17        244.80        12.72 o
  -5   6   1       3146.80       3286.67        43.79 o
  -4   6   1        860.53        798.34        17.31 o
  -3   6   1        138.23        110.15         7.07 o
  -2   6   1       2349.51       2457.74        31.98 o
  -1   6   1       2203.12       2332.38        30.97 o
   0   6   1        100.46         93.13         5.72 o
   1   6   1       1049.08       1004.26        19.72 o
   2   6   1       1638.15       1646.09        27.93 o
   3   6   1         80.09         77.17         6.57 o
   4   6   1         41.14         17.64         4.69 o
   5   6   1        291.48        290.60        14.34 o
   6   6   1         82.14         92.42        10.40 o
   7   6   1         34.66         32.80         7.82 o
   8   6   1         44.69         66.57        10.86 o
   9   6   1        166.46        200.28        20.51 o
 -10   7   1        375.20        456.28        25.73 o
  -9   7   1         29.68         14.00         7.25 o
  -8   7   1          1.67          2.39         4.92 o
  -7   7   1        349.17        369.63        22.44 o
  -6   7   1         24.15          9.34         4.71 o
  -5   7   1        295.32        232.82        10.92 o
  -4   7   1        734.77        718.58        18.68 o
  -3   7   1        104.62         75.97         6.82 o
  -2   7   1         31.55         30.06         4.68 o
  -1   7   1       2928.49       2756.02        45.17 o
   0   7   1       1641.79       1650.15        28.14 o
   1   7   1         19.79          8.83         2.86 o
   2   7   1       1312.55       1417.70        26.70 o
   3   7   1        146.28        118.57         8.14 o
   4   7   1         71.69         56.62         8.68 o
   5   7   1        448.15        400.55        19.96 o
   6   7   1        189.00        194.36        15.86 o
   7   7   1         50.02         54.70        21.51 o
   8   7   1         82.78         74.86        12.98 o
  -9   8   1        240.88        248.37        27.61 o
  -8   8   1          9.82          3.64         5.58 o
  -7   8   1        140.14        131.69        14.55 o
  -6   8   1         27.06         19.48         7.02 o
  -5   8   1         46.44         43.54         8.69 o
  -4   8   1        458.64        513.88        17.83 o
  -3   8   1        244.78        244.63        12.13 o
  -2   8   1        489.83        493.23        23.91 o
  -1   8   1        180.44        194.10        10.40 o
   0   8   1       2220.84       2265.17        41.16 o
   1   8   1         61.44         65.93         7.44 o
   2   8   1         30.78         27.24         5.45 o
   3   8   1        402.16        416.57        14.58 o
   4   8   1        328.22        294.60        16.86 o
   5   8   1        282.57        221.74        16.34 o
   6   8   1        412.71        389.65        38.46 o
   7   8   1        295.48        341.41        21.89 o
  -9   9   1        372.43        391.24        28.13 o
  -8   9   1         13.14         16.30         7.93 o
  -7   9   1        128.84        137.97        22.78 o
  -6   9   1         22.32         33.60        10.02 o
  -5   9   1        284.06        383.70        26.52 o
  -4   9   1          6.06         -1.54         4.19 o
  -3   9   1        228.68        257.10        23.38 o
  -2   9   1        928.40       1017.80        30.79 o
  -1   9   1        880.67        831.79        27.48 o
   0   9   1          7.61         13.62         5.44 o
   1   9   1        385.77        353.60        26.95 o
   2   9   1        490.32        471.09        23.68 o
   3   9   1         12.12         33.86         8.91 o
   4   9   1        558.56        652.08        45.94 o
   5   9   1        177.68        168.71        25.57 o
   6   9   1         35.17          2.28        12.62 o
   7   9   1        189.76        160.52        21.32 o
  -8  10   1        113.46        130.33        23.03 o
  -7  10   1         31.85         35.21        13.32 o
  -6  10   1        192.99        173.12        20.66 o
  -5  10   1        487.51        546.25        29.66 o
  -4  10   1         55.11         63.82        13.10 o
  -3  10   1        128.85        101.90        12.33 o
  -2  10   1        415.68        472.28        21.89 o
  -1  10   1        247.35        234.25        15.61 o
   0  10   1        109.14        105.26        13.77 o
   1  10   1          9.06          2.34         4.78 o
   2  10   1        121.68        100.71        14.35 o
   3  10   1        124.79        144.58        22.77 o
   4  10   1        186.59        146.75        23.59 o
   5  10   1        154.50        136.68        24.52 o
   6  10   1         52.32         60.27        18.56 o
  -7  11   1         34.94         39.43        12.48 o
  -6  11   1          5.49          0.35         9.06 o
  -5  11   1        152.54        145.32        23.70 o
  -4  11   1        376.92        359.30        24.77 o
  -3  11   1          1.70          2.75         5.68 o
  -2  11   1          0.24         -2.20         5.92 o
  -1  11   1        179.73        189.71        15.90 o
   0  11   1        364.93        441.50        21.78 o
   1  11   1         18.17         19.88         7.31 o
   2  11   1        212.61        208.90        21.05 o
   3  11   1        262.18        310.80        29.58 o
   4  11   1         30.96         23.12        12.61 o
   5  11   1         65.03         49.15        16.58 o
  -6  12   1         69.71         51.70        15.14 o
  -5  12   1         15.88         17.09        10.07 o
  -4  12   1         71.91         84.42        21.09 o
  -3  12   1        249.62        273.91        22.46 o
  -2  12   1         63.15         99.38        14.10 o
  -1  12   1         56.93         49.48        10.63 o
   0  12   1        608.58        715.56        29.80 o
   1  12   1        127.21        134.12        18.66 o
   2  12   1          5.83          9.15         8.46 o
   3  12   1        243.84        312.84        31.04 o
  -4  13   1         15.37          6.36         9.61 o
  -3  13   1         82.44         66.55        14.62 o
  -2  13   1         61.11         60.73        12.44 o
  -1  13   1        177.69        156.29        17.51 o
   0  13   1        112.39         94.94        16.88 o
   1  13   1        579.04        684.36        45.26 o
  -2 -13   2        109.89        113.49        18.08 o
  -1 -13   2        161.12        130.07        19.07 o
   0 -13   2        148.58        160.65        26.15 o
   1 -13   2         69.47         69.43        14.72 o
   2 -13   2         82.85        117.12        18.40 o
   3 -13   2        215.88        187.79        20.11 o
  -4 -12   2        158.89        177.30        32.50 o
  -3 -12   2        128.56        140.30        19.03 o
  -2 -12   2          6.32         10.43         8.78 o
  -1 -12   2         46.13         38.10        11.37 o
   0 -12   2        652.64        701.43        33.96 o
   1 -12   2          5.85         -0.17         7.36 o
   2 -12   2         99.70         98.05        16.24 o
   3 -12   2        164.24        148.46        17.27 o
   4 -12   2        316.99        310.63        21.64 o
   5 -12   2        104.35         89.78        14.94 o
  -5 -11   2        183.76        166.03        21.45 o
  -4 -11   2         43.02         28.40        14.34 o
  -3 -11   2        314.22        286.37        19.00 o
  -2 -11   2         48.29         35.15         9.30 o
  -1 -11   2         83.83         86.50        11.88 o
   0 -11   2        219.32        211.00        13.82 o
   1 -11   2        356.97        327.56        18.86 o
   2 -11   2         16.37         17.95         7.52 o
   3 -11   2        435.51        394.13        21.67 o
   4 -11   2        258.44        288.26        17.21 o
   5 -11   2        160.19        146.21        15.10 o
   6 -11   2         60.63         50.93        10.43 o
  -7 -10   2          5.93          4.08         9.29 o
  -6 -10   2        232.20        241.96        23.31 o
  -5 -10   2        177.53        226.18        22.01 o
  -4 -10   2        141.14        153.59        30.22 o
  -3 -10   2         48.90         36.51         8.61 o
  -2 -10   2        591.73        655.35        25.90 o
  -1 -10   2        224.61        204.81        13.26 o
   0 -10   2         13.34          9.24         4.71 o
   1 -10   2         66.85         67.80         8.77 o
   2 -10   2       1490.27       1560.99        41.93 o
   3 -10   2          4.67          0.35         5.45 o
   4 -10   2        712.68        731.56        29.32 o
   5 -10   2        266.05        258.24        16.43 o
   6 -10   2         32.02         19.79         7.45 o
   7 -10   2         17.57         13.55         7.32 o
  -7  -9   2        284.03        315.68        25.26 o
  -6  -9   2         14.74         20.11         9.27 o
  -5  -9   2        119.35        106.82        22.98 o
  -4  -9   2        194.41        208.17        15.09 o
  -3  -9   2        333.88        337.78        18.57 o
  -2  -9   2        504.14        498.99        23.53 o
  -1  -9   2        844.42        832.62        23.86 o
   0  -9   2        936.01        909.94        24.97 o
   1  -9   2        258.92        256.58        12.98 o
   2  -9   2        653.73        660.80        24.70 o
   3  -9   2        384.03        355.99        28.52 o
   4  -9   2         44.83         40.38         8.03 o
   5  -9   2        777.54        795.38        26.92 o
   6  -9   2        179.76        205.88        15.49 o
   7  -9   2          0.90          4.28         6.44 o
   8  -9   2         54.18         50.74        11.74 o
  -8  -8   2          0.34         -0.40         6.75 o
  -7  -8   2        314.54        337.89        20.77 o
  -6  -8   2        285.81        322.66        19.15 o
  -5  -8   2        236.94        203.18        14.79 o
  -4  -8   2        342.44        302.30        15.11 o
  -3  -8   2       1918.59       2068.32        46.23 o
  -2  -8   2        185.60        153.42         9.96 o
  -1  -8   2       1101.60       1118.99        32.17 o
   0  -8   2       1911.63       1944.38        37.61 o
   1  -8   2        517.29        496.05        17.65 o
   2  -8   2        913.98        855.78        23.09 o
   3  -8   2       1006.83       1041.17        35.38 o
   4  -8   2        610.42        545.25        20.29 o
   5  -8   2        113.29        108.03        11.44 o
   6  -8   2        194.91        196.57        15.48 o
   7  -8   2         92.40         91.91        11.96 o
   8  -8   2         15.82          6.81         8.54 o
  -9  -7   2        205.35        219.14        28.26 o
  -8  -7   2        307.50        326.27        21.18 o
  -7  -7   2         19.83          4.32         6.21 o
  -6  -7   2       1178.25       1269.57        37.26 o
  -5  -7   2       1279.98       1305.37        30.84 o
  -4  -7   2        179.48        175.76        11.98 o
  -3  -7   2       1422.85       1533.65        31.70 o
  -2  -7   2       2250.11       2413.26        37.10 o
  -1  -7   2         69.54         59.63         6.71 o
   0  -7   2        617.57        538.60        16.56 o
   1  -7   2       1840.77       1813.18        34.37 o
   2  -7   2        106.18        109.16         8.06 o
   3  -7   2        345.30        325.94        14.37 o
   4  -7   2        515.03        505.75        18.77 o
   5  -7   2        625.42        582.98        20.95 o
   6  -7   2        131.96        126.82        12.57 o
   7  -7   2        138.38        138.51        15.68 o
   8  -7   2        420.20        389.77        26.56 o
   9  -7   2         22.87         11.69        10.19 o
  -9  -6   2         15.17          8.00         6.98 o
  -8  -6   2        239.65        232.45        17.93 o
  -7  -6   2        290.20        295.03        17.90 o
  -6  -6   2        425.11        389.96        19.27 o
  -5  -6   2        679.00        652.93        19.86 o
  -4  -6   2        378.02        401.80        14.66 o
  -3  -6   2         10.51          9.23         2.94 o
  -2  -6   2       1735.28       1718.90        28.11 o
  -1  -6   2       4536.99       4785.14        59.48 o
   0  -6   2         13.67          5.94         2.14 o
   1  -6   2        523.90        490.84        14.71 o
   2  -6   2        821.10        788.38        15.35 o
   3  -6   2          7.31         11.71         2.63 o
   4  -6   2         64.06         42.07         7.25 o
   5  -6   2        310.24        310.10        15.18 o
   6  -6   2       1041.93       1067.43        30.16 o
   7  -6   2        216.76        203.58        31.88 o
   8  -6   2        955.13        976.75        41.27 o
   9  -6   2         43.80         51.96        12.66 o
 -10  -5   2        163.02        127.32        14.86 o
  -9  -5   2          4.03          6.63         5.95 o
  -8  -5   2         18.40         12.72         5.90 o
  -7  -5   2        241.24        215.39        15.40 o
  -6  -5   2       1509.11       1588.26        39.83 o
  -5  -5   2        756.08        737.31        23.90 o
  -4  -5   2        823.13        837.47        20.86 o
  -3  -5   2        424.82        391.32        12.05 o
  -2  -5   2         34.99         32.48         3.82 o
  -1  -5   2        480.61        424.64        10.83 o
   0  -5   2        997.63       1019.74        17.64 o
   1  -5   2        267.32        316.86         8.39 o
   2  -5   2         96.64         57.66         4.04 o
   3  -5   2       1981.39       2093.12        33.27 o
   4  -5   2        160.00        138.12         7.93 o
   5  -5   2        184.17        195.52        11.22 o
   6  -5   2       1570.97       1621.22        51.27 o
   7  -5   2          9.97         20.92         6.57 o
   8  -5   2        331.96        349.83        26.67 o
   9  -5   2        244.44        222.82        20.44 o
 -10  -4   2        242.78        303.68        18.67 o
  -9  -4   2        850.29        869.63        36.03 o
  -8  -4   2         10.60          7.22         5.29 o
  -7  -4   2        134.19        120.64        10.95 o
  -6  -4   2        623.88        577.06        19.50 o
  -5  -4   2         28.34         17.63         4.13 o
  -4  -4   2        733.19        779.73        15.47 o
  -3  -4   2         53.02         27.59         3.22 o
  -2  -4   2        566.13        641.32        13.16 o
  -1  -4   2        786.97        695.67        13.41 o
   0  -4   2        447.99        447.80         9.89 o
   1  -4   2       1741.37       1748.18        23.34 o
   2  -4   2        110.97         89.25         4.66 o
   3  -4   2       3277.80       3354.20        40.63 o
   4  -4   2        257.45        195.09         8.63 o
   5  -4   2         44.67         50.16         5.91 o
   6  -4   2        544.17        523.13        18.45 o
   7  -4   2         53.53         52.47         9.11 o
   8  -4   2          2.62          0.32         4.92 o
   9  -4   2          2.78         -0.85         5.69 o
  10  -4   2        223.67        231.04        17.98 o
 -10  -3   2        154.62        127.30        13.63 o
  -9  -3   2        242.31        262.67        19.37 o
  -8  -3   2        228.03        200.31        13.15 o
  -7  -3   2       1233.03       1272.47        31.32 o
  -6  -3   2       2328.82       2477.32        47.10 o
  -5  -3   2        994.87        857.24        22.93 o
  -4  -3   2       1143.33       1281.82        19.20 o
  -3  -3   2       1219.02       1124.80        26.33 o
  -2  -3   2        708.51        685.18        12.45 o
  -1  -3   2        113.24        142.51         5.11 o
   0  -3   2        959.64        931.79        13.72 o
   1  -3   2       1014.17        965.84        15.40 o
   2  -3   2          3.84          4.46         1.39 o
   3  -3   2       1590.71       1768.15        23.85 o
   4  -3   2        330.65        287.43         7.13 o
   5  -3   2         33.58         21.00         4.40 o
   6  -3   2         77.55         63.42         8.61 o
   7  -3   2        380.37        416.44        27.31 o
   8  -3   2         92.25        110.37        11.87 o
   9  -3   2        356.89        322.50        18.47 o
  10  -3   2        139.46        138.97        16.94 o
 -11  -2   2        351.31        352.86        23.66 o
 -10  -2   2         36.67         28.66         7.68 o
  -9  -2   2        917.73       1017.45        35.57 o
  -8  -2   2        799.80        874.56        26.41 o
  -7  -2   2         21.02         17.79         5.63 o
  -6  -2   2        855.56        943.35        23.72 o
  -5  -2   2       1544.81       1469.51        25.06 o
  -4  -2   2          6.74          8.90         1.84 o
  -3  -2   2          1.14         -1.67         1.67 o
  -2  -2   2       1441.22       1458.57        36.26 o
  -1  -2   2        447.59        515.70         7.90 o
   0  -2   2        354.45        394.71         7.30 o
   1  -2   2       1521.48       1898.41        22.58 o
   2  -2   2       5038.04       5189.41        65.92 o
   3  -2   2        987.76       1163.80        18.48 o
   4  -2   2       2388.44       2491.38        41.15 o
   5  -2   2       1111.72       1172.55        21.45 o
   6  -2   2        299.70        332.27        14.64 o
   7  -2   2          6.05          2.49         4.56 o
   8  -2   2        729.21        681.56        24.53 o
   9  -2   2        594.87        649.21        25.29 o
  10  -2   2         25.07          7.19         9.27 o
 -11  -1   2        226.56        223.99        21.59 o
 -10  -1   2        186.69        229.44        16.50 o
  -9  -1   2        249.79        250.92        14.88 o
  -8  -1   2        305.25        276.27        14.28 o
  -7  -1   2        507.12        528.72        18.32 o
  -6  -1   2         15.48         22.21         3.99 o
  -5  -1   2        119.93         93.54         4.99 o
  -4  -1   2        455.66        363.81         8.47 o
  -3  -1   2       4673.68       5006.01        48.44 o
  -2  -1   2        806.87        855.54        14.78 o
  -1  -1   2       3445.73       3617.67        37.06 o
   0  -1   2       7645.09       8265.57        86.07 o
   1  -1   2       7761.33       8506.13        99.12 o
   2  -1   2         24.70         56.70         3.53 o
   3  -1   2       1875.45       2098.36        28.48 o
   4  -1   2        114.51        135.52         5.46 o
   5  -1   2       2545.18       2713.33        40.39 o
   6  -1   2        757.79        706.52        18.22 o
   7  -1   2         65.57         57.87        11.27 o
   8  -1   2       1304.84       1369.66        35.69 o
   9  -1   2        932.71        980.76        41.62 o
  10  -1   2          1.01         -1.72         8.22 o
 -11   0   2         67.69         52.30        12.09 o
 -10   0   2         67.91         56.74        11.62 o
  -9   0   2        761.16        743.11        29.43 o
  -8   0   2          1.59          3.53         4.42 o
  -7   0   2         82.71         64.74         7.25 o
  -6   0   2        538.76        491.58        12.10 o
  -5   0   2       5225.85       6065.96        61.18 o
  -4   0   2          6.23          6.61         1.69 o
  -3   0   2        646.76        541.97         9.53 o
  -2   0   2         22.87         13.11         1.49 o
  -1   0   2        575.15        665.65        10.17 o
   0   0   2      10750.48      11714.96       103.57 o
   1   0   2         81.85         90.91         3.36 o
   2   0   2       5841.13       6275.71        64.12 o
   3   0   2       2835.29       2685.55        32.25 o
   4   0   2       1944.82       2044.54        27.29 o
   5   0   2         50.68         50.61         5.52 o
   6   0   2        788.23        858.74        20.83 o
   7   0   2       2055.45       2042.78        47.62 o
   8   0   2        578.73        540.77        24.03 o
   9   0   2        460.45        454.97        28.40 o
  10   0   2         25.88          8.61         9.58 o
 -11   1   2          1.17         -4.49         7.67 o
 -10   1   2        244.83        257.51        21.04 o
  -9   1   2         59.66         47.99         7.88 o
  -8   1   2         61.79         57.43         7.92 o
  -7   1   2          7.71         10.15         2.81 o
  -6   1   2        366.77        354.86         9.54 o
  -5   1   2       3136.00       3380.36        38.59 o
  -4   1   2        129.70        129.08         5.57 o
  -3   1   2       6228.94       6332.57        69.87 o
  -2   1   2        380.50        277.25         6.33 o
  -1   1   2        117.79        121.61         3.50 o
   0   1   2         40.95         23.56         2.16 o
   1   1   2       1631.87       1907.46        24.32 o
   2   1   2          1.83          0.39         1.34 o
   3   1   2         69.72         58.23         5.37 o
   4   1   2        937.27        898.24        20.44 o
   5   1   2        654.05        618.69        17.81 o
   6   1   2         12.76         15.30         4.37 o
   7   1   2       1973.01       2265.86        44.03 o
   8   1   2        154.30        137.97        18.01 o
   9   1   2         11.95         13.56         9.08 o
  10   1   2        165.19        142.99        20.27 o
 -11   2   2         47.21         50.77        12.93 o
 -10   2   2         62.86         40.96         9.85 o
  -9   2   2        305.75        327.94        15.99 o
  -8   2   2         91.94        102.56         7.92 o
  -7   2   2        173.50        159.26         7.26 o
  -6   2   2        585.14        543.42        13.13 o
  -5   2   2       1913.90       1967.92        29.92 o
  -4   2   2        991.10        998.49        18.63 o
  -3   2   2        533.73        461.77        10.09 o
  -2   2   2       6600.08       7105.46        70.80 o
  -1   2   2        197.66        182.46         8.68 o
   0   2   2        700.49        853.35        13.17 o
   1   2   2         11.93         15.21         2.33 o
   2   2   2        185.53        149.53         5.42 o
   3   2   2        726.28        748.28        17.33 o
   4   2   2       1149.06       1136.83        31.92 o
   5   2   2       2085.29       2298.37        40.60 o
   6   2   2        286.88        280.08        12.97 o
   7   2   2        139.06        118.28        12.22 o
   8   2   2       1016.68       1195.61        44.79 o
   9   2   2         60.85         56.75        13.83 o
 -11   3   2        179.76        185.69        19.44 o
 -10   3   2        359.60        371.97        21.52 o
  -9   3   2          5.38          2.05         4.16 o
  -8   3   2         41.31         28.92         4.90 o
  -7   3   2       1309.56       1321.58        27.56 o
  -6   3   2        230.94        187.87         8.50 o
  -5   3   2         89.97         84.76         5.85 o
  -4   3   2        399.93        322.51         9.44 o
  -3   3   2         64.15         53.99         3.67 o
  -2   3   2        492.73        425.15         8.54 o
  -1   3   2       2205.95       2158.92        27.33 o
   0   3   2       1558.74       1514.93        21.27 o
   1   3   2          5.48          4.86         1.87 o
   2   3   2       3041.40       2926.09        34.75 o
   3   3   2       3378.19       3601.47        46.03 o
   4   3   2        162.38        133.46         9.08 o
   5   3   2       1867.17       1639.62        43.42 o
   6   3   2         43.93         27.61         5.74 o
   7   3   2        282.52        233.84        15.63 o
   8   3   2         43.35         42.44         9.41 o
   9   3   2        743.75        949.33        42.80 o
 -11   4   2         15.12         16.78         8.09 o
 -10   4   2        525.43        546.08        25.54 o
  -9   4   2       1570.69       1597.23        34.32 o
  -8   4   2        286.39        198.99         9.71 o
  -7   4   2       2761.23       2960.93        39.28 o
  -6   4   2       2290.02       2282.83        33.50 o
  -5   4   2         17.85         22.05         3.75 o
  -4   4   2          4.49          3.03         1.87 o
  -3   4   2       7680.76       8062.69        77.56 o
  -2   4   2         12.09          2.88         1.64 o
  -1   4   2        123.99        115.40         4.80 o
   0   4   2       4109.18       4341.70        48.06 o
   1   4   2       2761.57       2916.80        38.76 o
   2   4   2       5482.53       5875.68        59.65 o
   3   4   2       2108.76       1915.50        27.60 o
   4   4   2       1708.49       1698.39        30.30 o
   5   4   2       1667.31       1774.16        36.78 o
   6   4   2        106.71         67.03         8.91 o
   7   4   2         65.60         51.85         8.55 o
   8   4   2          0.28         -3.96         5.03 o
   9   4   2         19.38         16.87         8.89 o
 -10   5   2         75.55        128.09        13.56 o
  -9   5   2        704.22        776.14        25.59 o
  -8   5   2       3880.27       4326.32        58.69 o
  -7   5   2        509.12        471.85        18.30 o
  -6   5   2       1388.72       1386.44        22.88 o
  -5   5   2       2187.98       2280.49        30.59 o
  -4   5   2       1028.24       1041.31        16.07 o
  -3   5   2        136.13         92.50         5.24 o
  -2   5   2       5317.30       5795.14        63.18 o
  -1   5   2          3.01          1.05         1.64 o
   0   5   2       3015.62       3122.51        38.07 o
   1   5   2       1561.37       1731.30        27.36 o
   2   5   2         75.21         78.37         5.76 o
   3   5   2        470.79        530.85        13.06 o
   4   5   2        613.20        526.07        15.68 o
   5   5   2        372.97        302.01        16.97 o
   6   5   2          0.25          5.42         4.74 o
   7   5   2        378.04        366.55        18.42 o
   8   5   2        178.02        134.88        14.08 o
   9   5   2         47.38         35.25        11.02 o
 -10   6   2        163.94        179.96        17.30 o
  -9   6   2        474.83        468.98        23.13 o
  -8   6   2         82.22         84.16         9.63 o
  -7   6   2        350.89        318.48        16.31 o
  -6   6   2        283.30        279.51         9.80 o
  -5   6   2       1517.61       1434.83        24.79 o
  -4   6   2       2861.12       2993.13        36.59 o
  -3   6   2        581.68        544.41        12.45 o
  -2   6   2       1129.49       1161.01        19.34 o
  -1   6   2       1842.54       1819.16        26.32 o
   0   6   2        411.05        410.92        10.72 o
   1   6   2         37.93         33.68         4.06 o
   2   6   2        864.56        939.12        20.07 o
   3   6   2        144.62        147.87         8.14 o
   4   6   2        100.26         93.58         8.25 o
   5   6   2       1547.06       1616.14        36.52 o
   6   6   2        845.59        864.89        27.20 o
   7   6   2        139.96        189.89        14.76 o
   8   6   2        376.27        409.17        21.15 o
 -10   7   2        152.19        134.35        16.24 o
  -9   7   2         23.68         12.56         7.08 o
  -8   7   2          1.88          4.79         4.74 o
  -7   7   2         59.52         59.86         8.61 o
  -6   7   2       2548.18       2484.54        42.32 o
  -5   7   2         13.05         18.03         4.36 o
  -4   7   2        895.41       1010.77        22.70 o
  -3   7   2       1495.87       1583.48        29.15 o
  -2   7   2         14.32         15.06         3.57 o
  -1   7   2       1689.93       1834.23        31.08 o
   0   7   2       1161.98       1124.68        24.73 o
   1   7   2         77.20         73.86         6.25 o
   2   7   2        938.23        903.80        20.63 o
   3   7   2        531.41        539.17        16.46 o
   4   7   2        775.47        852.79        29.11 o
   5   7   2          7.52          4.94         7.23 o
   6   7   2        446.15        551.69        25.40 o
   7   7   2         82.76         63.68        16.60 o
   8   7   2         26.15         42.55         9.94 o
  -9   8   2        334.75        355.29        28.65 o
  -8   8   2         50.68         26.00         8.30 o
  -7   8   2          2.44          3.77         5.07 o
  -6   8   2       1585.14       1647.11        37.70 o
  -5   8   2         12.26         10.33         4.08 o
  -4   8   2        388.99        373.22        13.99 o
  -3   8   2        668.95        627.60        20.51 o
  -2   8   2          4.80          1.82         3.25 o
  -1   8   2         38.30         17.74         4.66 o
   0   8   2       1349.32       1466.67        44.94 o
   1   8   2        513.84        427.77        22.73 o
   2   8   2          0.56         -2.30         2.81 o
   3   8   2        192.76        156.00        10.19 o
   4   8   2          2.52          3.89         5.33 o
   5   8   2        290.90        287.13        24.80 o
   6   8   2         30.43         34.27        10.59 o
   7   8   2         39.29         42.76        13.07 o
  -9   9   2        413.25        455.96        25.65 o
  -8   9   2        375.69        314.59        23.94 o
  -7   9   2         69.34         73.00        13.64 o
  -6   9   2       1038.46       1049.93        34.81 o
  -5   9   2        210.13        197.07        13.09 o
  -4   9   2         12.66         24.04         6.11 o
  -3   9   2        242.04        197.05        12.44 o
  -2   9   2        673.40        646.57        24.20 o
  -1   9   2        649.86        643.01        24.32 o
   0   9   2          1.57         -3.92         3.92 o
   1   9   2        139.38        167.90        20.91 o
   2   9   2        232.87        247.04        15.17 o
   3   9   2         58.48         74.15        15.98 o
   4   9   2        444.91        386.99        57.00 o
   5   9   2         17.40          6.79        10.58 o
   6   9   2         23.90         25.61        10.61 o
  -8  10   2        676.18        687.99        41.29 o
  -7  10   2        120.19         95.14        16.06 o
  -6  10   2        723.80        685.91        33.63 o
  -5  10   2        175.73        198.95        19.48 o
  -4  10   2         56.51         65.07        10.82 o
  -3  10   2        160.18        180.53        14.65 o
  -2  10   2          2.94          5.37         5.37 o
  -1  10   2       1628.12       1860.81        46.47 o
   0  10   2         36.70         16.45         6.25 o
   1  10   2         31.56         36.52         8.25 o
   2  10   2        521.11        585.65        24.65 o
   3  10   2        136.73         99.45        18.91 o
   4  10   2        146.67        161.32        25.62 o
   5  10   2        184.52        200.25        29.40 o
  -7  11   2         13.25          7.13         9.40 o
  -6  11   2         45.40         48.35        12.58 o
  -5  11   2         51.14         62.88        12.69 o
  -4  11   2        430.67        495.62        24.44 o
  -3  11   2        286.42        300.42        18.96 o
  -2  11   2         30.22         17.80        10.07 o
  -1  11   2        684.84        748.37        34.15 o
   0  11   2        420.23        410.05        26.67 o
   1  11   2          3.05          0.43         5.60 o
   2  11   2        205.61        235.06        21.18 o
   3  11   2        455.94        518.08        38.26 o
   4  11   2          0.57         -6.98         8.76 o
  -6  12   2         60.64         38.62        13.57 o
  -5  12   2        102.88        117.13        17.74 o
  -4  12   2        162.93        163.83        28.32 o
  -3  12   2        254.36        252.07        18.79 o
  -2  12   2         39.88         32.89         9.37 o
  -1  12   2         93.48         95.81        13.74 o
   0  12   2        602.21        656.04        28.50 o
   1  12   2        176.63        163.13        20.19 o
   2  12   2          9.60          9.39        10.73 o
   3  12   2         86.85         57.01        17.92 o
  -4  13   2          3.29          2.35         8.91 o
  -3  13   2         83.36         79.48        13.88 o
  -2  13   2         75.87         86.65        14.36 o
  -1  13   2         62.17         45.60        10.91 o
   0  13   2         47.71         45.30        10.97 o
   1  13   2        249.23        241.76        31.19 o
  -2 -13   3         24.93         21.04        10.35 o
  -1 -13   3        344.45        336.71        46.89 o
   0 -13   3        219.47        236.78        35.17 o
   1 -13   3          3.96          8.38         9.27 o
   2 -13   3        344.82        386.47        23.75 o
  -4 -12   3        265.66        204.89        25.69 o
  -3 -12   3        179.00        179.37        21.31 o
  -2 -12   3         41.68         48.62        12.71 o
  -1 -12   3        142.99        105.39        14.59 o
   0 -12   3        310.39        261.96        23.46 o
   1 -12   3         88.95         93.27        13.02 o
   2 -12   3         87.66         72.49        11.60 o
   3 -12   3         10.89          7.25         7.99 o
   4 -12   3        610.79        562.87        41.33 o
  -6 -11   3         94.34         50.04        19.41 o
  -5 -11   3        137.79        136.68        19.28 o
  -4 -11   3          1.72         10.51         7.31 o
  -3 -11   3        550.64        554.76        25.77 o
  -2 -11   3         46.90         51.91        10.01 o
  -1 -11   3         39.09         31.51         7.81 o
   0 -11   3          2.60          1.23         4.85 o
   1 -11   3        147.13        150.24        15.07 o
   2 -11   3        328.08        330.51        22.13 o
   3 -11   3         70.57         53.36         9.75 o
   4 -11   3        150.70        128.29        13.90 o
   5 -11   3        298.90        266.01        18.25 o
   6 -11   3         27.35         17.39        11.96 o
  -7 -10   3         24.87         21.56        11.58 o
  -6 -10   3        305.16        305.78        24.77 o
  -5 -10   3         75.81         51.79        13.38 o
  -4 -10   3         78.67        100.05        13.20 o
  -3 -10   3         43.86         26.30        10.15 o
  -2 -10   3        864.93        912.42        31.25 o
  -1 -10   3        138.25        152.31        14.63 o
   0 -10   3         94.88         72.90         8.91 o
   1 -10   3        428.88        393.69        21.94 o
   2 -10   3        264.34        297.11        16.04 o
   3 -10   3        408.49        356.53        30.73 o
   4 -10   3        759.29        818.45        28.16 o
   5 -10   3        104.86        133.39        14.08 o
   6 -10   3         32.25         15.30         7.34 o
  -8  -9   3        484.50        524.43        32.44 o
  -7  -9   3        367.65        395.43        33.56 o
  -6  -9   3         99.14         95.58        18.60 o
  -5  -9   3        243.83        267.02        18.01 o
  -4  -9   3        534.63        527.85        29.92 o
  -3  -9   3         98.36         97.59        11.67 o
  -2  -9   3        110.20        120.48        12.74 o
  -1  -9   3       1667.57       1713.53        36.71 o
   0  -9   3       1164.02       1234.78        52.65 o
   1  -9   3        670.19        667.65        21.40 o
   2  -9   3        984.61       1119.36        30.20 o
   3  -9   3        200.11        200.40        13.32 o
   4  -9   3        173.50        128.44        13.47 o
   5  -9   3        399.88        348.61        20.10 o
   6  -9   3         17.32         19.42         7.35 o
   7  -9   3         35.01         22.52         9.23 o
  -8  -8   3         41.67         22.36         8.92 o
  -7  -8   3        713.12        638.54        34.07 o
  -6  -8   3        630.61        585.69        25.51 o
  -5  -8   3          1.42         -0.57         4.07 o
  -4  -8   3        319.73        322.76        17.39 o
  -3  -8   3       1017.62       1068.65        31.30 o
  -2  -8   3        104.16        104.38        10.10 o
  -1  -8   3       1001.84        952.16        24.50 o
   0  -8   3       1455.38       1502.96        32.19 o
   1  -8   3         31.68         28.75         5.10 o
   2  -8   3        959.75        974.54        37.07 o
   3  -8   3       1093.04       1054.76        28.71 o
   4  -8   3        164.10        163.80        12.52 o
   5  -8   3         52.72         72.01        10.00 o
   6  -8   3        361.56        388.95        19.37 o
   7  -8   3          8.62         16.60         9.11 o
   8  -8   3          0.49         -4.22         8.52 o
  -9  -7   3        157.90        149.67        17.70 o
  -8  -7   3          1.79          2.72         6.42 o
  -7  -7   3          0.60          5.46         5.96 o
  -6  -7   3        939.71       1021.87        32.75 o
  -5  -7   3        284.20        303.35        19.28 o
  -4  -7   3         31.42         31.81         6.12 o
  -3  -7   3        657.32        640.91        19.05 o
  -2  -7   3       2405.16       2363.21        36.76 o
  -1  -7   3        172.00        144.77         7.31 o
   0  -7   3        156.87        134.52         8.73 o
   1  -7   3       2841.85       3052.89        45.58 o
   2  -7   3        119.96        118.42         9.64 o
   3  -7   3        686.38        663.17        27.69 o
   4  -7   3        487.67        505.74        19.24 o
   5  -7   3        986.69        994.85        28.84 o
   6  -7   3        435.73        384.03        18.34 o
   7  -7   3        578.91        622.72        32.31 o
   8  -7   3        322.16        312.04        24.62 o
  -9  -6   3         68.38         70.20        12.32 o
  -8  -6   3         32.26         12.17         7.96 o
  -7  -6   3        828.85        824.76        29.86 o
  -6  -6   3         20.80         16.58         6.02 o
  -5  -6   3        788.73        756.75        21.70 o
  -4  -6   3       2203.44       2098.85        41.21 o
  -3  -6   3          4.44          3.59         2.43 o
  -2  -6   3       1976.08       1972.01        31.06 o
  -1  -6   3       3179.91       3528.89        42.78 o
   0  -6   3          0.39         -1.61         1.61 o
   1  -6   3        528.60        469.55        12.09 o
   2  -6   3       2414.31       2594.06        35.00 o
   3  -6   3        257.02        254.84        10.36 o
   4  -6   3        426.83        408.86        16.45 o
   5  -6   3        788.23        719.35        23.83 o
   6  -6   3        532.35        557.95        24.88 o
   7  -6   3        369.59        419.26        35.72 o
   8  -6   3        574.31        562.47        41.28 o
   9  -6   3         57.80         31.57        10.88 o
 -10  -5   3        275.46        293.52        21.87 o
  -9  -5   3         34.23         17.21         7.82 o
  -8  -5   3          3.75          3.86         5.73 o
  -7  -5   3        106.14         94.97        11.95 o
  -6  -5   3       2040.81       2021.70        48.28 o
  -5  -5   3        662.25        730.04        20.38 o
  -4  -5   3       2717.68       2785.92        45.65 o
  -3  -5   3        174.28        178.86         7.35 o
  -2  -5   3       3284.48       3558.16        46.39 o
  -1  -5   3       1102.02       1007.04        15.66 o
   0  -5   3       1039.37       1010.94        17.11 o
   1  -5   3        823.09        785.97        15.71 o
   2  -5   3       2516.02       2623.23        34.18 o
   3  -5   3        918.10        879.99        23.13 o
   4  -5   3        170.33        183.02         9.33 o
   5  -5   3        290.89        245.97        12.34 o
   6  -5   3         68.45         77.49        10.31 o
   7  -5   3          3.22         -0.15         5.60 o
   8  -5   3          2.10         -6.64         6.64 o
   9  -5   3        209.26        239.24        34.84 o
 -10  -4   3         50.54         43.19         9.08 o
  -9  -4   3        806.38        840.68        28.69 o
  -8  -4   3         36.31         31.91         7.20 o
  -7  -4   3       2725.91       2756.83        68.38 o
  -6  -4   3        792.68        871.41        22.64 o
  -5  -4   3        194.41        171.29         9.28 o
  -4  -4   3       1528.89       1547.62        29.41 o
  -3  -4   3       1186.86       1161.62        17.21 o
  -2  -4   3         58.59         53.74         3.88 o
  -1  -4   3       1523.05       1603.15        22.81 o
   0  -4   3         60.18         83.12         4.28 o
   1  -4   3          2.41          2.70         1.67 o
   2  -4   3        137.48        116.81         5.71 o
   3  -4   3        322.70        261.39         9.95 o
   4  -4   3        574.86        632.26        25.83 o
   5  -4   3        329.46        308.27        13.27 o
   6  -4   3         14.77         12.99         5.27 o
   7  -4   3        460.71        498.27        24.42 o
   8  -4   3        119.94        139.11        13.42 o
   9  -4   3          7.05         -0.75         5.63 o
 -11  -3   3         49.09         36.06         9.10 o
 -10  -3   3         57.99         43.92         8.90 o
  -9  -3   3       1094.74       1109.53        32.80 o
  -8  -3   3        316.43        312.78        15.99 o
  -7  -3   3        307.78        318.94        14.87 o
  -6  -3   3       1342.15       1302.59        25.78 o
  -5  -3   3        560.06        559.58        16.04 o
  -4  -3   3        122.27        105.79         6.55 o
  -3  -3   3        232.69        255.52         9.30 o
  -2  -3   3       2786.40       2713.39        39.20 o
  -1  -3   3         73.43         77.12         3.71 o
   0  -3   3        472.31        402.79         8.58 o
   1  -3   3       2064.14       2038.90        27.68 o
   2  -3   3        170.53        167.72         7.70 o
   3  -3   3          5.33         13.02         4.34 o
   4  -3   3       1060.12       1102.54        24.22 o
   5  -3   3        383.51        452.46        17.29 o
   6  -3   3         66.97         59.99         8.99 o
   7  -3   3        642.28        618.66        22.59 o
   8  -3   3         24.45         18.12         6.89 o
   9  -3   3         53.83         50.89         9.98 o
 -11  -2   3        124.37        133.04        14.78 o
 -10  -2   3        534.02        566.67        24.03 o
  -9  -2   3         98.54         99.54        11.28 o
  -8  -2   3        310.96        316.61        20.74 o
  -7  -2   3        139.33        137.71        10.28 o
  -6  -2   3        144.19        138.63        13.32 o
  -5  -2   3       1160.64       1192.75        18.61 o
  -4  -2   3        897.81        746.38        21.87 o
  -3  -2   3        171.20        167.61         7.83 o
  -2  -2   3       3852.65       4135.50        47.82 o
  -1  -2   3      11711.99      12526.18       130.87 o
   0  -2   3        291.81        295.07         7.44 o
   1  -2   3         22.35         20.21         2.16 o
   2  -2   3       1385.69       1324.05        28.36 o
   3  -2   3        226.67        262.94         9.88 o
   4  -2   3       1502.30       1488.53        35.86 o
   5  -2   3        448.18        449.12        16.30 o
   6  -2   3          2.64          0.41         3.47 o
   7  -2   3        150.32        132.28        12.42 o
   8  -2   3        166.76        178.32        14.95 o
   9  -2   3        222.49        244.92        18.09 o
 -11  -1   3        160.29        186.26        16.54 o
 -10  -1   3        607.38        663.56        25.29 o
  -9  -1   3        181.85        157.99        13.39 o
  -8  -1   3        168.51        199.83        12.38 o
  -7  -1   3        504.18        459.15        19.05 o
  -6  -1   3        106.26         93.80         5.60 o
  -5  -1   3       1482.58       1563.56        23.04 o
  -4  -1   3        250.89        224.08         6.37 o
  -3  -1   3          7.71          8.33         1.75 o
  -2  -1   3         21.92         16.92         1.98 o
  -1  -1   3       6175.02       6673.46        78.25 o
   0  -1   3      17508.88      18564.04       189.87 o
   1  -1   3       9911.36      10682.38       112.91 o
   2  -1   3        360.52        332.91         9.22 o
   3  -1   3       3711.56       3685.88        42.94 o
   4  -1   3        118.32        125.44         5.69 o
   5  -1   3         12.09         11.67         3.95 o
   6  -1   3        409.97        434.19        22.40 o
   7  -1   3         15.84         13.45         5.43 o
   8  -1   3         27.19         19.82         7.37 o
   9  -1   3        239.34        267.41        23.23 o
 -11   0   3        189.27        175.59        18.89 o
 -10   0   3        384.59        399.33        19.54 o
  -9   0   3         91.34        102.55        11.06 o
  -8   0   3        210.29        178.39        11.67 o
  -7   0   3        896.75        842.16        20.05 o
  -6   0   3        330.81        313.56         8.75 o
  -5   0   3       1121.75       1188.53        18.01 o
  -4   0   3       4503.69       4625.50        47.40 o
  -3   0   3        655.84        630.35        17.55 o
  -2   0   3        215.64        178.31         4.78 o
  -1   0   3       1999.73       2166.04        29.70 o
   0   0   3        908.97        981.36        12.40 o
   1   0   3       5661.10       5883.01        60.44 o
   2   0   3        108.87         75.82         5.34 o
   3   0   3       1011.80       1086.05        17.27 o
   4   0   3        218.48        190.60         6.56 o
   5   0   3         31.66         17.91         3.86 o
   6   0   3        263.38        177.95        12.82 o
   7   0   3       1033.59       1140.85        34.92 o
   8   0   3        234.23        236.33        17.40 o
   9   0   3        292.19        324.74        25.05 o
 -11   1   3         37.08         36.75        10.31 o
 -10   1   3        467.47        442.95        20.31 o
  -9   1   3         79.76         93.15        18.07 o
  -8   1   3        107.51         93.65         8.06 o
  -7   1   3         94.79        113.44         6.29 o
  -6   1   3       1267.80       1336.56        20.57 o
  -5   1   3        248.44        168.94         7.90 o
  -4   1   3        315.71        375.94         9.06 o
  -3   1   3       2852.48       3059.22        34.72 o
  -2   1   3       1807.19       1878.30        22.52 o
  -1   1   3        373.92        383.33         7.35 o
   0   1   3        676.31        776.24        13.28 o
   1   1   3        745.67        715.13        12.89 o
   2   1   3       1071.92       1013.22        16.99 o
   3   1   3        819.30        848.96        16.76 o
   4   1   3       4037.35       4291.98        61.93 o
   5   1   3       1797.58       1806.74        34.91 o
   6   1   3         13.19         12.85         4.45 o
   7   1   3        583.01        578.30        24.25 o
   8   1   3       1434.25       1580.51        53.01 o
   9   1   3        114.67         64.05        14.40 o
 -11   2   3         45.00         39.16        11.61 o
 -10   2   3         29.81         26.21         8.39 o
  -9   2   3          6.72          0.89         4.49 o
  -8   2   3        256.69        229.73         9.70 o
  -7   2   3         31.47         30.14         4.13 o
  -6   2   3        138.43        130.68         7.04 o
  -5   2   3       1466.47       1524.93        25.45 o
  -4   2   3       3690.47       3675.95        46.04 o
  -3   2   3       2104.15       2179.93        27.05 o
  -2   2   3       4614.90       4839.52        47.11 o
  -1   2   3       3983.51       4085.28        43.30 o
   0   2   3        167.68        131.06         4.75 o
   1   2   3       1825.26       1922.68        26.55 o
   2   2   3        154.69        155.87         6.05 o
   3   2   3       1013.81       1056.25        18.35 o
   4   2   3        293.51        277.47        16.61 o
   5   2   3        896.25        872.23        25.40 o
   6   2   3        206.36        225.51        12.27 o
   7   2   3        460.88        504.12        37.99 o
   8   2   3       1762.75       1934.37        78.27 o
   9   2   3          2.08         -2.57         7.30 o
 -11   3   3        144.55        179.78        18.61 o
 -10   3   3        217.00        221.35        16.81 o
  -9   3   3         21.56         19.01         5.22 o
  -8   3   3        239.73        261.90        10.07 o
  -7   3   3        574.46        559.33        15.86 o
  -6   3   3        198.25        186.71         9.09 o
  -5   3   3        252.94        252.85         9.11 o
  -4   3   3       3647.48       4142.28        51.41 o
  -3   3   3          5.00          4.55         1.62 o
  -2   3   3        887.68        871.87        13.56 o
  -1   3   3       3809.82       3733.49        50.01 o
   0   3   3        757.45        822.53        14.33 o
   1   3   3        524.46        561.02        12.14 o
   2   3   3         49.66         33.44         3.76 o
   3   3   3        935.87        875.52        17.70 o
   4   3   3         62.48         61.09         6.95 o
   5   3   3       2476.57       2595.85        46.46 o
   6   3   3        441.88        492.93        18.43 o
   7   3   3        151.68        161.93        14.81 o
   8   3   3         62.64         51.83        12.67 o
   9   3   3        132.80        111.43        18.47 o
 -11   4   3         70.68         69.30        12.79 o
 -10   4   3         59.52         74.52        12.05 o
  -9   4   3        435.66        457.98        17.27 o
  -8   4   3          4.38         -0.65         2.63 o
  -7   4   3       1019.57        953.03        21.74 o
  -6   4   3        774.43        819.71        18.91 o
  -5   4   3         74.70         56.23         5.52 o
  -4   4   3          2.56          4.92         1.90 o
  -3   4   3       1399.75       1369.33        20.50 o
  -2   4   3       1070.16        964.03        16.26 o
  -1   4   3        843.88        713.91        16.23 o
   0   4   3       1706.27       1775.10        25.90 o
   1   4   3        309.17        265.14         9.70 o
   2   4   3       2016.12       2195.13        29.80 o
   3   4   3        741.16        675.24        15.64 o
   4   4   3        554.27        536.63        21.46 o
   5   4   3        154.98        103.41         9.51 o
   6   4   3        701.50        684.29        26.36 o
   7   4   3        122.90        169.11        15.03 o
   8   4   3          0.83          2.32         6.89 o
   9   4   3         34.90         24.64        10.84 o
 -11   5   3         36.72         39.63        12.66 o
 -10   5   3        197.81        157.61        13.90 o
  -9   5   3        147.15        132.41        12.92 o
  -8   5   3        449.92        443.72        14.58 o
  -7   5   3        141.51        148.86         7.80 o
  -6   5   3       2310.71       2229.07        33.46 o
  -5   5   3        217.20        179.90         7.01 o
  -4   5   3        144.65         98.49         5.12 o
  -3   5   3        945.59       1071.69        19.33 o
  -2   5   3       2877.56       3061.06        60.34 o
  -1   5   3        267.29        262.69         8.90 o
   0   5   3        287.37        267.27         8.78 o
   1   5   3       2675.31       2673.95        35.08 o
   2   5   3         23.09         13.33         2.63 o
   3   5   3       2995.99       3106.35        41.32 o
   4   5   3       1585.37       1484.33        29.42 o
   5   5   3        230.36        216.51        11.28 o
   6   5   3        153.68        119.85        12.13 o
   7   5   3        426.35        393.37        19.38 o
   8   5   3        352.49        396.72        24.54 o
 -10   6   3        371.32        303.98        22.19 o
  -9   6   3        635.87        696.56        24.48 o
  -8   6   3         13.30          5.88         4.08 o
  -7   6   3        909.72        893.87        21.87 o
  -6   6   3        277.05        278.26         9.86 o
  -5   6   3        430.16        400.31        12.37 o
  -4   6   3       2385.82       2481.20        34.77 o
  -3   6   3         24.24         17.04         2.99 o
  -2   6   3       2845.10       2692.91        35.37 o
  -1   6   3       1083.07       1046.18        19.36 o
   0   6   3        715.66        656.54        14.05 o
   1   6   3       1063.44       1093.93        21.37 o
   2   6   3       2154.90       2309.60        36.61 o
   3   6   3         99.12         95.68         6.78 o
   4   6   3        389.47        423.71        15.01 o
   5   6   3        554.70        534.15        20.16 o
   6   6   3          7.30         12.79         5.83 o
   7   6   3         47.15         23.36         7.34 o
   8   6   3        514.13        481.55        23.37 o
 -10   7   3        221.58        178.66        17.46 o
  -9   7   3        227.20        237.30        13.95 o
  -8   7   3        170.73        204.38        13.69 o
  -7   7   3       1054.11       1187.79        34.35 o
  -6   7   3        544.52        569.19        19.19 o
  -5   7   3          4.62          3.32         3.28 o
  -4   7   3       1753.05       1696.31        30.87 o
  -3   7   3        649.52        663.57        25.29 o
  -2   7   3         79.08         67.24         7.69 o
  -1   7   3        433.23        370.93        16.54 o
   0   7   3       1231.54       1191.32        24.41 o
   1   7   3        105.86         96.04         6.69 o
   2   7   3        339.75        389.86        17.39 o
   3   7   3        249.86        308.58        14.22 o
   4   7   3         46.15         38.14         7.29 o
   5   7   3        124.73        150.96        15.50 o
   6   7   3        630.79        702.16        28.97 o
   7   7   3          0.72         -1.84         6.59 o
  -9   8   3        332.76        365.75        19.94 o
  -8   8   3         10.25         23.71         8.00 o
  -7   8   3         12.51          1.99         5.40 o
  -6   8   3        835.57        841.04        25.77 o
  -5   8   3       1834.04       1706.76        37.98 o
  -4   8   3        404.39        444.11        17.62 o
  -3   8   3        854.52        835.07        33.32 o
  -2   8   3         60.71         41.21         8.14 o
  -1   8   3        515.55        545.94        20.15 o
   0   8   3         69.48         64.64         7.86 o
   1   8   3        308.37        314.76        16.35 o
   2   8   3         40.73         22.91         5.63 o
   3   8   3        338.58        379.72        24.83 o
   4   8   3        219.05        276.14        20.69 o
   5   8   3        196.55        201.41        19.79 o
   6   8   3        229.89        278.63        23.26 o
   7   8   3        227.25        223.65        25.74 o
  -9   9   3        196.60        194.37        22.56 o
  -8   9   3        327.28        298.68        20.50 o
  -7   9   3         78.91         50.90        10.57 o
  -6   9   3        424.43        443.46        19.62 o
  -5   9   3       1596.00       1786.48        40.86 o
  -4   9   3         72.00         68.31        10.54 o
  -3   9   3          2.61          7.69         4.64 o
  -2   9   3        933.28       1032.41        28.59 o
  -1   9   3         14.81          9.77         4.92 o
   0   9   3         17.71         15.70         6.16 o
   1   9   3          7.31         -3.76         4.58 o
   2   9   3        374.68        384.44        20.72 o
   3   9   3         17.17         12.70        19.18 o
   4   9   3        408.75        424.31        54.60 o
   5   9   3        110.49        136.06        20.19 o
   6   9   3         26.41         26.15        11.38 o
  -8  10   3        429.08        484.61        30.45 o
  -7  10   3        601.04        570.20        27.53 o
  -6  10   3         27.17         18.61         7.85 o
  -5  10   3        536.40        567.41        22.72 o
  -4  10   3         59.30         83.80        17.52 o
  -3  10   3         52.65         50.62         8.50 o
  -2  10   3          2.95         -4.35         4.38 o
  -1  10   3       1027.47       1073.39        34.29 o
   0  10   3          0.76         -0.59         5.34 o
   1  10   3        131.30        131.09        14.20 o
   2  10   3        114.20         87.82        14.61 o
   3  10   3         12.13          7.88        11.06 o
   4  10   3         45.98         28.79        15.72 o
   5  10   3         32.90         37.70        15.63 o
  -7  11   3        322.20        317.01        25.42 o
  -6  11   3        108.07         95.00        16.20 o
  -5  11   3         73.81         46.68        11.48 o
  -4  11   3         51.44         69.08        11.73 o
  -3  11   3        352.59        343.47        20.58 o
  -2  11   3          1.43          3.28         5.92 o
  -1  11   3        249.42        265.70        18.23 o
   0  11   3        224.45        286.37        18.83 o
   1  11   3          4.43          1.55         5.83 o
   2  11   3         60.28         73.59        17.90 o
   3  11   3        189.28        182.08        27.62 o
   4  11   3         13.20         13.67        12.22 o
  -6  12   3        124.13        121.94        19.09 o
  -5  12   3        114.57         82.52        16.31 o
  -4  12   3          3.00         10.02         7.57 o
  -3  12   3        188.42        192.93        18.24 o
  -2  12   3         22.77         36.14         9.84 o
  -1  12   3          2.54         -0.24         6.66 o
   0  12   3        429.24        476.28        26.22 o
   1  12   3         96.66        108.51        17.15 o
   2  12   3         32.93         42.28        17.45 o
  -3  13   3         26.86          7.91         8.58 o
  -2  13   3        133.97        126.55        17.08 o
  -1  13   3         49.39         55.50        11.90 o
   0  13   3         24.78         13.72         8.52 o
  -1 -13   4          4.52          5.46        10.61 o
   0 -13   4         73.55         55.40        18.18 o
   1 -13   4          0.21          3.54         8.74 o
  -4 -12   4        153.89        187.31        19.54 o
  -3 -12   4          3.55          3.50         7.60 o
  -2 -12   4          3.82          0.93         7.77 o
  -1 -12   4         89.81         64.97        14.59 o
   0 -12   4        326.92        357.73        25.92 o
   1 -12   4        117.30        140.05        14.42 o
   2 -12   4         24.12         35.42         8.72 o
   3 -12   4        108.81         96.44        12.86 o
   4 -12   4        172.92        143.87        20.03 o
  -6 -11   4        166.63        211.79        28.51 o
  -5 -11   4        137.35        182.57        36.20 o
  -4 -11   4         38.71         17.81         8.46 o
  -3 -11   4        341.72        358.79        21.11 o
  -2 -11   4         49.09         45.39         9.78 o
  -1 -11   4        153.11        168.71        15.69 o
   0 -11   4         58.99         55.89         9.11 o
   1 -11   4         99.82        103.12        11.99 o
   2 -11   4        493.13        518.79        22.50 o
   3 -11   4        286.37        265.21        17.17 o
   4 -11   4         77.59         79.47        12.10 o
   5 -11   4         38.79         35.20         9.42 o
  -7 -10   4        121.48        105.11        18.38 o
  -6 -10   4        241.95        235.97        22.78 o
  -5 -10   4        346.31        333.50        20.52 o
  -4 -10   4          8.05          1.37         5.79 o
  -3 -10   4         18.06          8.25         6.01 o
  -2 -10   4        609.59        627.10        28.41 o
  -1 -10   4        494.19        491.84        19.57 o
   0 -10   4          0.44          5.57         4.73 o
   1 -10   4        606.53        611.12        22.59 o
   2 -10   4        126.04        105.77        11.87 o
   3 -10   4        232.97        242.54        15.61 o
   4 -10   4         46.90         51.94         9.72 o
   5 -10   4        160.05        151.75        18.16 o
   6 -10   4          3.41         -6.23         6.23 o
  -8  -9   4        220.58        290.73        25.79 o
  -7  -9   4        475.52        494.78        59.24 o
  -6  -9   4          5.48          8.44         7.32 o
  -5  -9   4          1.81         -5.41         5.41 o
  -4  -9   4        469.04        500.00        23.08 o
  -3  -9   4        340.72        414.51        20.31 o
  -2  -9   4        234.96        251.87        16.00 o
  -1  -9   4       1651.19       1688.29        33.13 o
   0  -9   4        288.43        268.89        12.50 o
   1  -9   4        100.35         84.06         9.77 o
   2  -9   4        457.85        425.32        34.59 o
   3  -9   4         97.71         91.77        11.60 o
   4  -9   4        210.25        164.06        21.86 o
   5  -9   4        140.27        177.90        14.98 o
   6  -9   4        127.06        160.84        17.52 o
   7  -9   4         14.63         16.02         9.90 o
  -8  -8   4         14.14         10.42         8.57 o
  -7  -8   4        308.14        357.04        21.46 o
  -6  -8   4        296.95        300.17        18.36 o
  -5  -8   4         47.13         36.14         7.02 o
  -4  -8   4        165.92        140.10        13.29 o
  -3  -8   4       2379.69       2396.34        65.63 o
  -2  -8   4         27.69         19.50         4.95 o
  -1  -8   4        265.29        274.85        11.59 o
   0  -8   4        777.64        767.36        19.98 o
   1  -8   4        930.23        880.74        34.44 o
   2  -8   4        318.72        327.13        15.46 o
   3  -8   4        807.54        942.25        27.59 o
   4  -8   4        738.97        813.59        26.57 o
   5  -8   4         74.75         48.45         8.64 o
   6  -8   4        481.60        531.51        25.63 o
   7  -8   4          6.15         13.35         8.87 o
  -9  -7   4         53.26         42.45        11.09 o
  -8  -7   4        118.09        136.11        15.62 o
  -7  -7   4        308.25        265.44        17.80 o
  -6  -7   4        469.57        506.46        19.42 o
  -5  -7   4        759.45        736.23        22.65 o
  -4  -7   4         79.28         74.40         8.34 o
  -3  -7   4       1850.93       1883.55        36.74 o
  -2  -7   4       2520.69       2615.21        42.63 o
  -1  -7   4        232.60        232.64        11.62 o
   0  -7   4        356.84        329.37        12.11 o
   1  -7   4       1850.71       1835.53        32.39 o
   2  -7   4        114.12        126.45        10.27 o
   3  -7   4        212.79        178.63        12.68 o
   4  -7   4        435.03        399.11        17.54 o
   5  -7   4        152.28        150.10        14.47 o
   6  -7   4        193.36        153.25        23.62 o
   7  -7   4        629.20        708.73        35.40 o
   8  -7   4         59.10         50.11        13.51 o
 -10  -6   4         30.31         25.13         9.17 o
  -9  -6   4        186.25        159.05        17.99 o
  -8  -6   4        142.83        170.23        16.73 o
  -7  -6   4        129.95        129.40        13.96 o
  -6  -6   4         36.28         30.10         6.03 o
  -5  -6   4       1892.60       1896.20        37.98 o
  -4  -6   4        123.01        127.85         9.13 o
  -3  -6   4        110.59        109.14         8.97 o
  -2  -6   4       1163.46       1115.64        18.23 o
  -1  -6   4       2418.17       2577.03        34.79 o
   0  -6   4         38.60         33.49         4.77 o
   1  -6   4        643.78        674.02        14.56 o
   2  -6   4       1491.43       1397.79        26.47 o
   3  -6   4        226.44        175.34         9.59 o
   4  -6   4        525.67        523.77        21.45 o
   5  -6   4        727.69        890.42        29.60 o
   6  -6   4         23.00         20.35        12.33 o
   7  -6   4        408.23        426.33        27.06 o
   8  -6   4        269.49        284.59        24.86 o
 -10  -5   4        334.84        294.40        21.33 o
  -9  -5   4          0.89          2.66         6.55 o
  -8  -5   4        616.43        607.72        25.82 o
  -7  -5   4        100.83        108.37        13.69 o
  -6  -5   4       1228.05       1231.17        29.15 o
  -5  -5   4       1436.04       1330.42        30.07 o
  -4  -5   4        549.39        497.51        15.90 o
  -3  -5   4        685.94        753.83        19.02 o
  -2  -5   4       1666.19       1756.86        23.60 o
  -1  -5   4       1327.55       1329.39        21.02 o
   0  -5   4       1839.79       1812.87        28.09 o
   1  -5   4         23.92         22.31         3.13 o
   2  -5   4       2472.25       2570.46        39.07 o
   3  -5   4       1540.89       1615.91        32.26 o
   4  -5   4         51.76         38.88         6.00 o
   5  -5   4        272.09        276.75        13.54 o
   6  -5   4        346.86        354.51        22.80 o
   7  -5   4          1.41          1.60         6.99 o
   8  -5   4         53.67         50.52        14.19 o
 -10  -4   4        440.51        477.63        29.45 o
  -9  -4   4        255.91        269.37        18.25 o
  -8  -4   4        111.90        113.84        13.38 o
  -7  -4   4       2502.00       2632.52        55.54 o
  -6  -4   4       1360.73       1282.58        48.24 o
  -5  -4   4         64.69         50.86         8.10 o
  -4  -4   4        640.36        605.30        16.87 o
  -3  -4   4       1498.21       1471.34        29.82 o
  -2  -4   4       1627.38       1650.70        23.65 o
  -1  -4   4        869.05        898.98        16.90 o
   0  -4   4       2011.02       2104.56        30.26 o
   1  -4   4       1026.53        973.89        17.67 o
   2  -4   4        573.69        587.42        16.30 o
   3  -4   4       2334.86       2362.82        40.66 o
   4  -4   4        233.11        208.87        10.87 o
   5  -4   4          9.76          2.55         3.24 o
   6  -4   4        130.76        119.55        13.03 o
   7  -4   4        443.13        470.36        20.57 o
   8  -4   4          2.74          4.20         5.98 o
   9  -4   4          5.20          4.97         7.10 o
 -11  -3   4        103.39        113.29        13.99 o
 -10  -3   4          2.06         -1.36         5.22 o
  -9  -3   4        621.07        628.68        35.70 o
  -8  -3   4         77.82         82.67         9.67 o
  -7  -3   4          7.85          0.78         3.05 o
  -6  -3   4       3301.83       3405.01        54.14 o
  -5  -3   4       1671.84       1788.78        33.02 o
  -4  -3   4          0.03         -1.99         1.99 o
  -3  -3   4       3793.53       3889.74        47.94 o
  -2  -3   4       3381.95       3701.11        42.31 o
  -1  -3   4        407.74        390.11        14.75 o
   0  -3   4       1731.02       1685.44        24.75 o
   1  -3   4        209.70        171.81        10.40 o
   2  -3   4       1240.65       1269.58        25.19 o
   3  -3   4       3231.76       3423.31        52.27 o
   4  -3   4         50.98         53.14         6.41 o
   5  -3   4        144.93        124.67        11.42 o
   6  -3   4         21.78         16.16         5.57 o
   7  -3   4        139.71        137.98        15.45 o
   8  -3   4        244.29        234.36        15.90 o
   9  -3   4         11.10          3.72         6.50 o
 -11  -2   4        231.69        235.45        17.16 o
 -10  -2   4        175.50        127.95        13.37 o
  -9  -2   4          3.43          9.75         5.09 o
  -8  -2   4       1218.48       1221.40        31.26 o
  -7  -2   4        476.80        473.89        15.17 o
  -6  -2   4        164.79        185.22         8.83 o
  -5  -2   4       1983.70       2058.74        35.43 o
  -4  -2   4        963.78       1020.80        21.08 o
  -3  -2   4        199.92        202.72         7.53 o
  -2  -2   4       2874.22       2814.89        39.45 o
  -1  -2   4       4258.28       4360.36        51.52 o
   0  -2   4         33.58         28.96         3.56 o
   1  -2   4        709.27        686.37        13.05 o
   2  -2   4        301.53        267.24        10.89 o
   3  -2   4        763.36        724.47        18.27 o
   4  -2   4        576.42        552.94        16.72 o
   5  -2   4        360.42        312.40        14.25 o
   6  -2   4         28.36         25.61         6.40 o
   7  -2   4         32.36         38.07         7.83 o
   8  -2   4        101.46         95.85        14.11 o
   9  -2   4        140.29        155.68        21.64 o
 -11  -1   4         46.36         63.23        10.96 o
 -10  -1   4        396.78        474.64        33.30 o
  -9  -1   4        533.92        499.46        20.37 o
  -8  -1   4        238.97        211.96        12.60 o
  -7  -1   4        185.71        199.20         9.73 o
  -6  -1   4       1447.48       1674.26        25.65 o
  -5  -1   4        476.52        546.45        11.68 o
  -4  -1   4       3464.57       3520.61        43.98 o
  -3  -1   4        505.27        468.33         9.44 o
  -2  -1   4        513.91        578.13        13.82 o
  -1  -1   4      11400.68      11788.02       124.03 o
   0  -1   4       2565.77       2696.95        33.97 o
   1  -1   4       1328.32       1365.33        20.69 o
   2  -1   4        940.34        804.34        14.06 o
   3  -1   4        362.40        378.56        15.92 o
   4  -1   4       2015.70       2216.44        31.15 o
   5  -1   4         96.30         84.17         9.00 o
   6  -1   4        455.51        481.57        23.92 o
   7  -1   4         17.77         14.67         6.37 o
   8  -1   4        259.94        199.78        17.64 o
   9  -1   4          3.05         16.20         8.62 o
 -11   0   4          1.57          4.76         6.24 o
 -10   0   4        198.98        219.53        14.84 o
  -9   0   4        233.99        258.05        14.86 o
  -8   0   4          0.03          0.83         2.99 o
  -7   0   4        150.32        135.79         7.27 o
  -6   0   4        580.09        453.75        11.72 o
  -5   0   4       2793.07       3046.32        38.03 o
  -4   0   4        534.43        529.17        17.65 o
  -3   0   4       1719.49       1721.42        22.48 o
  -2   0   4        146.22        136.41         9.56 o
  -1   0   4       1470.84       1547.80        21.26 o
   0   0   4         20.21          6.57         1.58 o
   1   0   4        195.25        192.40         6.45 o
   2   0   4       1088.28       1074.66        17.29 o
   3   0   4       1257.49       1161.50        19.06 o
   4   0   4       2254.85       2350.50        36.73 o
   5   0   4         14.96          5.29         3.81 o
   6   0   4        152.33        181.53        13.87 o
   7   0   4        286.32        300.33        18.40 o
   8   0   4          0.08          0.93         6.42 o
   9   0   4          7.50         -0.38         7.88 o
 -11   1   4        182.55        164.28        16.21 o
 -10   1   4        182.67        185.07        15.31 o
  -9   1   4        197.26        187.63        12.53 o
  -8   1   4         74.76         57.06         6.21 o
  -7   1   4        166.82        152.03         6.63 o
  -6   1   4       1124.32       1164.23        19.19 o
  -5   1   4        160.83        118.23         6.67 o
  -4   1   4        524.08        570.35        11.52 o
  -3   1   4        742.89        619.58        16.22 o
  -2   1   4        242.87        202.45         5.66 o
  -1   1   4        613.81        634.32        10.81 o
   0   1   4         11.12         14.65         2.40 o
   1   1   4        172.78        127.30         5.56 o
   2   1   4        371.95        486.35        11.63 o
   3   1   4        100.02        120.87         8.58 o
   4   1   4        792.84        750.10        19.89 o
   5   1   4        124.98         97.95         9.89 o
   6   1   4        193.26        197.04        14.17 o
   7   1   4        175.20        175.63        15.75 o
   8   1   4        400.05        356.63        25.46 o
   9   1   4          0.20          8.80         8.74 o
 -11   2   4        271.06        275.69        20.01 o
 -10   2   4         90.34         72.39         9.26 o
  -9   2   4         64.74         63.63         8.51 o
  -8   2   4        713.74        781.48        18.48 o
  -7   2   4         25.90         35.52         4.56 o
  -6   2   4       1382.83       1512.69        26.54 o
  -5   2   4       1209.90       1198.24        20.00 o
  -4   2   4        270.82        292.04         8.54 o
  -3   2   4       1578.46       1726.95        23.55 o
  -2   2   4         17.23          8.02         1.82 o
  -1   2   4        693.33        638.98        11.11 o
   0   2   4       2145.65       2237.48        30.07 o
   1   2   4         48.23         56.03         4.54 o
   2   2   4       2073.23       2076.63        30.59 o
   3   2   4        384.37        311.47        11.59 o
   4   2   4        432.71        430.41        15.10 o
   5   2   4          4.28          3.16         3.47 o
   6   2   4        344.13        283.81        14.74 o
   7   2   4          7.64          6.73         6.22 o
   8   2   4        310.59        253.70        23.62 o
   9   2   4        358.03        360.99        49.73 o
 -11   3   4        178.14        178.66        15.99 o
 -10   3   4        414.49        430.13        18.92 o
  -9   3   4        116.41        115.42        10.20 o
  -8   3   4        275.72        227.23        10.10 o
  -7   3   4       1046.14       1022.95        22.34 o
  -6   3   4        178.86        160.11         8.49 o
  -5   3   4        676.82        693.50        14.67 o
  -4   3   4        648.42        556.33        12.03 o
  -3   3   4        483.49        447.57         8.97 o
  -2   3   4       4691.08       5157.23        55.54 o
  -1   3   4         72.42         67.00         5.45 o
   0   3   4       6791.38       7237.56        81.55 o
   1   3   4        152.49        163.76         6.80 o
   2   3   4       4324.88       4567.51        57.32 o
   3   3   4        446.88        478.15        18.83 o
   4   3   4        192.23        204.00        14.02 o
   5   3   4        457.02        532.76        18.59 o
   6   3   4         70.49         74.26         9.11 o
   7   3   4         66.55         75.67        14.28 o
   8   3   4          1.02          1.11         7.54 o
 -11   4   4          1.07         -1.21         6.34 o
 -10   4   4         85.66        107.77        13.09 o
  -9   4   4        470.69        497.48        18.31 o
  -8   4   4        421.28        388.37        14.30 o
  -7   4   4       2229.71       2354.46        38.57 o
  -6   4   4        537.14        512.83        14.64 o
  -5   4   4         31.84         14.91         2.82 o
  -4   4   4        300.36        329.46         8.75 o
  -3   4   4       5049.55       5317.17        54.24 o
  -2   4   4        258.52        344.14        11.26 o
  -1   4   4       1105.56       1195.33        25.74 o
   0   4   4       7374.52       7806.38        80.83 o
   1   4   4        586.71        641.56        14.60 o
   2   4   4       1246.31       1260.09        23.13 o
   3   4   4        644.96        588.80        16.01 o
   4   4   4        720.72        714.55        21.14 o
   5   4   4         83.53         86.68        10.48 o
   6   4   4        342.15        343.45        18.43 o
   7   4   4        288.97        293.85        28.19 o
   8   4   4          6.19          5.28         8.71 o
 -11   5   4        163.07        164.36        31.27 o
 -10   5   4        221.40        244.21        15.87 o
  -9   5   4         39.02         47.30         6.74 o
  -8   5   4         16.53          8.31         3.97 o
  -7   5   4          2.90          4.29         2.95 o
  -6   5   4        676.13        746.35        15.89 o
  -5   5   4        736.35        810.95        15.71 o
  -4   5   4        575.53        553.40        14.70 o
  -3   5   4       1118.33       1040.72        21.17 o
  -2   5   4       4561.66       4666.02        65.08 o
  -1   5   4       1361.00       1397.92        27.34 o
   0   5   4       1914.38       1949.29        29.60 o
   1   5   4        525.18        506.67        13.37 o
   2   5   4        157.53        142.04         6.34 o
   3   5   4         11.79          8.91         3.38 o
   4   5   4       1289.31       1202.89        26.51 o
   5   5   4        979.40       1064.38        29.48 o
   6   5   4        178.75        133.48        12.91 o
   7   5   4        551.14        570.31        23.76 o
   8   5   4        192.73        279.04        21.48 o
 -10   6   4          1.43          5.39         6.27 o
  -9   6   4        133.20        131.11        12.16 o
  -8   6   4         38.85         24.18         5.11 o
  -7   6   4          5.49          0.71         2.85 o
  -6   6   4          0.29          3.43         2.78 o
  -5   6   4        223.62        201.63         8.41 o
  -4   6   4        691.86        684.61        16.10 o
  -3   6   4         10.94          3.89         3.07 o
  -2   6   4       1464.78       1584.88        30.79 o
  -1   6   4       1741.36       1650.27        31.90 o
   0   6   4        116.28        132.25         7.82 o
   1   6   4         21.94         22.16         4.81 o
   2   6   4       2007.04       2091.31        32.06 o
   3   6   4        612.21        504.08        19.76 o
   4   6   4        227.16        209.21        12.42 o
   5   6   4       1996.46       1937.78        43.53 o
   6   6   4          9.45          5.66         6.57 o
   7   6   4        112.56         65.41        12.33 o
 -10   7   4         10.17          9.05         9.16 o
  -9   7   4         50.86         41.86         9.23 o
  -8   7   4        151.75        133.94        12.05 o
  -7   7   4        146.42        135.86        10.42 o
  -6   7   4        131.67         95.57        10.21 o
  -5   7   4        677.90        716.35        24.14 o
  -4   7   4        438.43        460.96        17.23 o
  -3   7   4        364.41        316.11        16.16 o
  -2   7   4        200.67        207.69         9.82 o
  -1   7   4        850.45        878.89        22.43 o
   0   7   4       1326.55       1258.91        26.00 o
   1   7   4         16.63         10.72         3.70 o
   2   7   4       1068.12       1095.67        27.49 o
   3   7   4        868.05        841.05        28.42 o
   4   7   4          5.25          4.09         5.36 o
   5   7   4         80.35         78.61        14.25 o
   6   7   4        611.36        557.70        49.00 o
   7   7   4          9.70         13.54        14.01 o
 -10   8   4        257.77        246.24        20.37 o
  -9   8   4        390.36        377.84        27.75 o
  -8   8   4         25.59         17.61         7.32 o
  -7   8   4        538.20        566.00        21.71 o
  -6   8   4       1312.80       1405.02        62.45 o
  -5   8   4          7.53          5.37         4.41 o
  -4   8   4        934.70        882.01        39.48 o
  -3   8   4        999.83       1127.56        29.32 o
  -2   8   4          4.18          1.36         3.48 o
  -1   8   4       1211.57       1242.89        30.37 o
   0   8   4         46.19         31.43         6.12 o
   1   8   4       1729.32       1786.66        38.70 o
   2   8   4        730.74        726.75        22.75 o
   3   8   4        799.50        865.49        44.83 o
   4   8   4         58.48         80.78        15.90 o
   5   8   4          4.43          8.93         8.59 o
   6   8   4         29.81         32.62        15.17 o
  -9   9   4        189.92        206.42        19.00 o
  -8   9   4        298.49        329.16        20.91 o
  -7   9   4         10.90         18.24         7.41 o
  -6   9   4       1582.88       1594.89        39.12 o
  -5   9   4        435.27        446.09        19.45 o
  -4   9   4          1.47         -0.01         4.24 o
  -3   9   4        760.59        690.62        23.60 o
  -2   9   4        483.11        502.97        19.79 o
  -1   9   4        324.42        312.67        16.99 o
   0   9   4        752.91        814.53        25.21 o
   1   9   4        237.09        219.97        15.00 o
   2   9   4         30.79         23.90        10.07 o
   3   9   4        351.86        301.74        37.41 o
   4   9   4        263.16        255.43        27.76 o
   5   9   4         32.75         41.12        12.21 o
  -8  10   4        251.28        264.15        20.88 o
  -7  10   4         89.83         85.22        13.62 o
  -6  10   4         20.27         22.89         7.40 o
  -5  10   4        681.84        695.81        34.46 o
  -4  10   4        451.95        400.55        26.07 o
  -3  10   4        103.85        104.58        11.79 o
  -2  10   4        218.27        193.25        15.25 o
  -1  10   4       1441.38       1653.20        39.83 o
   0  10   4         19.81         15.93         7.10 o
   1  10   4        633.05        599.97        25.85 o
   2  10   4        176.94        188.27        24.56 o
   3  10   4          6.10          9.75        10.62 o
   4  10   4        211.42        178.45        27.50 o
  -7  11   4         95.92         78.33        13.41 o
  -6  11   4        329.31        306.45        21.87 o
  -5  11   4         40.42         17.31         7.41 o
  -4  11   4        354.19        402.55        20.35 o
  -3  11   4        552.07        594.11        24.22 o
  -2  11   4         27.76         34.27         9.17 o
  -1  11   4        931.43       1047.71        36.29 o
   0  11   4        147.44        132.93        15.27 o
   1  11   4         10.67         16.35         7.74 o
   2  11   4         51.34         36.86        14.50 o
   3  11   4        296.09        304.93        30.99 o
  -6  12   4        286.09        313.39        25.67 o
  -5  12   4         82.27         47.00        10.87 o
  -4  12   4          2.11          0.27         7.19 o
  -3  12   4         89.81        110.10        15.38 o
  -2  12   4         62.24         59.70        19.22 o
  -1  12   4          0.30         -1.38         7.10 o
   0  12   4         69.03         83.38        13.50 o
   1  12   4         19.35         20.11        10.60 o
  -2  13   4         35.04         26.11        18.65 o
  -4 -12   5         74.71         67.35        12.96 o
  -3 -12   5         78.19         55.91        11.88 o
  -2 -12   5         10.71          1.62         8.74 o
  -1 -12   5          4.82          8.18        10.03 o
   0 -12   5         16.93         23.58         9.82 o
   1 -12   5         44.28         38.36         8.95 o
   2 -12   5         10.94         10.13         7.47 o
   3 -12   5        293.75        283.75        31.46 o
  -5 -11   5         23.87         21.34         9.16 o
  -4 -11   5         10.89         19.57         8.73 o
  -3 -11   5        113.67        153.81        20.82 o
  -2 -11   5         58.11         42.97         9.82 o
  -1 -11   5          1.43          1.94         7.12 o
   0 -11   5        310.05        298.21        19.29 o
   1 -11   5        227.62        231.52        15.50 o
   2 -11   5        285.95        281.32        17.61 o
   3 -11   5        118.25        116.86        17.24 o
   4 -11   5        447.55        461.78        23.17 o
  -7 -10   5         36.19         28.18        12.80 o
  -6 -10   5         37.10         25.66        10.81 o
  -5 -10   5         53.85         68.60        11.65 o
  -4 -10   5          3.20          9.20         6.71 o
  -3 -10   5         82.96         86.38        12.45 o
  -2 -10   5          4.83          5.39         5.84 o
  -1 -10   5        117.48        103.70        13.12 o
   0 -10   5          0.05          0.29         4.48 o
   1 -10   5        930.88        979.88        29.85 o
   2 -10   5         20.33         19.35         7.02 o
   3 -10   5         33.25         17.90         6.62 o
   4 -10   5        142.79        171.13        18.66 o
   5 -10   5        141.00        186.44        19.91 o
  -8  -9   5        327.25        330.10        43.58 o
  -7  -9   5        500.46        486.78        30.26 o
  -6  -9   5          0.56          1.22         8.11 o
  -5  -9   5         44.37         63.29        10.87 o
  -4  -9   5        256.20        227.69        16.18 o
  -3  -9   5         18.90          9.73         5.90 o
  -2  -9   5        116.46        113.57        16.13 o
  -1  -9   5       1201.07       1218.53        27.57 o
   0  -9   5         90.15         80.66         9.72 o
   1  -9   5        881.79        938.70        27.79 o
   2  -9   5        213.83        256.10        15.01 o
   3  -9   5         84.12         83.36        10.85 o
   4  -9   5          0.91         -0.32         5.89 o
   5  -9   5        100.62         67.09        11.86 o
   6  -9   5        102.26        101.56        17.71 o
  -8  -8   5          1.68          1.62         6.64 o
  -7  -8   5        434.97        445.21        24.53 o
  -6  -8   5        679.27        635.30        22.90 o
  -5  -8   5         55.04         40.47         9.92 o
  -4  -8   5          2.25          4.14         4.15 o
  -3  -8   5       1113.63       1164.35        33.63 o
  -2  -8   5        839.35        821.97        23.21 o
  -1  -8   5        731.16        762.63        20.08 o
   0  -8   5        283.39        260.44        13.30 o
   1  -8   5          4.18          5.95         4.26 o
   2  -8   5        570.66        536.62        20.24 o
   3  -8   5         99.86        103.14        12.50 o
   4  -8   5        287.84        280.81        17.90 o
   5  -8   5         83.11         59.83        11.12 o
   6  -8   5        473.63        467.84        29.21 o
   7  -8   5        171.56        201.56        22.96 o
  -9  -7   5        146.36        144.30        16.70 o
  -8  -7   5        159.64        187.03        18.77 o
  -7  -7   5        205.88        135.84        14.72 o
  -6  -7   5        181.91        188.71        12.43 o
  -5  -7   5          6.46          9.20         4.77 o
  -4  -7   5        843.80        874.64        24.25 o
  -3  -7   5        148.66        164.47         9.69 o
  -2  -7   5       1195.88       1259.55        27.62 o
  -1  -7   5        149.39        144.62         7.40 o
   0  -7   5        475.66        447.38        14.33 o
   1  -7   5       1043.21        956.03        36.42 o
   2  -7   5        889.92        833.68        32.38 o
   3  -7   5         26.63         23.77         6.91 o
   4  -7   5        694.45        668.64        26.21 o
   5  -7   5        665.05        694.55        35.11 o
   6  -7   5         13.16         24.45         9.85 o
   7  -7   5       1032.32       1152.25        47.36 o
 -10  -6   5          9.43          0.41         8.46 o
  -9  -6   5         45.62         36.93        10.38 o
  -8  -6   5         89.42         56.87        10.69 o
  -7  -6   5        362.34        375.41        22.80 o
  -6  -6   5        233.43        225.02        12.77 o
  -5  -6   5       1073.96       1099.91        27.58 o
  -4  -6   5        417.20        375.50        14.79 o
  -3  -6   5         51.49         40.17         4.47 o
  -2  -6   5       2039.46       2069.60        33.27 o
  -1  -6   5        465.92        439.61        12.84 o
   0  -6   5       2506.72       2689.53        39.68 o
   1  -6   5        721.23        723.78        19.67 o
   2  -6   5       2602.70       2659.81        46.03 o
   3  -6   5        368.30        404.52        23.37 o
   4  -6   5        348.12        387.44        19.00 o
   5  -6   5        892.16        967.21        31.66 o
   6  -6   5          1.39         -2.84         7.30 o
   7  -6   5        151.35        108.54        17.06 o
   8  -6   5         78.75         49.92        12.07 o
 -10  -5   5        445.89        508.56        31.70 o
  -9  -5   5          0.60          0.73         5.94 o
  -8  -5   5        304.52        286.50        18.04 o
  -7  -5   5       1911.01       1957.49        40.78 o
  -6  -5   5        236.06        192.28        12.23 o
  -5  -5   5         98.63        105.46         9.22 o
  -4  -5   5       3312.37       3364.97        53.33 o
  -3  -5   5        326.57        351.71        10.45 o
  -2  -5   5        987.55        993.59        18.16 o
  -1  -5   5         11.19         19.76         3.42 o
   0  -5   5        526.98        532.07        14.10 o
   1  -5   5        478.47        507.65        14.11 o
   2  -5   5       2556.09       2424.16        42.39 o
   3  -5   5       1347.17       1285.89        29.13 o
   4  -5   5          0.15         -0.65         2.99 o
   5  -5   5        281.62        247.81        30.99 o
   6  -5   5         41.07         26.73         7.51 o
   7  -5   5          1.54         -4.27         6.86 o
   8  -5   5         10.58          4.34         7.58 o
 -10  -4   5        490.35        471.49        30.89 o
  -9  -4   5        575.69        532.16        38.28 o
  -8  -4   5         34.36         32.98         8.31 o
  -7  -4   5       2191.08       2091.20        41.30 o
  -6  -4   5        997.04        951.79        24.50 o
  -5  -4   5         90.17         83.67         7.64 o
  -4  -4   5       2398.70       2482.54        35.68 o
  -3  -4   5        649.94        525.41        13.87 o
  -2  -4   5       1002.11       1066.27        29.76 o
  -1  -4   5        643.20        638.45        14.40 o
   0  -4   5       1124.19       1059.94        19.51 o
   1  -4   5         27.70         14.36         2.77 o
   2  -4   5        155.83        130.62         8.22 o
   3  -4   5        754.04        751.12        20.73 o
   4  -4   5         55.41         50.55         6.81 o
   5  -4   5         15.87          8.66         5.09 o
   6  -4   5        233.32        280.88        17.63 o
   7  -4   5        358.23        353.70        18.77 o
   8  -4   5         15.19         26.27         8.52 o
 -11  -3   5        102.65        106.47        17.91 o
 -10  -3   5         22.34         22.10        10.14 o
  -9  -3   5       1257.56       1254.06        38.28 o
  -8  -3   5        102.22        100.10        12.17 o
  -7  -3   5         92.65        115.17        10.07 o
  -6  -3   5       1178.68       1303.47        28.69 o
  -5  -3   5       2090.22       1966.45        35.61 o
  -4  -3   5          1.51         -0.62         1.42 o
  -3  -3   5        151.96        170.60         6.28 o
  -2  -3   5      10336.26      11418.65       124.13 o
  -1  -3   5          4.15         -0.31         1.83 o
   0  -3   5       2653.02       2947.35        39.34 o
   1  -3   5       1171.12       1159.91        19.97 o
   2  -3   5       2148.63       2239.45        44.46 o
   3  -3   5       1773.54       1820.67        34.69 o
   4  -3   5       1365.95       1407.10        30.65 o
   5  -3   5        299.17        260.31        13.77 o
   6  -3   5        141.33        173.98        17.68 o
   7  -3   5        329.19        353.72        27.49 o
   8  -3   5        246.48        228.53        17.87 o
 -11  -2   5        275.58        314.44        21.93 o
 -10  -2   5        378.62        377.16        22.17 o
  -9  -2   5         10.84          8.26         5.33 o
  -8  -2   5        910.97        941.41        47.02 o
  -7  -2   5        803.40        888.84        23.60 o
  -6  -2   5          1.27         -1.70         2.45 o
  -5  -2   5       1206.24       1295.66        30.13 o
  -4  -2   5        802.09        728.18        14.40 o
  -3  -2   5       1556.49       1768.58        24.26 o
  -2  -2   5      17837.29      19659.02       204.69 o
  -1  -2   5      23432.24      25624.07       317.36 o
   0  -2   5         85.94        101.21         5.07 o
   1  -2   5       8064.37       8588.80        87.85 o
   2  -2   5        363.46        321.65        14.69 o
   3  -2   5        698.42        706.91        18.90 o
   4  -2   5        546.37        552.68        19.04 o
   5  -2   5        132.53        151.85        18.83 o
   6  -2   5         27.34         21.07         6.42 o
   7  -2   5        627.32        642.45        24.73 o
   8  -2   5        313.82        380.65        20.58 o
 -11  -1   5        294.01        332.80        21.66 o
 -10  -1   5        303.24        287.88        19.04 o
  -9  -1   5        278.92        274.54        17.94 o
  -8  -1   5        729.12        653.18        19.19 o
  -7  -1   5       1520.59       1477.93        28.83 o
  -6  -1   5       1663.32       1577.75        26.41 o
  -5  -1   5        201.79        172.33         9.39 o
  -4  -1   5       6706.20       7322.67        77.42 o
  -3  -1   5       1880.92       1838.23        24.36 o
  -2  -1   5         18.79         13.04         2.09 o
  -1  -1   5       3265.21       3244.45        40.43 o
   0  -1   5        801.80        822.43        15.25 o
   1  -1   5        298.47        269.19         7.68 o
   2  -1   5       2994.81       3258.23        40.00 o
   3  -1   5         32.28         19.97         2.78 o
   4  -1   5         56.32         48.31         6.81 o
   5  -1   5         17.50         11.95         4.71 o
   6  -1   5       1334.92       1464.51        36.22 o
   7  -1   5         74.68         40.04         9.41 o
   8  -1   5        199.76        172.99        17.91 o
 -11   0   5        109.97        107.75        15.24 o
 -10   0   5        501.50        478.65        24.03 o
  -9   0   5         90.19         88.44        10.40 o
  -8   0   5          6.01          2.35         3.38 o
  -7   0   5        625.68        606.06        16.97 o
  -6   0   5       2128.31       2289.27        35.81 o
  -5   0   5        435.70        452.04        11.71 o
  -4   0   5        966.20        937.07        15.86 o
  -3   0   5       1750.40       1796.72        27.22 o
  -2   0   5        991.59       1115.58        20.90 o
  -1   0   5         53.63         60.90         3.97 o
   0   0   5        576.68        490.10         9.38 o
   1   0   5        712.80        619.20        12.39 o
   2   0   5        402.26        466.32        13.43 o
   3   0   5        569.73        505.84        13.80 o
   4   0   5        805.77        766.83        22.82 o
   5   0   5        165.05        155.49        14.09 o
   6   0   5        106.21        109.68        13.14 o
   7   0   5        246.94        257.44        19.03 o
   8   0   5        125.12        104.87        14.47 o
 -11   1   5         22.16         30.97         9.13 o
 -10   1   5          0.33         -2.82         4.95 o
  -9   1   5        280.34        290.93        15.18 o
  -8   1   5        235.65        222.53        10.02 o
  -7   1   5         82.39         86.51         5.91 o
  -6   1   5        709.22        666.71        13.66 o
  -5   1   5       1808.26       1789.31        22.84 o
  -4   1   5         66.33         61.72         3.67 o
  -3   1   5       1988.36       2061.01        28.21 o
  -2   1   5         47.90         26.41         2.58 o
  -1   1   5       3561.42       3729.56        42.11 o
   0   1   5        674.39        715.42        14.24 o
   1   1   5         22.83          8.83         2.50 o
   2   1   5        578.27        575.09        16.08 o
   3   1   5          2.25          0.21         2.35 o
   4   1   5       1062.21       1030.15        24.91 o
   5   1   5        109.09        102.22        11.59 o
   6   1   5         18.02         12.54         6.69 o
   7   1   5        185.10        204.27        19.84 o
   8   1   5        347.70        368.17        22.77 o
 -11   2   5        255.06        269.94        23.49 o
 -10   2   5        428.29        452.26        20.17 o
  -9   2   5         53.12         60.33         7.08 o
  -8   2   5        718.41        655.34        15.75 o
  -7   2   5        349.90        346.40        10.53 o
  -6   2   5          3.05          2.48         2.20 o
  -5   2   5        322.13        261.24         8.43 o
  -4   2   5       1439.54       1338.48        20.77 o
  -3   2   5       1382.96       1368.28        21.48 o
  -2   2   5       1056.16       1022.39        19.19 o
  -1   2   5       1763.63       1807.29        24.30 o
   0   2   5        139.69        144.85         6.22 o
   1   2   5        347.55        298.28         9.49 o
   2   2   5       1130.30       1069.91        29.47 o
   3   2   5       1283.54       1394.30        29.20 o
   4   2   5        706.08        687.19        27.24 o
   5   2   5         29.83         31.42         6.19 o
   6   2   5        245.43        189.69        16.07 o
   7   2   5          0.38         -6.04         6.04 o
   8   2   5          8.27          5.20         8.39 o
 -11   3   5        172.48        139.55        19.97 o
 -10   3   5        717.73        719.42        25.01 o
  -9   3   5        275.35        265.45        11.78 o
  -8   3   5        774.61        740.95        21.95 o
  -7   3   5       1611.43       1593.07        27.42 o
  -6   3   5         11.61          5.09         2.31 o
  -5   3   5        375.96        332.17         9.22 o
  -4   3   5       1388.65       1374.20        21.05 o
  -3   3   5         84.34         48.00         4.25 o
  -2   3   5       2159.56       2378.03        30.77 o
  -1   3   5        116.96         64.35         4.12 o
   0   3   5        580.04        553.92        15.60 o
   1   3   5         26.75         35.43         4.17 o
   2   3   5        353.09        307.80        11.59 o
   3   3   5         80.72         58.79         7.21 o
   4   3   5          6.85         13.71         4.70 o
   5   3   5        439.64        449.38        17.81 o
   6   3   5         18.68         17.29         8.23 o
   7   3   5         17.31         16.05         8.50 o
   8   3   5          5.17          4.60         8.84 o
 -11   4   5         12.19         11.31         8.94 o
 -10   4   5        380.79        413.57        18.93 o
  -9   4   5        157.48        144.90         9.68 o
  -8   4   5        260.48        244.09        11.94 o
  -7   4   5       2953.55       3106.69        43.58 o
  -6   4   5         76.69         76.26         5.73 o
  -5   4   5         11.05          5.55         2.23 o
  -4   4   5         27.01         35.15         3.84 o
  -3   4   5         54.37         60.29         4.12 o
  -2   4   5       1972.36       1911.63        33.17 o
  -1   4   5        341.54        291.42        12.23 o
   0   4   5        861.59        834.98        16.76 o
   1   4   5        129.71        119.08         6.45 o
   2   4   5        594.17        588.82        15.20 o
   3   4   5        427.55        405.22        15.39 o
   4   4   5        169.55        128.30        10.26 o
   5   4   5        473.45        436.15        18.09 o
   6   4   5         28.48         28.06         6.91 o
   7   4   5        379.23        363.33        25.73 o
   8   4   5          5.28          2.14         9.28 o
 -11   5   5         84.71         70.60        26.11 o
 -10   5   5         42.35         38.41         8.97 o
  -9   5   5        184.98        205.61        13.50 o
  -8   5   5        104.68         75.85         7.38 o
  -7   5   5        336.23        302.05        10.64 o
  -6   5   5        609.58        567.81        13.84 o
  -5   5   5        252.21        192.03         8.07 o
  -4   5   5        136.26        131.06         6.66 o
  -3   5   5        357.70        365.98        19.65 o
  -2   5   5       2244.88       2328.03        39.66 o
  -1   5   5        834.55        866.89        21.29 o
   0   5   5         16.37         16.90         4.25 o
   1   5   5       2120.10       2341.34        36.34 o
   2   5   5         72.15         80.17         9.25 o
   3   5   5          6.42          4.65         3.82 o
   4   5   5         40.88         52.49         7.97 o
   5   5   5        863.06        884.84        26.95 o
   6   5   5         64.64         81.70        14.74 o
   7   5   5        348.24        375.62        27.49 o
 -10   6   5          4.53          0.33         6.89 o
  -9   6   5         13.64         11.42         5.52 o
  -8   6   5         81.11         77.92         8.55 o
  -7   6   5        162.81        144.03        10.48 o
  -6   6   5         37.98         17.99         4.29 o
  -5   6   5        335.96        343.78        12.69 o
  -4   6   5        661.40        702.01        19.84 o
  -3   6   5        164.28        163.09        11.34 o
  -2   6   5       2395.13       2413.69        42.18 o
  -1   6   5       1322.91       1498.40        31.05 o
   0   6   5        366.03        357.60        14.05 o
   1   6   5       1606.07       1574.41        33.06 o
   2   6   5        290.98        319.28        13.95 o
   3   6   5        312.17        343.54        18.08 o
   4   6   5          2.79         -1.58         4.98 o
   5   6   5        630.82        707.49        28.29 o
   6   6   5        129.72        103.83        16.18 o
   7   6   5         14.91          3.38        13.11 o
 -10   7   5        245.41        248.89        21.10 o
  -9   7   5          3.99          2.63         5.42 o
  -8   7   5         56.26         59.52         8.22 o
  -7   7   5        194.68        272.22        14.43 o
  -6   7   5        108.71         97.74        14.34 o
  -5   7   5         75.07         70.74         9.59 o
  -4   7   5        642.21        609.66        22.55 o
  -3   7   5        282.07        259.16        14.38 o
  -2   7   5        598.39        533.13        19.70 o
  -1   7   5        591.30        605.05        19.12 o
   0   7   5        855.38        877.08        24.92 o
   1   7   5         48.06         28.99         5.11 o
   2   7   5        135.87        115.00        12.04 o
   3   7   5        691.72        724.83        32.14 o
   4   7   5        240.98        225.27        17.11 o
   5   7   5         10.01         -2.27         7.15 o
   6   7   5        206.97        185.29        29.36 o
 -10   8   5        234.12        213.63        35.43 o
  -9   8   5        112.41        108.68        14.30 o
  -8   8   5         49.43         30.51         7.37 o
  -7   8   5        263.68        240.81        14.81 o
  -6   8   5        226.74        240.93        14.45 o
  -5   8   5         30.19         14.80         5.62 o
  -4   8   5        301.39        313.92        16.32 o
  -3   8   5        830.09        828.23        24.94 o
  -2   8   5         66.63         37.30         7.19 o
  -1   8   5        497.97        474.50        18.41 o
   0   8   5         88.38         76.01         9.02 o
   1   8   5        861.55        953.26        24.17 o
   2   8   5        242.55        211.97        14.95 o
   3   8   5       1522.72       1653.28        53.91 o
   4   8   5        438.39        414.38        39.15 o
   5   8   5         27.43         18.84        10.00 o
  -9   9   5        144.98        140.07        19.64 o
  -8   9   5        134.44        123.78        15.69 o
  -7   9   5          5.08          5.52         5.73 o
  -6   9   5       1035.36       1070.30        31.56 o
  -5   9   5        287.90        310.01        16.65 o
  -4   9   5        101.94         87.87        10.46 o
  -3   9   5        422.71        497.02        20.23 o
  -2   9   5        384.08        435.41        18.71 o
  -1   9   5        622.02        615.46        22.25 o
   0   9   5        323.98        287.98        15.39 o
   1   9   5        490.63        493.98        22.79 o
   2   9   5        890.99        988.79        39.67 o
   3   9   5        265.96        292.06        35.19 o
   4   9   5        339.44        287.65        29.37 o
   5   9   5         83.78         67.21        17.06 o
  -8  10   5        294.51        271.89        20.48 o
  -7  10   5         61.02         65.83        10.45 o
  -6  10   5          3.56         11.72         6.49 o
  -5  10   5       1167.55       1211.97        34.98 o
  -4  10   5        117.71        173.26        14.76 o
  -3  10   5         12.59         11.90         5.86 o
  -2  10   5        863.84        910.08        29.19 o
  -1  10   5       1183.28       1160.42        32.96 o
   0  10   5        117.67        105.50        11.88 o
   1  10   5        615.98        614.64        37.87 o
   2  10   5        773.42        911.99        42.60 o
   3  10   5         13.70          1.13        10.77 o
   4  10   5         76.57         71.36        19.89 o
  -7  11   5        321.84        308.80        29.76 o
  -6  11   5         84.68         85.54        11.93 o
  -5  11   5         42.66         21.13         7.62 o
  -4  11   5        538.89        470.79        28.01 o
  -3  11   5        356.73        349.28        19.31 o
  -2  11   5         18.19         23.35         7.78 o
  -1  11   5        990.79       1072.93        33.00 o
   0  11   5        672.97        694.42        35.91 o
   1  11   5        136.89        127.64        20.53 o
   2  11   5        319.12        323.59        26.16 o
  -5  12   5         90.65         89.85        13.00 o
  -4  12   5         54.87         43.36        11.85 o
  -3  12   5        275.84        255.39        20.56 o
  -2  12   5        427.93        423.78        24.33 o
  -1  12   5         71.47         70.97        12.65 o
   0  12   5        544.73        608.77        29.05 o
   1  12   5         36.46         29.13        11.27 o
  -3 -12   6        453.54        422.71        29.16 o
  -2 -12   6         32.01         34.61        12.11 o
  -1 -12   6         33.70         20.41        10.39 o
   0 -12   6        278.59        236.01        23.23 o
   1 -12   6         28.58          8.99         8.09 o
   2 -12   6          2.24          6.78         8.28 o
  -5 -11   6        147.81        127.89        16.22 o
  -4 -11   6          8.98          0.44         7.34 o
  -3 -11   6        340.71        394.45        22.95 o
  -2 -11   6        989.54       1040.32        42.90 o
  -1 -11   6          2.70         -1.08         8.24 o
   0 -11   6        154.82        182.25        17.67 o
   1 -11   6        373.06        427.00        24.24 o
   2 -11   6         34.54         21.92        12.73 o
   3 -11   6        109.69        104.92        14.47 o
  -7 -10   6          2.12         -9.61        19.05 o
  -6 -10   6         20.92         12.65         9.16 o
  -5 -10   6        300.75        299.54        19.94 o
  -4 -10   6        297.31        298.82        19.36 o
  -3 -10   6         34.33         18.53         8.12 o
  -2 -10   6        165.77        166.72        14.94 o
  -1 -10   6        305.87        302.70        22.23 o
   0 -10   6          3.34          3.56         5.30 o
   1 -10   6        363.97        386.65        27.37 o
   2 -10   6        160.19        121.00        14.66 o
   3 -10   6          0.29          4.42         6.40 o
   4 -10   6         65.94         54.89        11.26 o
   5 -10   6        183.34        183.77        19.93 o
  -8  -9   6         29.74         12.68        11.97 o
  -7  -9   6        471.29        583.40        41.84 o
  -6  -9   6        150.49        168.15        24.49 o
  -5  -9   6         94.58         96.04        12.73 o
  -4  -9   6        121.21        142.46        14.87 o
  -3  -9   6         15.49          5.01         5.97 o
  -2  -9   6         58.61         43.25         8.76 o
  -1  -9   6         27.74         15.48         6.38 o
   0  -9   6         84.44         66.72        10.17 o
   1  -9   6         13.18          9.03         6.09 o
   2  -9   6        346.93        344.49        24.91 o
   3  -9   6        125.65        121.56        14.93 o
   4  -9   6         59.09         46.99        10.08 o
   5  -9   6        282.33        300.86        27.96 o
  -8  -8   6        187.93        216.03        22.56 o
  -7  -8   6        108.31         86.34        12.94 o
  -6  -8   6        245.53        241.89        14.97 o
  -5  -8   6         55.57         52.42         8.39 o
  -4  -8   6        155.08        146.22        24.64 o
  -3  -8   6        189.16        184.94        16.40 o
  -2  -8   6         87.01         66.98         9.67 o
  -1  -8   6         31.31         24.42         5.60 o
   0  -8   6        143.50        127.47        15.41 o
   1  -8   6         52.05         46.33         8.64 o
   2  -8   6        126.92        133.78        14.49 o
   3  -8   6        167.35        187.71        15.08 o
   4  -8   6        432.78        376.93        21.20 o
   5  -8   6          0.62          0.05         5.54 o
   6  -8   6        523.56        629.13        34.84 o
  -9  -7   6          4.19         -1.31         8.16 o
  -8  -7   6        123.19        124.97        17.83 o
  -7  -7   6         33.40         18.05         7.26 o
  -6  -7   6        509.13        455.61        18.70 o
  -5  -7   6         40.50         45.98         6.59 o
  -4  -7   6         11.66          2.97         3.36 o
  -3  -7   6        500.39        483.27        15.44 o
  -2  -7   6        690.00        675.67        32.76 o
  -1  -7   6        131.00        131.64         9.36 o
   0  -7   6       1439.36       1588.38        38.99 o
   1  -7   6         61.89         55.38        12.84 o
   2  -7   6          5.01          4.60         4.64 o
   3  -7   6         75.82         73.24        10.99 o
   4  -7   6        387.77        381.24        23.26 o
   5  -7   6         41.86         36.77         9.18 o
   6  -7   6          3.13         -3.29         7.30 o
   7  -7   6        439.16        437.05        44.56 o
 -10  -6   6         59.05         54.74        14.46 o
  -9  -6   6        215.39        197.88        21.66 o
  -8  -6   6        643.30        691.27        33.64 o
  -7  -6   6          3.14          0.64         4.37 o
  -6  -6   6        400.34        345.98        15.80 o
  -5  -6   6        660.70        619.04        30.00 o
  -4  -6   6        156.79        158.52         8.98 o
  -3  -6   6          4.19          3.22         2.52 o
  -2  -6   6       1010.54       1067.48        22.31 o
  -1  -6   6          6.51          5.74         3.02 o
   0  -6   6        231.91        207.39        11.23 o
   1  -6   6        278.50        253.74        12.02 o
   2  -6   6        880.70        930.63        24.72 o
   3  -6   6         34.57         38.85         8.01 o
   4  -6   6        126.26        128.47        13.17 o
   5  -6   6        618.83        661.62        32.03 o
   6  -6   6         25.98         12.68         8.79 o
   7  -6   6         26.07         35.31        12.39 o
 -10  -5   6        706.31        743.75        38.54 o
  -9  -5   6         15.60         22.36        10.68 o
  -8  -5   6        501.01        522.21        28.91 o
  -7  -5   6        482.93        502.34        19.08 o
  -6  -5   6          3.45          1.21         3.58 o
  -5  -5   6        298.13        318.15        13.74 o
  -4  -5   6         11.48          5.51         3.16 o
  -3  -5   6        657.89        674.84        15.04 o
  -2  -5   6         57.16         60.07         5.88 o
  -1  -5   6        512.11        508.16        14.82 o
   0  -5   6          5.30          3.36         2.46 o
   1  -5   6          0.11         -2.42         2.52 o
   2  -5   6       2904.24       2871.29        49.28 o
   3  -5   6        783.12        850.22        23.82 o
   4  -5   6         38.13         24.75         5.74 o
   5  -5   6        386.14        361.77        19.39 o
   6  -5   6        444.68        429.78        26.80 o
   7  -5   6        107.00        143.35        17.10 o
 -10  -4   6        260.13        256.62        23.40 o
  -9  -4   6        321.23        345.00        24.35 o
  -8  -4   6         43.30         24.24        10.05 o
  -7  -4   6          3.63          1.38         4.02 o
  -6  -4   6       1349.17       1231.62        28.81 o
  -5  -4   6         49.75         31.69         5.78 o
  -4  -4   6          2.68          1.83         2.43 o
  -3  -4   6        570.07        574.35        13.18 o
  -2  -4   6        511.02        433.40        12.08 o
  -1  -4   6        167.27        136.32         8.82 o
   0  -4   6        724.48        637.15        21.30 o
   1  -4   6       1946.81       2005.55        41.79 o
   2  -4   6        283.18        235.61        11.36 o
   3  -4   6       1608.48       1622.73        34.31 o
   4  -4   6        423.49        441.06        17.21 o
   5  -4   6          9.90          1.18         4.86 o
   6  -4   6        601.36        658.33        28.04 o
   7  -4   6        267.69        275.79        17.49 o
   8  -4   6          2.46          0.48         6.44 o
 -11  -3   6        282.55        262.59        24.14 o
 -10  -3   6         19.86          1.05         7.94 o
  -9  -3   6         94.94         87.85        15.30 o
  -8  -3   6        281.72        231.83        24.73 o
  -7  -3   6        218.78        219.86        12.13 o
  -6  -3   6       1859.51       1832.95        39.88 o
  -5  -3   6       1045.02        993.69        35.70 o
  -4  -3   6          0.09          2.54         1.93 o
  -3  -3   6       1502.06       1502.07        28.46 o
  -2  -3   6       1316.28       1242.35        23.31 o
  -1  -3   6        948.82       1016.81        19.07 o
   0  -3   6        266.77        217.74         8.19 o
   1  -3   6       1356.93       1201.91        30.59 o
   2  -3   6        493.12        444.26        15.14 o
   3  -3   6        548.87        511.80        17.28 o
   4  -3   6        978.35        996.24        30.25 o
   5  -3   6         13.25          8.23         5.12 o
   6  -3   6         91.23         86.54        11.99 o
   7  -3   6        151.38        149.37        15.89 o
   8  -3   6        162.11        131.47        17.70 o
 -11  -2   6        199.41        227.01        36.87 o
 -10  -2   6        137.35        110.28        17.13 o
  -9  -2   6          3.67          5.52         6.26 o
  -8  -2   6       1482.18       1508.24        39.33 o
  -7  -2   6       1855.80       1861.07        38.02 o
  -6  -2   6         48.22         32.29         5.24 o
  -5  -2   6       1759.81       1822.91        26.78 o
  -4  -2   6        235.12        189.35        12.83 o
  -3  -2   6        152.39        170.37         6.19 o
  -2  -2   6        113.38         80.16         4.90 o
  -1  -2   6       2875.07       2827.57        38.25 o
   0  -2   6        377.13        422.81        11.19 o
   1  -2   6       4254.56       4720.24        53.44 o
   2  -2   6        251.87        212.05        10.21 o
   3  -2   6        299.57        288.95        11.42 o
   4  -2   6        261.24        281.05        14.71 o
   5  -2   6        575.12        575.13        24.61 o
   6  -2   6        352.99        387.81        18.72 o
   7  -2   6        151.41        207.94        18.27 o
   8  -2   6        144.58        135.53        15.09 o
 -11  -1   6        327.26        326.09        25.22 o
 -10  -1   6        280.41        272.91        19.14 o
  -9  -1   6        381.40        341.62        22.53 o
  -8  -1   6        389.55        420.11        19.28 o
  -7  -1   6        609.84        588.29        19.36 o
  -6  -1   6       1226.43       1322.03        27.81 o
  -5  -1   6        249.77        240.02        11.73 o
  -4  -1   6       3950.96       4104.76        47.97 o
  -3  -1   6        573.24        507.01        14.08 o
  -2  -1   6          4.78          3.79         1.50 o
  -1  -1   6       7358.03       8335.70        93.33 o
   0  -1   6        154.51        149.66         5.41 o
   1  -1   6          9.95          8.11         2.29 o
   2  -1   6       3180.88       3441.15        43.18 o
   3  -1   6       2084.39       1971.86        33.57 o
   4  -1   6        104.91         83.13         9.12 o
   5  -1   6         86.11         90.97        12.61 o
   6  -1   6        688.37        795.51        26.78 o
   7  -1   6         55.20         72.44        13.43 o
   8  -1   6        147.62        147.90        17.92 o
 -11   0   6         26.56         21.66         8.65 o
 -10   0   6        548.07        587.95        26.54 o
  -9   0   6        343.95        381.65        18.69 o
  -8   0   6          0.63         -1.21         3.46 o
  -7   0   6        587.69        543.34        20.64 o
  -6   0   6       2689.68       2684.85        39.19 o
  -5   0   6       1176.17       1078.66        18.90 o
  -4   0   6        286.91        205.00         6.35 o
  -3   0   6       5180.19       5385.44        71.70 o
  -2   0   6        919.26        947.92        20.14 o
  -1   0   6        321.38        312.07         9.64 o
   0   0   6       1762.28       1826.17        25.59 o
   1   0   6        536.71        505.89        12.58 o
   2   0   6        202.24        159.95         7.00 o
   3   0   6       1535.97       1610.70        31.61 o
   4   0   6        924.62        910.11        68.86 o
   5   0   6         32.85         31.32         7.60 o
   6   0   6        573.10        624.68        26.67 o
   7   0   6        287.28        306.13        20.25 o
   8   0   6          2.70          2.71         7.97 o
 -11   1   6        349.08        322.08        20.87 o
 -10   1   6          1.21         -2.00         5.48 o
  -9   1   6       1114.29       1159.05        30.89 o
  -8   1   6        770.87        717.54        25.58 o
  -7   1   6        229.42        210.78         9.99 o
  -6   1   6        540.33        506.70        15.92 o
  -5   1   6       1985.17       2095.88        27.06 o
  -4   1   6          0.18         -0.29         1.26 o
  -3   1   6       2370.62       2445.48        38.65 o
  -2   1   6       2627.95       2749.48        36.25 o
  -1   1   6       2108.60       2239.50        47.75 o
   0   1   6        929.02        932.47        17.97 o
   1   1   6        662.62        608.72        14.54 o
   2   1   6        343.75        295.52        10.27 o
   3   1   6         90.63         88.29         7.97 o
   4   1   6        640.91        693.79        25.02 o
   5   1   6         32.03         26.04         7.27 o
   6   1   6          3.08         -3.48         5.63 o
   7   1   6        460.17        492.47        25.52 o
   8   1   6        168.97        158.66        17.96 o
 -11   2   6       1125.44       1197.76        39.96 o
 -10   2   6        158.70        153.74        15.77 o
  -9   2   6        142.09        132.88        11.66 o
  -8   2   6       1572.99       1694.10        30.18 o
  -7   2   6        541.21        494.80        12.97 o
  -6   2   6         11.19          6.47         2.19 o
  -5   2   6       2323.96       2349.79        35.69 o
  -4   2   6       1091.96       1240.88        21.27 o
  -3   2   6        163.32        164.42        11.65 o
  -2   2   6        981.35        935.79        18.03 o
  -1   2   6        388.95        353.02        10.10 o
   0   2   6         88.72         78.40         5.66 o
   1   2   6       1198.17       1159.67        21.95 o
   2   2   6        644.01        586.93        15.23 o
   3   2   6        368.96        314.72        13.43 o
   4   2   6         66.74         50.13         9.70 o
   5   2   6        476.30        487.29        31.53 o
   6   2   6          3.36          3.32         6.21 o
   7   2   6         28.33         27.11         9.08 o
   8   2   6         49.52         43.02        13.18 o
 -11   3   6        380.00        373.05        21.72 o
 -10   3   6        319.79        358.66        20.41 o
  -9   3   6        599.02        611.05        23.05 o
  -8   3   6        584.03        579.85        18.41 o
  -7   3   6       2578.69       2709.41        36.93 o
  -6   3   6        211.32        204.08         7.88 o
  -5   3   6          0.89          0.45         1.96 o
  -4   3   6        771.48        700.80        15.38 o
  -3   3   6       1106.98       1135.64        18.81 o
  -2   3   6        238.06        234.83         8.01 o
  -1   3   6       1165.95       1101.01        24.73 o
   0   3   6       1849.40       1807.03        28.68 o
   1   3   6        151.57        143.37         7.42 o
   2   3   6       1358.69       1359.42        25.66 o
   3   3   6        184.25        171.00        10.47 o
   4   3   6         40.92         28.35         7.55 o
   5   3   6         58.41         67.83        10.73 o
   6   3   6         16.10         16.65         7.80 o
   7   3   6        118.53        102.90        14.33 o
 -11   4   6          9.51          5.81         6.86 o
 -10   4   6        168.92        141.44        15.58 o
  -9   4   6        247.61        249.23        11.94 o
  -8   4   6        185.64        173.41         9.87 o
  -7   4   6       1172.45       1201.06        21.96 o
  -6   4   6       1814.23       1738.33        26.34 o
  -5   4   6         79.52         68.59         5.59 o
  -4   4   6         10.89          3.34         2.60 o
  -3   4   6       1761.12       1599.23        27.88 o
  -2   4   6        878.28        877.26        20.88 o
  -1   4   6          1.09          1.86         2.56 o
   0   4   6        924.49        851.68        21.35 o
   1   4   6          4.96          5.13         2.76 o
   2   4   6        135.40        106.91         8.96 o
   3   4   6        230.37        223.39        12.40 o
   4   4   6        168.98        175.57        11.66 o
   5   4   6          5.23          0.78         4.63 o
   6   4   6         89.85        118.18        14.97 o
   7   4   6        354.07        371.47        31.48 o
 -11   5   6         72.80         92.44        27.44 o
 -10   5   6         10.31          7.83         6.47 o
  -9   5   6        489.15        499.63        19.95 o
  -8   5   6         16.58         10.11         4.17 o
  -7   5   6        205.24        164.86         9.17 o
  -6   5   6        510.97        574.11        24.09 o
  -5   5   6        392.09        392.54        13.36 o
  -4   5   6        211.54        162.88         8.54 o
  -3   5   6       1273.29       1299.60        27.82 o
  -2   5   6         90.53         72.96        10.75 o
  -1   5   6        130.45        125.70         8.60 o
   0   5   6         26.12         26.02         5.02 o
   1   5   6        410.23        396.57        20.14 o
   2   5   6        370.85        377.34        18.01 o
   3   5   6         10.42         12.07         5.91 o
   4   5   6        246.85        230.02        17.11 o
   5   5   6        191.54        176.33        15.45 o
   6   5   6        124.20        139.00        28.49 o
   7   5   6        115.17        130.98        25.08 o
 -10   6   6          1.37          1.10         6.39 o
  -9   6   6          2.01          5.92         5.88 o
  -8   6   6        286.28        276.10        13.92 o
  -7   6   6        195.24        210.66        15.61 o
  -6   6   6         17.27          8.95         3.85 o
  -5   6   6        340.55        364.32        13.54 o
  -4   6   6        132.33        137.33         9.37 o
  -3   6   6         43.62         45.51         6.51 o
  -2   6   6         52.95         38.54         5.86 o
  -1   6   6        185.98        156.30         9.79 o
   0   6   6        239.34        233.84        11.98 o
   1   6   6        156.56        133.56        10.28 o
   2   6   6         70.37         89.07        11.47 o
   3   6   6        206.37        166.26        17.03 o
   4   6   6         12.14         15.60         7.24 o
   5   6   6        169.28        175.11        19.53 o
   6   6   6         86.73         97.74        17.45 o
 -10   7   6        398.66        453.28        28.91 o
  -9   7   6          8.65          4.58         5.96 o
  -8   7   6        129.12        105.36        11.40 o
  -7   7   6        350.30        361.91        16.92 o
  -6   7   6        232.89        248.47        15.39 o
  -5   7   6         35.81         39.82         7.72 o
  -4   7   6        128.68        108.92        11.52 o
  -3   7   6         60.71         65.39        10.40 o
  -2   7   6         45.83         40.51         6.41 o
  -1   7   6        455.16        455.35        17.18 o
   0   7   6          4.32          8.37         4.33 o
   1   7   6        172.75        169.29        10.38 o
   2   7   6       1058.11       1153.90        59.48 o
   3   7   6          6.97          5.75         5.78 o
   4   7   6        135.63        160.44        16.43 o
   5   7   6         16.73         16.15         9.87 o
   6   7   6        140.48        145.70        33.30 o
  -9   8   6        100.60         79.77        12.64 o
  -8   8   6          0.99         -2.21         5.28 o
  -7   8   6        417.44        429.58        21.63 o
  -6   8   6        466.03        493.73        22.22 o
  -5   8   6          2.26          0.90         4.79 o
  -4   8   6          2.09          0.99         4.23 o
  -3   8   6        815.50        910.38        29.76 o
  -2   8   6        251.37        269.87        16.36 o
  -1   8   6        351.87        333.01        16.28 o
   0   8   6         45.64         34.76         6.20 o
   1   8   6         44.63         43.95         7.59 o
   2   8   6         20.96         15.95         7.30 o
   3   8   6        255.82        199.51        16.64 o
   4   8   6        124.53        120.23        15.00 o
   5   8   6         11.01          3.07         9.74 o
  -9   9   6        344.02        394.38        27.89 o
  -8   9   6        143.78        166.86        22.22 o
  -7   9   6         17.54         13.29         6.52 o
  -6   9   6        193.08        171.03        14.24 o
  -5   9   6        143.53        146.38        13.25 o
  -4   9   6         27.84         31.24         7.22 o
  -3   9   6         14.29          7.61         5.50 o
  -2   9   6        664.97        688.06        24.26 o
  -1   9   6        287.87        289.95        15.88 o
   0   9   6        144.71        162.01        13.87 o
   1   9   6        492.27        528.33        28.54 o
   2   9   6         76.47         30.63        13.06 o
   3   9   6         12.23          9.15         9.15 o
   4   9   6        171.20        194.88        23.35 o
  -8  10   6        193.33        210.94        25.00 o
  -7  10   6         20.80         25.24         8.16 o
  -6  10   6        108.97        100.56        14.48 o
  -5  10   6        197.76        206.30        15.89 o
  -4  10   6        354.41        339.70        18.30 o
  -3  10   6         14.95         19.41         6.61 o
  -2  10   6        459.61        462.49        20.91 o
  -1  10   6        559.54        685.27        25.27 o
   0  10   6         98.27         87.36        11.09 o
   1  10   6         25.08         16.43        14.46 o
   2  10   6        556.68        595.47        35.68 o
   3  10   6        113.90        112.31        24.23 o
  -7  11   6        183.61        197.92        18.42 o
  -6  11   6        372.61        385.88        22.97 o
  -5  11   6         28.65         27.87         8.53 o
  -4  11   6        374.26        312.94        25.71 o
  -3  11   6         97.64        101.63        12.72 o
  -2  11   6          0.15          5.54         6.58 o
  -1  11   6        141.26        137.70        14.75 o
   0  11   6        474.73        482.59        25.50 o
   1  11   6          7.30         16.69         9.86 o
   2  11   6        214.82        273.84        42.09 o
  -4  12   6        262.20        248.07        18.54 o
  -3  12   6         27.22         20.48         8.66 o
  -2  12   6        333.04        324.98        19.93 o
  -1  12   6         27.87         21.69         9.20 o
  -2 -12   7         38.19         45.67        13.27 o
  -1 -12   7          6.03          3.27         8.40 o
   0 -12   7         83.07         79.72        16.20 o
  -5 -11   7        139.32        124.09        18.93 o
  -4 -11   7          0.16          7.22         7.52 o
  -3 -11   7        391.73        368.22        26.55 o
  -2 -11   7        573.42        577.68        31.95 o
  -1 -11   7         28.92         34.32        11.22 o
   0 -11   7        146.71        119.12        17.86 o
   1 -11   7        296.64        303.97        20.75 o
   2 -11   7         28.16         29.34         9.94 o
  -6 -10   7         63.42         76.70        15.12 o
  -5 -10   7        191.38        228.29        46.41 o
  -4 -10   7       1271.48       1374.04        42.28 o
  -3 -10   7         69.13         57.86        10.83 o
  -2 -10   7        761.05        727.64        36.50 o
  -1 -10   7       1216.42       1380.85        48.95 o
   0 -10   7         45.71         37.89         9.19 o
   1 -10   7        668.45        685.73        29.11 o
   2 -10   7        113.88        103.19        14.14 o
   3 -10   7          0.64         -3.40         6.44 o
   4 -10   7         25.92         22.98         9.15 o
  -7  -9   7        490.30        541.76        39.88 o
  -6  -9   7        156.82        148.29        19.22 o
  -5  -9   7         52.39         65.50        13.62 o
  -4  -9   7       1781.95       2064.55        51.10 o
  -3  -9   7        634.37        704.55        27.43 o
  -2  -9   7        136.55        124.72        16.34 o
  -1  -9   7       1109.41       1156.27        35.31 o
   0  -9   7        400.02        428.18        21.52 o
   1  -9   7          1.16          0.20         5.39 o
   2  -9   7        331.04        317.65        19.45 o
   3  -9   7        103.33        130.40        15.01 o
   4  -9   7         10.44          3.23         7.48 o
   5  -9   7         92.09         80.07        16.38 o
  -8  -8   7          4.00         12.00         9.07 o
  -7  -8   7        314.07        318.79        19.71 o
  -6  -8   7        490.40        489.11        23.62 o
  -5  -8   7         23.16         16.48         7.96 o
  -4  -8   7        439.67        431.51        20.93 o
  -3  -8   7       1314.47       1431.89        42.21 o
  -2  -8   7        900.11        953.36        45.06 o
  -1  -8   7         23.97         20.24         6.52 o
   0  -8   7        301.05        304.69        17.31 o
   1  -8   7        494.40        555.29        23.73 o
   2  -8   7         46.58         57.92        10.13 o
   3  -8   7         84.90         78.66        11.92 o
   4  -8   7        297.85        256.78        18.53 o
   5  -8   7         30.26         10.67         9.05 o
  -9  -7   7         21.51         15.50        10.30 o
  -8  -7   7         96.04         90.84        16.17 o
  -7  -7   7        200.59        188.31        16.03 o
  -6  -7   7        822.56        872.37        28.11 o
  -5  -7   7        402.60        420.69        17.77 o
  -4  -7   7        109.94         88.99         8.58 o
  -3  -7   7         23.86         16.20         5.02 o
  -2  -7   7        244.60        239.83        10.86 o
  -1  -7   7         79.75         60.71         8.90 o
   0  -7   7        137.45        123.34        12.75 o
   1  -7   7        520.17        519.72        22.09 o
   2  -7   7        308.08        294.99        17.06 o
   3  -7   7        141.07         88.92        11.89 o
   4  -7   7        488.92        525.31        24.61 o
   5  -7   7        469.51        459.09        28.37 o
   6  -7   7         64.78         68.97        15.63 o
  -9  -6   7          9.02         -4.25         7.44 o
  -8  -6   7        100.21         67.85        13.56 o
  -7  -6   7        229.94        218.10        15.60 o
  -6  -6   7        294.88        293.06        20.32 o
  -5  -6   7        450.16        478.76        18.52 o
  -4  -6   7         14.98          4.19         3.38 o
  -3  -6   7        511.33        541.94        18.77 o
  -2  -6   7        734.27        743.15        18.68 o
  -1  -6   7         33.53         17.84         4.97 o
   0  -6   7        771.64        744.93        24.10 o
   1  -6   7        513.36        568.24        19.05 o
   2  -6   7        637.93        621.06        23.91 o
   3  -6   7         37.06         33.92         8.36 o
   4  -6   7         58.04         76.18        12.65 o
   5  -6   7        156.58        171.97        19.34 o
   6  -6   7          0.65         -7.73         7.73 o
 -10  -5   7         75.48         94.32        17.20 o
  -9  -5   7          9.42         11.57         8.22 o
  -8  -5   7       1019.15       1057.54        35.56 o
  -7  -5   7       2223.89       2291.23        52.54 o
  -6  -5   7        892.49        929.02        26.52 o
  -5  -5   7        627.27        591.18        21.32 o
  -4  -5   7       1057.54       1076.46        31.45 o
  -3  -5   7        440.88        413.03        16.04 o
  -2  -5   7        162.09        162.61         8.24 o
  -1  -5   7        275.92        258.93        10.26 o
   0  -5   7         10.76         10.20         4.01 o
   1  -5   7        456.43        450.98        16.50 o
   2  -5   7        335.95        350.79        15.10 o
   3  -5   7          6.42          8.68         4.56 o
   4  -5   7        143.93        129.24        12.18 o
   5  -5   7         54.90         38.90         9.33 o
   6  -5   7         70.03         89.65        13.56 o
   7  -5   7        175.34        166.47        19.05 o
 -10  -4   7        455.41        476.86        30.17 o
  -9  -4   7        492.18        493.18        29.40 o
  -8  -4   7       1096.39       1157.15        35.23 o
  -7  -4   7        361.84        344.37        25.45 o
  -6  -4   7        173.72        164.25        11.07 o
  -5  -4   7         62.74         74.00         8.68 o
  -4  -4   7        183.22        175.87         8.90 o
  -3  -4   7       1302.07       1292.08        24.00 o
  -2  -4   7        511.83        541.76        14.33 o
  -1  -4   7        458.40        410.54        13.00 o
   0  -4   7        714.28        669.02        18.90 o
   1  -4   7          9.06          2.73         3.32 o
   2  -4   7         94.37         73.98         8.89 o
   3  -4   7       2109.38       2285.58        44.18 o
   4  -4   7        132.71        129.32        14.30 o
   5  -4   7          2.98          0.26         5.43 o
   6  -4   7        549.98        536.09        22.99 o
   7  -4   7        211.75        226.24        20.34 o
 -11  -3   7        239.03        187.36        23.71 o
 -10  -3   7         18.09         16.62         9.49 o
  -9  -3   7        382.42        362.09        24.19 o
  -8  -3   7         30.39         24.45         8.27 o
  -7  -3   7         24.22         22.15         6.23 o
  -6  -3   7          5.11         -0.26         3.45 o
  -5  -3   7       1206.30       1103.92        27.09 o
  -4  -3   7        180.93        188.33         8.42 o
  -3  -3   7         73.81         41.94         4.69 o
  -2  -3   7       4083.35       4229.10        54.59 o
  -1  -3   7          0.79         11.33         7.93 o
   0  -3   7        941.94       1006.12        20.15 o
   1  -3   7       1259.83       1251.84        27.56 o
   2  -3   7        343.48        337.32        14.05 o
   3  -3   7        179.04        179.21        10.94 o
   4  -3   7       2660.97       2841.21        53.14 o
   5  -3   7        252.84        224.98        14.49 o
   6  -3   7        217.49        187.13        15.72 o
   7  -3   7        535.87        545.54        24.79 o
 -11  -2   7        100.98         78.49        15.68 o
 -10  -2   7         46.49         46.22        12.14 o
  -9  -2   7         21.31         20.26         8.30 o
  -8  -2   7         90.26         88.57        11.16 o
  -7  -2   7        835.34        860.16        46.49 o
  -6  -2   7        901.55        851.03        23.80 o
  -5  -2   7        938.77        984.11        20.90 o
  -4  -2   7        365.42        314.21        10.85 o
  -3  -2   7          5.87          2.91         1.96 o
  -2  -2   7        910.81        911.31        24.34 o
  -1  -2   7       4306.20       4399.65        55.89 o
   0  -2   7        288.42        273.33         9.54 o
   1  -2   7       1687.43       1619.69        34.17 o
   2  -2   7       2967.76       2898.39        44.39 o
   3  -2   7        125.23        111.85         8.73 o
   4  -2   7         18.20          2.38         4.42 o
   5  -2   7       1390.08       1511.84        37.69 o
   6  -2   7        166.48        124.46        13.46 o
   7  -2   7        287.20        270.99        18.16 o
 -11  -1   7        258.29        217.88        25.50 o
 -10  -1   7          7.11         18.16         9.01 o
  -9  -1   7          0.51          0.25         4.81 o
  -8  -1   7         30.29         17.17         6.06 o
  -7  -1   7       1452.15       1433.89        40.09 o
  -6  -1   7        879.33        861.19        29.44 o
  -5  -1   7        812.94        765.72        19.26 o
  -4  -1   7       1729.86       1596.29        27.99 o
  -3  -1   7        522.92        549.92        15.79 o
  -2  -1   7        108.46        108.60         4.65 o
  -1  -1   7          5.64          7.81         2.17 o
   0  -1   7          8.00         12.18         2.45 o
   1  -1   7        112.36        107.71         6.14 o
   2  -1   7        137.28        143.12         8.16 o
   3  -1   7        561.35        577.31        19.29 o
   4  -1   7          0.45         -0.25         4.11 o
   5  -1   7        254.05        305.96        16.48 o
   6  -1   7        637.90        768.71        31.03 o
   7  -1   7        127.31        103.29        14.82 o
 -11   0   7         56.59         33.00        13.38 o
 -10   0   7         18.27         22.71         8.96 o
  -9   0   7        223.24        207.46        15.04 o
  -8   0   7         66.20         57.33         9.52 o
  -7   0   7       1421.09       1508.19        34.20 o
  -6   0   7       1164.33       1140.11        25.55 o
  -5   0   7          3.89         -0.21         2.41 o
  -4   0   7        146.26        114.31         8.39 o
  -3   0   7        168.68        190.82         9.07 o
  -2   0   7         14.39          8.35         2.01 o
  -1   0   7        254.22        282.91         8.52 o
   0   0   7        481.28        437.36        11.14 o
   1   0   7         96.51         89.47         6.34 o
   2   0   7        366.24        324.50        11.34 o
   3   0   7       1105.56       1026.54        30.27 o
   4   0   7        632.93        627.63        32.76 o
   5   0   7          4.37          9.09         6.22 o
   6   0   7         77.63         73.80        12.24 o
   7   0   7        598.81        700.12        50.58 o
 -11   1   7         37.53         43.63        10.25 o
 -10   1   7        341.31        346.61        20.67 o
  -9   1   7        907.87        973.94        31.93 o
  -8   1   7       1159.30       1247.42        32.55 o
  -7   1   7        126.92        110.79         8.70 o
  -6   1   7         15.63          9.39         3.45 o
  -5   1   7        554.34        524.00        14.92 o
  -4   1   7         17.52          2.72         3.54 o
  -3   1   7       1216.85       1144.76        24.14 o
  -2   1   7       1515.07       1391.69        21.27 o
  -1   1   7       1230.32       1228.02        24.26 o
   0   1   7       2068.35       2121.62        32.73 o
   1   1   7       2325.65       2402.81        39.15 o
   2   1   7        643.15        685.24        17.21 o
   3   1   7        177.28        148.06        10.40 o
   4   1   7        728.19        707.69        26.37 o
   5   1   7         16.93         -1.39         5.52 o
   6   1   7          1.54          5.47         6.49 o
   7   1   7        184.18        211.32        19.63 o
 -11   2   7        590.60        575.96        27.44 o
 -10   2   7       1161.34       1235.09        38.42 o
  -9   2   7        179.26        174.01        11.87 o
  -8   2   7       1853.76       1874.11        36.40 o
  -7   2   7        464.78        441.06        18.66 o
  -6   2   7        258.58        266.46        11.22 o
  -5   2   7       1681.81       1735.89        43.75 o
  -4   2   7       3101.31       3182.41        42.83 o
  -3   2   7          0.00          0.00         1.59 o
  -2   2   7       3003.68       3192.12        40.46 o
  -1   2   7        870.09        828.89        20.31 o
   0   2   7        102.43         81.38         6.75 o
   1   2   7       3185.68       3449.76        48.47 o
   2   2   7       1412.14       1307.67        33.51 o
   3   2   7         50.92         49.67         7.10 o
   4   2   7        673.76        722.42        26.88 o
   5   2   7        410.55        372.82        20.91 o
   6   2   7        142.00        127.15        15.68 o
   7   2   7          1.22         -4.18         6.56 o
 -11   3   7        150.33        166.50        19.03 o
 -10   3   7       1288.78       1354.78        32.75 o
  -9   3   7        188.34        180.74        11.68 o
  -8   3   7        214.56        190.17        10.63 o
  -7   3   7       3348.30       3419.73        51.96 o
  -6   3   7        210.22        228.82        15.17 o
  -5   3   7        252.33        241.49         9.23 o
  -4   3   7       2316.76       2465.19        33.88 o
  -3   3   7       1120.56       1126.41        19.51 o
  -2   3   7        200.97        162.73         9.43 o
  -1   3   7       2663.32       2843.02        53.25 o
   0   3   7        371.20        330.92        11.43 o
   1   3   7        249.51        227.90         9.76 o
   2   3   7        372.40        371.49        16.05 o
   3   3   7        792.85        825.94        23.79 o
   4   3   7          5.57          5.57         4.64 o
   5   3   7         84.83         45.09        11.80 o
   6   3   7        221.79        216.67        19.80 o
   7   3   7        101.59        101.71        15.06 o
 -11   4   7          0.83         -2.50         7.27 o
 -10   4   7        630.90        678.50        26.10 o
  -9   4   7         33.46         22.36         6.14 o
  -8   4   7         72.57         50.01         7.11 o
  -7   4   7         39.49         31.57         5.34 o
  -6   4   7       1807.96       1884.26        43.15 o
  -5   4   7        196.28        201.18        13.71 o
  -4   4   7          5.64          4.14         2.82 o
  -3   4   7       1690.14       1705.50        30.08 o
  -2   4   7       1394.40       1386.68        28.77 o
  -1   4   7         10.72         10.94         3.51 o
   0   4   7        672.74        680.36        19.77 o
   1   4   7        111.30         88.99        10.28 o
   2   4   7          2.50          7.47         4.96 o
   3   4   7        255.76        252.86        22.03 o
   4   4   7        765.63        748.24        28.17 o
   5   4   7        128.48        114.42        28.84 o
   6   4   7        262.72        321.42        24.91 o
 -11   5   7        196.33        209.84        26.00 o
 -10   5   7         56.76         60.07        10.26 o
  -9   5   7          3.94          9.73         5.61 o
  -8   5   7        564.65        550.42        18.95 o
  -7   5   7        202.76        171.51        11.86 o
  -6   5   7        104.05        148.20        20.42 o
  -5   5   7        993.36       1018.39        23.18 o
  -4   5   7        377.83        467.22        14.90 o
  -3   5   7        502.47        447.08        20.45 o
  -2   5   7        927.71        907.12        28.24 o
  -1   5   7         99.80         84.35        10.11 o
   0   5   7          7.07          3.48         3.58 o
   1   5   7       1038.58       1129.72        28.00 o
   2   5   7        371.24        399.19        19.56 o
   3   5   7         46.89         31.34        11.06 o
   4   5   7        115.53        117.16        14.05 o
   5   5   7        424.86        493.42        29.45 o
   6   5   7          6.03         -2.60         8.05 o
 -10   6   7        111.35        129.13        14.83 o
  -9   6   7         64.21         59.35        10.36 o
  -8   6   7        895.00       1041.15        33.49 o
  -7   6   7        720.94        655.83        22.53 o
  -6   6   7         47.92         30.85         7.05 o
  -5   6   7        657.36        642.43        18.74 o
  -4   6   7        203.20        206.73        14.01 o
  -3   6   7         44.32         32.67         5.90 o
  -2   6   7        410.11        403.64        19.75 o
  -1   6   7        148.30        150.66        11.78 o
   0   6   7        395.32        323.21        14.64 o
   1   6   7        653.47        722.07        26.34 o
   2   6   7         50.99         33.51         7.96 o
   3   6   7          2.08          5.43         6.13 o
   4   6   7          9.90          3.81         6.81 o
   5   6   7        112.44        122.20        14.91 o
 -10   7   7        486.63        483.23        33.99 o
  -9   7   7         26.06         17.02         7.66 o
  -8   7   7        483.67        478.82        26.46 o
  -7   7   7        696.05        810.09        29.83 o
  -6   7   7        177.45        164.82        14.07 o
  -5   7   7        142.38        131.36        12.69 o
  -4   7   7        480.76        438.47        17.38 o
  -3   7   7         13.41         10.74         4.40 o
  -2   7   7        246.35        199.44        12.05 o
  -1   7   7          9.86          4.53         4.40 o
   0   7   7         81.51         63.96         8.61 o
   1   7   7        214.70        241.14        15.91 o
   2   7   7        685.49        748.11        29.14 o
   3   7   7         70.23         90.04        13.17 o
   4   7   7         29.44         15.35         8.67 o
   5   7   7         39.92         52.48        13.79 o
  -9   8   7        148.68        181.55        18.38 o
  -8   8   7          3.38         10.39         7.99 o
  -7   8   7        274.04        275.34        33.26 o
  -6   8   7        527.10        597.99        32.41 o
  -5   8   7         72.29         38.42         8.44 o
  -4   8   7         16.34         12.18         5.99 o
  -3   8   7        205.95        204.36        14.64 o
  -2   8   7         59.50         62.04         9.94 o
  -1   8   7         19.20         12.34         6.06 o
   0   8   7        325.85        368.61        15.68 o
   1   8   7          3.32          2.94         5.94 o
   2   8   7         81.96         75.24        11.92 o
   3   8   7        410.81        448.90        24.11 o
   4   8   7         82.30         80.48        13.66 o
  -8   9   7         36.51         47.12        11.26 o
  -7   9   7          5.30          4.69         7.27 o
  -6   9   7         75.57         74.89        14.49 o
  -5   9   7        275.84        302.26        19.03 o
  -4   9   7          1.44         -1.25         5.48 o
  -3   9   7         44.21         32.84         7.61 o
  -2   9   7        943.57       1042.31        30.78 o
  -1   9   7        126.31        106.95        11.83 o
   0   9   7        138.59        115.05        12.60 o
   1   9   7        334.32        304.88        22.80 o
   2   9   7         27.06         16.57         9.70 o
   3   9   7        150.95        136.90        18.94 o
  -7  10   7        134.47        146.06        17.65 o
  -6  10   7          5.10         -3.73         5.94 o
  -5  10   7         15.72         40.17         9.03 o
  -4  10   7        276.27        280.16        17.27 o
  -3  10   7         80.35         59.22        13.49 o
  -2  10   7        455.98        443.33        20.87 o
  -1  10   7        327.81        359.10        21.79 o
   0  10   7         19.29          7.43         7.15 o
   1  10   7         64.56         52.12        13.62 o
   2  10   7        219.37        228.63        22.38 o
  -6  11   7         89.94         81.21        14.27 o
  -5  11   7          0.61         -5.49         5.98 o
  -4  11   7        122.57        113.29        13.30 o
  -3  11   7        111.36        150.72        15.48 o
  -2  11   7          0.08          4.76         6.50 o
  -1  11   7         66.93         61.04        10.69 o
   0  11   7         56.63         71.27        14.97 o
  -4 -11   8          4.31         10.47        12.66 o
  -3 -11   8        168.03        163.62        27.63 o
  -2 -11   8        487.84        504.90        40.07 o
  -1 -11   8         47.10         44.30        17.10 o
   0 -11   8        556.47        620.45        34.60 o
   1 -11   8        193.99        243.89        24.42 o
  -6 -10   8         25.99         12.44        10.57 o
  -5 -10   8        226.05        265.19        23.84 o
  -4 -10   8        399.45        438.17        32.33 o
  -3 -10   8          0.21        -10.12        10.30 o
  -2 -10   8        714.90        782.88        47.09 o
  -1 -10   8        163.39        225.31        21.63 o
   0 -10   8         93.35         72.78        11.92 o
   1 -10   8        148.35        129.57        17.06 o
   2 -10   8         99.80         95.31        14.37 o
   3 -10   8         36.50         31.51        10.42 o
  -7  -9   8        507.35        511.80        31.10 o
  -6  -9   8        145.86        134.47        18.87 o
  -5  -9   8         60.92         54.28        13.00 o
  -4  -9   8        467.67        555.61        30.15 o
  -3  -9   8        471.93        461.06        34.64 o
  -2  -9   8         78.67         62.42        16.44 o
  -1  -9   8        135.33        172.04        25.23 o
   0  -9   8        390.74        413.42        23.57 o
   1  -9   8         26.08         17.05         7.33 o
   2  -9   8        314.48        318.98        20.60 o
   3  -9   8         53.46         51.10        11.24 o
   4  -9   8         22.29         25.36         9.79 o
  -8  -8   8        116.03         94.64        16.95 o
  -7  -8   8         87.94         80.76        12.66 o
  -6  -8   8        509.91        528.41        24.89 o
  -5  -8   8         25.20         18.17         9.49 o
  -4  -8   8         16.33         27.43         9.17 o
  -3  -8   8       1285.62       1533.57        48.48 o
  -2  -8   8         80.43         81.89        13.88 o
  -1  -8   8         44.76         31.02         7.73 o
   0  -8   8       1912.30       2075.60        50.98 o
   1  -8   8        296.61        343.54        19.30 o
   2  -8   8          4.68          2.39         5.65 o
   3  -8   8        141.03        136.57        28.12 o
   4  -8   8        100.08         96.71        14.47 o
   5  -8   8          0.29          4.71         9.19 o
  -9  -7   8        162.49        149.68        23.04 o
  -8  -7   8        167.74        178.60        17.86 o
  -7  -7   8         69.18         38.06         8.06 o
  -6  -7   8        286.47        305.50        19.00 o
  -5  -7   8       1479.89       1622.68        38.11 o
  -4  -7   8        301.42        305.03        17.39 o
  -3  -7   8        965.48        959.21        37.33 o
  -2  -7   8        853.80        861.72        27.25 o
  -1  -7   8        586.92        633.82        29.64 o
   0  -7   8        113.98        118.67        12.92 o
   1  -7   8       1522.88       1621.96        42.83 o
   2  -7   8        223.44        226.01        16.46 o
   3  -7   8          7.50          1.68         6.07 o
   4  -7   8         47.09         51.21        10.65 o
   5  -7   8         29.73         25.92        10.78 o
  -9  -6   8        480.31        445.85        29.53 o
  -8  -6   8        773.96        801.71        27.78 o
  -7  -6   8        615.13        627.72        33.18 o
  -6  -6   8        334.48        307.03        18.58 o
  -5  -6   8        821.91        869.18        26.11 o
  -4  -6   8       1680.33       1773.50        43.23 o
  -3  -6   8        203.85        173.82        12.61 o
  -2  -6   8        138.09        121.98         9.52 o
  -1  -6   8        223.00        235.03        12.19 o
   0  -6   8         29.02         25.43         5.80 o
   1  -6   8        139.37        114.31        10.22 o
   2  -6   8        535.85        568.50        26.07 o
   3  -6   8        112.24        114.96        13.33 o
   4  -6   8         24.94         14.66         8.73 o
   5  -6   8        192.56        168.67        31.88 o
   6  -6   8         40.49         25.89        10.19 o
 -10  -5   8        273.71        216.17        24.96 o
  -9  -5   8         49.21         35.25        11.42 o
  -8  -5   8        391.43        400.65        19.25 o
  -7  -5   8        854.28        859.64        27.21 o
  -6  -5   8         43.42         22.62         6.30 o
  -5  -5   8        372.01        364.60        16.28 o
  -4  -5   8         12.62         14.39         5.47 o
  -3  -5   8       1010.37        965.47        35.68 o
  -2  -5   8         17.17         10.14         4.17 o
  -1  -5   8        771.65        823.98        22.35 o
   0  -5   8          6.64          1.38         3.46 o
   1  -5   8        444.56        471.33        24.39 o
   2  -5   8         29.41         27.90         6.03 o
   3  -5   8        286.46        301.01        15.51 o
   4  -5   8        283.84        246.77        18.23 o
   5  -5   8         12.13         17.82         8.26 o
   6  -5   8        291.74        272.55        34.61 o
 -10  -4   8        106.51        103.93        17.09 o
  -9  -4   8         49.08         34.55        10.31 o
  -8  -4   8          3.92          0.07         4.73 o
  -7  -4   8        180.26        193.42        13.96 o
  -6  -4   8        400.30        385.65        16.93 o
  -5  -4   8         34.01         26.73         5.81 o
  -4  -4   8        131.55        127.80        11.31 o
  -3  -4   8       2888.67       3185.81        51.88 o
  -2  -4   8       1337.30       1321.62        28.82 o
  -1  -4   8        820.27        834.51        19.23 o
   0  -4   8        175.56        163.57         9.81 o
   1  -4   8       1175.61       1205.94        33.66 o
   2  -4   8         28.58         19.50         5.23 o
   3  -4   8        204.69        197.07        12.27 o
   4  -4   8         62.08         78.14        10.78 o
   5  -4   8          6.79          3.68         5.38 o
   6  -4   8         51.53         51.37         9.89 o
 -11  -3   8         64.32         65.92        15.37 o
 -10  -3   8          1.78          1.31         7.05 o
  -9  -3   8        269.89        248.12        18.80 o
  -8  -3   8        283.11        269.35        15.24 o
  -7  -3   8        261.11        231.21        16.81 o
  -6  -3   8        994.15       1022.66        27.82 o
  -5  -3   8        212.32        232.69        12.33 o
  -4  -3   8          6.28          4.79         3.25 o
  -3  -3   8        977.36       1031.28        24.63 o
  -2  -3   8       3775.95       3988.82        60.48 o
  -1  -3   8        743.65        796.70        18.17 o
   0  -3   8        567.94        529.71        16.99 o
   1  -3   8       2109.22       2229.81        41.64 o
   2  -3   8         37.52         33.65         6.17 o
   3  -3   8         61.85         49.91         9.25 o
   4  -3   8        148.72        132.82        12.71 o
   5  -3   8         26.67         11.75         6.71 o
   6  -3   8          5.92         -0.85         5.71 o
 -11  -2   8        159.41        168.11        21.94 o
 -10  -2   8         12.68         -4.79         7.85 o
  -9  -2   8        437.90        469.61        35.52 o
  -8  -2   8       1317.05       1221.54        32.69 o
  -7  -2   8         20.65         21.95         5.70 o
  -6  -2   8         13.79          5.18         3.95 o
  -5  -2   8       1809.08       1764.94        58.09 o
  -4  -2   8       1207.72       1335.63        28.40 o
  -3  -2   8        131.68        129.34         8.38 o
  -2  -2   8          7.97         10.79         3.57 o
  -1  -2   8       1543.06       1604.05        27.49 o
   0  -2   8          1.07         -0.30         1.85 o
   1  -2   8        382.03        362.97        12.73 o
   2  -2   8        505.95        538.31        16.57 o
   3  -2   8        147.29        137.31        11.34 o
   4  -2   8         37.72         29.99         7.34 o
   5  -2   8        257.67        229.02        15.30 o
   6  -2   8        483.92        509.59        23.10 o
   7  -2   8        145.38        100.04        15.45 o
 -11  -1   8        286.49        293.01        24.68 o
 -10  -1   8        129.44        124.68        24.92 o
  -9  -1   8        402.29        389.40        18.73 o
  -8  -1   8        243.84        279.87        16.95 o
  -7  -1   8         87.63         57.39         8.05 o
  -6  -1   8        938.36        922.83        25.39 o
  -5  -1   8        805.56        829.67        25.67 o
  -4  -1   8        898.03        930.79        22.84 o
  -3  -1   8         65.52         41.81         5.72 o
  -2  -1   8         12.99         13.46         3.46 o
  -1  -1   8        110.43        106.28         5.76 o
   0  -1   8        536.12        470.61        11.17 o
   1  -1   8        140.36        125.65         6.86 o
   2  -1   8        690.84        714.03        19.04 o
   3  -1   8       3118.12       3234.86        56.81 o
   4  -1   8         18.83         10.88         5.53 o
   5  -1   8        277.19        282.85        23.88 o
   6  -1   8        730.59        712.77        31.11 o
   7  -1   8         49.54         37.18        11.38 o
 -11   0   8         12.91          3.50         8.30 o
 -10   0   8          6.73          8.43         7.12 o
  -9   0   8         35.21         30.14         7.19 o
  -8   0   8        103.91        100.27        10.84 o
  -7   0   8        125.58        129.11        10.71 o
  -6   0   8       1492.47       1532.84        29.78 o
  -5   0   8         12.95         10.26         3.63 o
  -4   0   8       2472.48       2491.46        42.81 o
  -3   0   8       1880.87       1805.33        34.04 o
  -2   0   8       1326.05       1314.59        34.90 o
  -1   0   8         10.01         10.66         2.82 o
   0   0   8       1134.72       1022.24        21.11 o
   1   0   8        826.47        834.00        19.51 o
   2   0   8        478.32        466.92        16.79 o
   3   0   8        810.85        832.92        28.37 o
   4   0   8        286.11        303.25        22.99 o
   5   0   8         39.00         39.78        10.63 o
   6   0   8        342.67        409.87        23.67 o
   7   0   8        338.72        352.71        33.66 o
 -11   1   8         28.07         28.10         9.43 o
 -10   1   8          2.04          1.51         5.05 o
  -9   1   8        289.01        320.33        16.68 o
  -8   1   8        559.35        594.64        25.26 o
  -7   1   8          3.55         -1.32         3.44 o
  -6   1   8       1201.90       1208.38        25.90 o
  -5   1   8        637.36        630.71        18.82 o
  -4   1   8         47.45         32.30         5.31 o
  -3   1   8       1562.21       1603.19        31.52 o
  -2   1   8       1547.11       1575.21        24.65 o
  -1   1   8        134.38        130.02         6.50 o
   0   1   8        497.29        477.86        13.80 o
   1   1   8        286.62        269.07        10.83 o
   2   1   8        204.07        154.37         9.90 o
   3   1   8        138.61        125.64        13.35 o
   4   1   8        702.79        765.53        35.84 o
   5   1   8         28.83         38.30         9.37 o
   6   1   8         69.50         66.17        12.43 o
 -11   2   8        166.00        190.80        19.42 o
 -10   2   8         43.41         38.96         8.37 o
  -9   2   8          1.38         -4.35         4.35 o
  -8   2   8       1910.42       1942.49        42.01 o
  -7   2   8        124.33        119.51         9.54 o
  -6   2   8        273.49        269.82        12.85 o
  -5   2   8        143.83        120.96        11.58 o
  -4   2   8       1703.71       1706.32        33.22 o
  -3   2   8         34.83         20.81         3.91 o
  -2   2   8       1086.15       1036.57        22.37 o
  -1   2   8        415.13        390.69        11.99 o
   0   2   8          0.94          0.41         2.63 o
   1   2   8       1466.71       1425.13        27.51 o
   2   2   8        489.61        457.95        16.93 o
   3   2   8          0.87          2.71         5.34 o
   4   2   8         61.39         33.35         8.39 o
   5   2   8        395.96        389.90        21.96 o
   6   2   8         20.43         21.40         9.25 o
 -11   3   8         46.53         49.97        11.45 o
 -10   3   8         95.75         80.37        12.24 o
  -9   3   8        222.28        199.13        15.30 o
  -8   3   8        435.69        445.63        18.35 o
  -7   3   8       2124.13       2272.21        44.86 o
  -6   3   8         35.76         33.97         7.08 o
  -5   3   8        264.66        237.89        13.80 o
  -4   3   8        941.04        887.58        24.82 o
  -3   3   8        800.49        730.69        20.95 o
  -2   3   8        406.43        404.30        12.87 o
  -1   3   8       2533.62       2575.52        44.16 o
   0   3   8        937.52        877.61        22.91 o
   1   3   8        615.56        625.85        19.59 o
   2   3   8        792.07        784.57        27.46 o
   3   3   8        325.93        258.26        17.88 o
   4   3   8         32.04         44.29        11.20 o
   5   3   8         93.42         79.80        14.97 o
   6   3   8        243.16        236.36        24.50 o
 -11   4   8          9.40          0.62         9.88 o
 -10   4   8        135.09        114.65        13.90 o
  -9   4   8        371.39        383.47        20.78 o
  -8   4   8         74.06         61.77        10.57 o
  -7   4   8        153.37        154.99        14.34 o
  -6   4   8       1553.26       1546.20        35.11 o
  -5   4   8        399.50        393.21        16.24 o
  -4   4   8        365.43        300.40        13.81 o
  -3   4   8       2542.24       2546.94        46.27 o
  -2   4   8        712.04        665.57        19.40 o
  -1   4   8          4.16          4.05         3.39 o
   0   4   8       1477.99       1525.50        33.02 o
   1   4   8        487.40        490.75        20.62 o
   2   4   8         41.50         25.11        10.02 o
   3   4   8        196.36        214.44        15.83 o
   4   4   8        303.13        319.01        35.95 o
   5   4   8         32.83         19.38        10.60 o
   6   4   8        230.46        200.83        23.74 o
 -10   5   8         42.48         40.48         9.90 o
  -9   5   8         57.52         48.26         7.98 o
  -8   5   8        563.01        623.62        22.93 o
  -7   5   8        129.64        109.10        11.28 o
  -6   5   8        222.95        199.16        14.70 o
  -5   5   8       1369.18       1424.61        33.59 o
  -4   5   8         38.23         28.55         6.05 o
  -3   5   8        660.19        635.18        19.74 o
  -2   5   8        595.72        572.11        18.75 o
  -1   5   8         57.15         56.47         7.40 o
   0   5   8          1.04         -1.12         3.65 o
   1   5   8        934.53        983.71        35.53 o
   2   5   8         71.71         66.04        10.29 o
   3   5   8          1.52          1.69         5.76 o
   4   5   8        779.37        897.36        33.41 o
   5   5   8         17.89         19.68        10.29 o
 -10   6   8        166.41        173.89        20.53 o
  -9   6   8         30.10         26.08         8.62 o
  -8   6   8        225.26        200.34        15.26 o
  -7   6   8       1086.47       1100.36        30.78 o
  -6   6   8          7.51          7.30         4.98 o
  -5   6   8        422.01        457.40        18.66 o
  -4   6   8        232.82        181.71        13.35 o
  -3   6   8         44.76         41.57         7.94 o
  -2   6   8        308.47        317.38        16.85 o
  -1   6   8        130.65        101.17        10.00 o
   0   6   8        126.43        128.77        15.57 o
   1   6   8        119.01        119.49        13.60 o
   2   6   8        726.62        799.86        34.30 o
   3   6   8         20.39         23.46         8.63 o
   4   6   8         30.29         13.03         8.49 o
   5   6   8         70.83         52.20        13.77 o
 -10   7   8        386.19        367.46        22.28 o
  -9   7   8         49.07         42.61        10.08 o
  -8   7   8         44.43         52.86        10.88 o
  -7   7   8       1014.29       1012.81        34.47 o
  -6   7   8        153.30        195.52        17.66 o
  -5   7   8         50.45         55.05        20.39 o
  -4   7   8        295.07        352.91        18.65 o
  -3   7   8        558.45        584.45        26.48 o
  -2   7   8        114.71        136.60        11.68 o
  -1   7   8         51.92         36.96         7.68 o
   0   7   8          3.68          0.84         4.59 o
   1   7   8        212.44        174.56        15.45 o
   2   7   8        180.14        179.27        18.03 o
   3   7   8        227.85        228.17        18.52 o
   4   7   8          4.74         -3.94         7.19 o
  -9   8   8        472.00        487.36        37.72 o
  -8   8   8         89.40         71.17        14.56 o
  -7   8   8        262.41        268.36        21.97 o
  -6   8   8        547.14        568.39        30.62 o
  -5   8   8          2.60          5.58         7.12 o
  -4   8   8         22.14         25.39         8.79 o
  -3   8   8        348.05        387.25        20.31 o
  -2   8   8        235.35        239.96        16.27 o
  -1   8   8          7.68         10.19         5.33 o
   0   8   8        474.68        473.56        22.93 o
   1   8   8         35.06         36.87         9.30 o
   2   8   8          5.30          8.60         6.83 o
   3   8   8         14.38          5.80         7.59 o
  -8   9   8        179.99        149.30        20.25 o
  -7   9   8          4.08         12.66         9.77 o
  -6   9   8         27.27         31.58        10.69 o
  -5   9   8        291.69        264.08        21.82 o
  -4   9   8         10.24         10.44         8.39 o
  -3   9   8         21.86         29.06         8.23 o
  -2   9   8        686.07        699.25        28.55 o
  -1   9   8         62.38         70.82        10.30 o
   0   9   8         64.57         88.16        15.26 o
   1   9   8        188.73        206.45        22.02 o
   2   9   8         33.87         32.85        12.00 o
  -7  10   8        135.87        133.75        17.48 o
  -6  10   8         16.99          9.62         8.92 o
  -5  10   8         59.78         65.72        13.08 o
  -4  10   8        141.59        155.81        17.91 o
  -3  10   8         12.73         20.60         8.97 o
  -2  10   8        164.19        158.97        14.77 o
  -1  10   8        135.38        144.31        14.55 o
   0  10   8          0.84         14.17         9.87 o
   1  10   8         52.63         38.84        13.23 o
  -5  11   8         21.23         14.74         9.81 o
  -4  11   8         84.83        100.70        15.48 o
  -3  11   8          7.87         -0.71         7.55 o
  -2  11   8         76.56         79.89        12.13 o
  -1  11   8        167.70        171.63        21.32 o
  -2 -11   9        115.21        125.08        38.08 o
  -1 -11   9         49.10         42.12        16.27 o
  -5 -10   9        257.42        233.72        23.62 o
  -4 -10   9        327.12        361.46        34.14 o
  -3 -10   9          6.07         -0.89         9.51 o
  -2 -10   9        305.62        316.69        41.69 o
  -1 -10   9        221.79        244.49        30.51 o
   0 -10   9         61.82         32.92        14.79 o
   1 -10   9        278.14        280.88        24.50 o
  -7  -9   9        385.01        383.94        27.92 o
  -6  -9   9        190.18        176.71        21.69 o
  -5  -9   9          2.58          3.83         7.71 o
  -4  -9   9        669.80        639.48        33.01 o
  -3  -9   9        314.45        370.75        59.80 o
  -2  -9   9        169.21        178.54        27.31 o
  -1  -9   9        363.63        338.85        61.67 o
   0  -9   9        113.61         92.56        16.14 o
   1  -9   9         21.28         24.49         9.14 o
   2  -9   9        106.67        109.52        14.57 o
   3  -9   9        500.70        493.07        27.07 o
  -8  -8   9        135.96        102.56        17.79 o
  -7  -8   9         72.14         61.29        11.75 o
  -6  -8   9        164.44        165.69        20.57 o
  -5  -8   9         55.32         56.41        13.13 o
  -4  -8   9        137.34        154.36        26.33 o
  -3  -8   9        486.00        525.54        36.72 o
  -2  -8   9        234.39        200.36        24.86 o
  -1  -8   9        186.58        169.66        18.10 o
   0  -8   9        372.97        413.59        26.19 o
   1  -8   9        172.57        194.03        21.79 o
   2  -8   9          0.23         -0.96         5.88 o
   3  -8   9        332.88        351.19        26.36 o
   4  -8   9        149.09        144.34        20.10 o
  -8  -7   9        230.62        237.70        20.15 o
  -7  -7   9         17.90         18.20         7.29 o
  -6  -7   9         39.05         30.74         7.80 o
  -5  -7   9        820.76        839.31        30.55 o
  -4  -7   9          0.83          1.06         5.41 o
  -3  -7   9         51.81         47.07         8.88 o
  -2  -7   9         80.17         88.70        18.39 o
  -1  -7   9          0.78          2.56         6.43 o
   0  -7   9          4.03          3.56         7.62 o
   1  -7   9       1544.91       1639.30        44.16 o
   2  -7   9         32.67         24.94         7.88 o
   3  -7   9        283.71        278.50        19.03 o
   4  -7   9         32.85         12.43         9.49 o
  -9  -6   9         98.49        106.35        17.76 o
  -8  -6   9        938.02       1012.75        32.41 o
  -7  -6   9        549.42        534.16        22.39 o
  -6  -6   9        313.66        294.84        16.12 o
  -5  -6   9          9.56          1.32         5.01 o
  -4  -6   9         57.32         56.15         9.13 o
  -3  -6   9         18.23         14.41         6.58 o
  -2  -6   9        229.38        203.85        13.77 o
  -1  -6   9        132.42        106.91        11.35 o
   0  -6   9        128.71        128.29        13.52 o
   1  -6   9       1458.81       1560.24        51.98 o
   2  -6   9        495.06        518.20        23.63 o
   3  -6   9         30.69         17.78         7.06 o
   4  -6   9          5.45          1.06         7.33 o
   5  -6   9         60.13         42.98        11.95 o
 -10  -5   9        461.60        451.90        26.55 o
  -9  -5   9        190.24        206.52        18.98 o
  -8  -5   9        443.80        416.19        28.25 o
  -7  -5   9        634.24        663.03        28.61 o
  -6  -5   9         91.52         86.36        10.54 o
  -5  -5   9       1150.18       1195.85        35.37 o
  -4  -5   9        451.92        433.80        20.07 o
  -3  -5   9        684.47        706.23        21.72 o
  -2  -5   9         24.01         12.31         4.38 o
  -1  -5   9        884.12        924.19        37.64 o
   0  -5   9        648.14        651.54        36.52 o
   1  -5   9        195.67        215.58        12.97 o
   2  -5   9         28.04         16.45         5.51 o
   3  -5   9         36.01         31.15         8.18 o
   4  -5   9          0.31          1.74         6.62 o
   5  -5   9          4.00         -3.22         6.36 o
 -10  -4   9        363.32        420.34        25.16 o
  -9  -4   9        537.65        571.40        24.19 o
  -8  -4   9        170.91        168.77        14.45 o
  -7  -4   9         71.78         51.63         8.99 o
  -6  -4   9       1437.49       1590.97        37.57 o
  -5  -4   9        259.33        277.80        19.98 o
  -4  -4   9        228.44        254.18        16.30 o
  -3  -4   9       1611.40       1649.26        34.60 o
  -2  -4   9        398.73        385.21        19.79 o
  -1  -4   9        417.38        412.11        21.15 o
   0  -4   9        144.01        175.14        13.01 o
   1  -4   9         77.16         78.61         8.79 o
   2  -4   9        345.88        345.99        16.17 o
   3  -4   9        159.34        153.45        13.08 o
   4  -4   9        392.48        370.97        19.51 o
   5  -4   9         43.81         27.18         8.29 o
 -10  -3   9        130.21        106.09        15.17 o
  -9  -3   9        224.60        235.16        16.15 o
  -8  -3   9        588.50        597.29        23.17 o
  -7  -3   9        837.14        904.99        27.71 o
  -6  -3   9          9.86         15.38         5.40 o
  -5  -3   9       1157.33       1156.53        33.30 o
  -4  -3   9        211.67        228.37        12.70 o
  -3  -3   9        188.47        158.47         9.83 o
  -2  -3   9       1580.41       1739.28        35.10 o
  -1  -3   9         18.93         19.85         5.87 o
   0  -3   9        417.80        422.44        19.03 o
   1  -3   9         90.92         97.99         9.71 o
   2  -3   9        795.60        837.98        26.19 o
   3  -3   9         56.28         58.54         8.67 o
   4  -3   9        139.97        155.82        19.92 o
   5  -3   9        459.16        495.26        22.81 o
   6  -3   9         40.16          9.80         7.21 o
 -11  -2   9         45.86         41.69        10.88 o
 -10  -2   9        115.71        151.03        17.67 o
  -9  -2   9         39.45         41.37         8.38 o
  -8  -2   9         60.31         50.26         8.65 o
  -7  -2   9        524.73        558.99        21.29 o
  -6  -2   9        177.67        168.28        12.04 o
  -5  -2   9        260.83        242.58        14.55 o
  -4  -2   9        751.40        727.22        27.92 o
  -3  -2   9          0.81          2.68         3.29 o
  -2  -2   9        858.53        872.12        22.96 o
  -1  -2   9        129.87        144.03         9.23 o
   0  -2   9        107.00         97.66         9.05 o
   1  -2   9         39.29         34.48         7.74 o
   2  -2   9       1818.40       1952.58        36.40 o
   3  -2   9        117.28        125.67        11.88 o
   4  -2   9         27.23         18.52         6.55 o
   5  -2   9         54.05         52.99        10.20 o
   6  -2   9        136.18        123.51        16.28 o
 -11  -1   9        102.18        104.61        19.26 o
 -10  -1   9        474.20        498.91        23.64 o
  -9  -1   9        174.05        153.67        14.03 o
  -8  -1   9        115.54        105.10        11.47 o
  -7  -1   9        456.80        473.51        19.29 o
  -6  -1   9         49.91         22.24         5.64 o
  -5  -1   9        865.56        893.99        23.70 o
  -4  -1   9        650.05        584.98        18.39 o
  -3  -1   9        203.59        222.81        11.25 o
  -2  -1   9         58.99         62.77         7.37 o
  -1  -1   9          4.29          3.83         2.93 o
   0  -1   9       1062.95       1128.61        24.39 o
   1  -1   9        522.29        521.82        16.11 o
   2  -1   9          7.23          8.38         5.11 o
   3  -1   9         33.50         23.55         7.36 o
   4  -1   9          1.26         -3.49         5.48 o
   5  -1   9          1.91          1.69         6.94 o
   6  -1   9         17.12         10.65         9.61 o
 -11   0   9          3.24          0.88         7.01 o
 -10   0   9        275.97        286.68        17.60 o
  -9   0   9        569.55        607.18        23.68 o
  -8   0   9        268.48        249.76        14.69 o
  -7   0   9       1703.85       1866.32        60.17 o
  -6   0   9          9.83          7.35         3.98 o
  -5   0   9         33.32         24.04         5.87 o
  -4   0   9       1033.25       1067.62        25.83 o
  -3   0   9          5.80          8.67         3.59 o
  -2   0   9        962.69        836.63        20.01 o
  -1   0   9        615.33        604.07        21.57 o
   0   0   9       1561.29       1576.67        29.18 o
   1   0   9         72.35         77.08         9.68 o
   2   0   9         13.38         17.34         6.32 o
   3   0   9        191.24        226.19        15.70 o
   4   0   9         25.13         11.29        13.00 o
   5   0   9          1.53         -2.57         6.12 o
   6   0   9         22.94         23.06         9.55 o
 -11   1   9        169.32        161.59        32.41 o
 -10   1   9         80.01         58.92         9.95 o
  -9   1   9        630.24        628.75        24.88 o
  -8   1   9        546.04        505.00        20.45 o
  -7   1   9        171.78        172.06        12.14 o
  -6   1   9         90.70        113.97        13.10 o
  -5   1   9       1639.83       1730.77        35.46 o
  -4   1   9        375.33        316.80        13.49 o
  -3   1   9        391.46        412.25        16.27 o
  -2   1   9       2372.10       2477.56        39.73 o
  -1   1   9        263.76        248.09        11.14 o
   0   1   9        947.85        970.88        26.82 o
   1   1   9       2056.35       2060.67        35.98 o
   2   1   9        245.87        256.67        15.56 o
   3   1   9          1.17          0.48         5.26 o
   4   1   9        428.23        476.05        23.68 o
   5   1   9         88.21         48.76        11.18 o
   6   1   9         14.98          5.97         7.96 o
 -11   2   9         92.65         68.16        15.23 o
 -10   2   9         78.55         70.57        12.33 o
  -9   2   9          9.48          6.04         6.62 o
  -8   2   9       1112.83       1234.73        37.38 o
  -7   2   9        451.26        491.68        21.17 o
  -6   2   9         99.35        103.41        11.60 o
  -5   2   9       1383.17       1397.40        35.95 o
  -4   2   9       2830.02       2991.55        51.92 o
  -3   2   9          0.77          3.88         3.63 o
  -2   2   9       2333.67       2458.20        44.75 o
  -1   2   9       2050.45       1999.14        44.02 o
   0   2   9          7.21          6.94         3.88 o
   1   2   9        249.67        235.54        12.40 o
   2   2   9        763.59        770.87        42.46 o
   3   2   9        220.56        250.84        21.24 o
   4   2   9        166.91        151.44        19.21 o
   5   2   9        139.51        202.25        44.04 o
 -11   3   9         66.47         77.53        13.75 o
 -10   3   9          4.66         -0.89         6.32 o
  -9   3   9          0.71          2.56         5.63 o
  -8   3   9        102.14        109.18        26.86 o
  -7   3   9        935.07        978.96        31.22 o
  -6   3   9        448.33        457.41        20.24 o
  -5   3   9        313.50        328.90        15.20 o
  -4   3   9       1058.55       1039.33        27.27 o
  -3   3   9       3002.17       3005.20        52.54 o
  -2   3   9          5.11         -3.26         3.26 o
  -1   3   9        787.97        794.45        26.04 o
   0   3   9        595.00        607.05        19.58 o
   1   3   9          1.17          1.66         4.42 o
   2   3   9         11.66          5.42         5.73 o
   3   3   9        592.25        600.12        31.70 o
   4   3   9         29.84         31.46        11.48 o
   5   3   9        171.92        141.05        19.99 o
 -11   4   9          4.66         -2.05         9.48 o
 -10   4   9        122.08        109.16        14.60 o
  -9   4   9          5.51          0.67         6.42 o
  -8   4   9         10.13         -3.24         4.92 o
  -7   4   9         11.09          7.06         4.62 o
  -6   4   9        383.97        380.40        17.20 o
  -5   4   9        289.79        279.06        17.36 o
  -4   4   9        244.07        236.08        13.12 o
  -3   4   9       2136.84       2214.39        43.67 o
  -2   4   9        141.00        144.02        12.23 o
  -1   4   9         89.21         81.92        10.63 o
   0   4   9        400.18        415.68        22.01 o
   1   4   9        797.57        717.17        29.37 o
   2   4   9         32.89         24.74         7.59 o
   3   4   9        303.46        249.88        23.79 o
   4   4   9        547.32        551.66        50.05 o
   5   4   9          0.11          7.53        10.45 o
 -10   5   9         33.68         25.53         8.17 o
  -9   5   9         22.58         24.04         7.32 o
  -8   5   9        593.17        541.01        24.56 o
  -7   5   9         56.18         39.75         7.87 o
  -6   5   9        412.64        452.44        18.97 o
  -5   5   9        514.71        565.52        21.08 o
  -4   5   9         72.06         71.97         9.07 o
  -3   5   9        668.54        663.56        25.13 o
  -2   5   9        438.11        473.20        21.26 o
  -1   5   9        485.98        487.28        39.49 o
   0   5   9        144.72        136.24        11.29 o
   1   5   9       1209.13       1310.60        38.19 o
   2   5   9         24.51         19.61         7.34 o
   3   5   9         15.27          8.69         7.29 o
   4   5   9        245.97        240.38        47.88 o
 -10   6   9        145.26        131.46        18.94 o
  -9   6   9        219.53        217.75        17.94 o
  -8   6   9        775.22        750.97        26.44 o
  -7   6   9        373.62        436.63        19.65 o
  -6   6   9         93.91         64.77        14.95 o
  -5   6   9        826.52        867.33        35.54 o
  -4   6   9        456.51        468.90        21.66 o
  -3   6   9         77.92         71.49        10.21 o
  -2   6   9        381.87        405.74        20.21 o
  -1   6   9        344.83        318.27        18.33 o
   0   6   9          0.73          0.10         5.18 o
   1   6   9        135.22        132.75        14.89 o
   2   6   9        728.79        877.63        32.94 o
   3   6   9        107.55         83.40        13.34 o
   4   6   9          5.18         -1.70         8.17 o
  -9   7   9          3.95          0.00         7.21 o
  -8   7   9        122.04         89.96        13.20 o
  -7   7   9        946.54       1026.21        35.89 o
  -6   7   9         87.01         51.28        18.62 o
  -5   7   9        305.63        279.51        17.91 o
  -4   7   9        438.92        421.35        30.87 o
  -3   7   9        678.38        640.17        33.00 o
  -2   7   9        106.85         71.88        11.34 o
  -1   7   9        162.28        163.29        15.36 o
   0   7   9        143.03        143.01        15.34 o
   1   7   9          0.06          3.20         6.46 o
   2   7   9         95.27         88.91        13.67 o
   3   7   9        316.01        336.98        22.12 o
  -9   8   9        371.44        402.72        24.14 o
  -8   8   9         15.33          9.50         8.48 o
  -7   8   9        127.18        147.06        22.60 o
  -6   8   9        466.20        375.18        25.75 o
  -5   8   9         65.50         65.05        13.46 o
  -4   8   9         57.16         52.08        11.73 o
  -3   8   9        225.79        242.41        20.60 o
  -2   8   9        690.94        754.74        34.80 o
  -1   8   9         25.91         14.47         7.35 o
   0   8   9        401.45        430.34        30.87 o
   1   8   9        287.58        283.97        20.30 o
   2   8   9         60.38         36.20        10.51 o
  -8   9   9        216.97        251.28        35.71 o
  -7   9   9         62.74         44.12        13.35 o
  -6   9   9         36.05         46.52        12.70 o
  -5   9   9        288.73        285.82        23.80 o
  -4   9   9        163.87        134.17        19.16 o
  -3   9   9         83.16         50.72        12.70 o
  -2   9   9        798.97        879.26        39.24 o
  -1   9   9         35.81         14.00        10.24 o
   0   9   9         53.19         30.26        12.71 o
   1   9   9        171.96        134.41        19.22 o
  -6  10   9         14.14          8.06         9.63 o
  -5  10   9        168.68        165.84        21.99 o
  -4  10   9        121.36         99.59        17.43 o
  -3  10   9         24.77         20.19         8.62 o
  -2  10   9        151.82        133.15        17.07 o
  -1  10   9         34.49         28.94        14.78 o
  -4 -10  10        269.95        329.50        33.70 o
  -3 -10  10          0.03          1.19        13.05 o
  -2 -10  10        152.81        180.78        59.93 o
  -1 -10  10        139.00        165.12        45.01 o
   0 -10  10          5.14          6.71        10.99 o
  -6  -9  10         12.88         10.82         9.45 o
  -5  -9  10         76.68         45.46        11.95 o
  -4  -9  10        155.66        168.98        32.63 o
  -3  -9  10        195.71        200.69        38.10 o
  -2  -9  10          0.66         -8.56         8.56 o
  -1  -9  10        165.48        191.94        29.32 o
   0  -9  10        526.52        579.03        36.69 o
   1  -9  10          0.35         -0.22         7.92 o
  -7  -8  10         85.28         81.56        15.88 o
  -6  -8  10        566.08        495.68        30.13 o
  -5  -8  10         69.58         37.20        11.16 o
  -4  -8  10        343.41        300.13        29.84 o
  -3  -8  10        219.51        227.04        27.95 o
  -2  -8  10        380.09        368.47        51.80 o
  -1  -8  10         58.17         51.03        16.38 o
   0  -8  10        606.14        736.89        35.46 o
   1  -8  10        243.43        228.70        21.94 o
   2  -8  10         51.59         44.53        12.67 o
   3  -8  10        184.67        160.97        44.48 o
  -8  -7  10        256.68        264.71        17.74 o
  -7  -7  10        101.59         94.57        12.35 o
  -6  -7  10        344.42        386.75        39.52 o
  -5  -7  10        663.40        694.24        35.14 o
  -4  -7  10         26.52         10.37         6.16 o
  -3  -7  10       1419.19       1462.90        51.44 o
  -2  -7  10         52.92         44.67        23.98 o
  -1  -7  10         13.55          5.56         7.24 o
   0  -7  10        121.73         99.17        15.43 o
   1  -7  10        892.95       1009.28        41.50 o
   2  -7  10        141.28        132.26        18.58 o
   3  -7  10        215.94        200.44        23.61 o
  -9  -6  10        190.14        183.23        20.87 o
  -8  -6  10        554.70        536.85        23.80 o
  -7  -6  10        121.68        122.83        13.55 o
  -6  -6  10        302.49        278.86        26.15 o
  -5  -6  10        360.98        347.49        19.73 o
  -4  -6  10        892.61        983.96        32.44 o
  -3  -6  10          5.84         16.14         7.87 o
  -2  -6  10        503.94        528.35        23.07 o
  -1  -6  10        168.05        172.46        20.53 o
   0  -6  10          0.63          1.20         5.33 o
   1  -6  10        132.89        148.09        18.97 o
   2  -6  10        356.64        364.59        24.98 o
   3  -6  10         12.24         14.93        11.64 o
   4  -6  10        168.14        185.93        24.12 o
  -9  -5  10         10.92         10.68         7.20 o
  -8  -5  10        182.63        190.94        15.79 o
  -7  -5  10        217.41        249.38        16.12 o
  -6  -5  10        412.99        468.22        22.92 o
  -5  -5  10          1.35          1.83         4.90 o
  -4  -5  10        127.13        173.75        14.45 o
  -3  -5  10        668.96        666.64        25.22 o
  -2  -5  10          0.22          0.53         4.69 o
  -1  -5  10        346.05        350.27        18.85 o
   0  -5  10        182.01        202.56        15.20 o
   1  -5  10          1.10         -2.75         5.06 o
   2  -5  10        962.25       1066.85        55.37 o
   3  -5  10        364.48        391.59        25.87 o
   4  -5  10         16.24         20.91         8.68 o
 -10  -4  10        285.47        319.26        22.84 o
  -9  -4  10        324.69        326.14        18.97 o
  -8  -4  10        339.98        323.45        17.99 o
  -7  -4  10         45.94         28.85         7.22 o
  -6  -4  10        402.73        399.20        20.77 o
  -5  -4  10          1.17          0.87         5.07 o
  -4  -4  10         19.04         23.47         6.94 o
  -3  -4  10        790.41        885.97        25.09 o
  -2  -4  10        617.93        693.34        25.58 o
  -1  -4  10        742.84        779.70        27.43 o
   0  -4  10       1221.54       1199.07        37.41 o
   1  -4  10        383.73        443.10        32.79 o
   2  -4  10        327.88        312.51        16.40 o
   3  -4  10         42.81         66.16        12.01 o
   4  -4  10        487.07        473.69        22.10 o
   5  -4  10         94.08         71.42        12.03 o
 -10  -3  10          4.43          2.79         7.46 o
  -9  -3  10        355.41        350.55        19.33 o
  -8  -3  10       1816.75       1889.17        45.05 o
  -7  -3  10          0.65          3.80         5.03 o
  -6  -3  10        697.60        714.94        27.15 o
  -5  -3  10        577.50        614.83        24.31 o
  -4  -3  10          0.95          2.76         3.83 o
  -3  -3  10        209.21        223.57        12.50 o
  -2  -3  10        459.81        451.25        17.11 o
  -1  -3  10         37.28         39.12         8.10 o
   0  -3  10       1831.77       1994.51        47.57 o
   1  -3  10        190.11        211.45        15.31 o
   2  -3  10         17.93         16.75         5.94 o
   3  -3  10          7.39         11.38         7.12 o
   4  -3  10         20.63         38.22         8.47 o
   5  -3  10        534.05        547.75        24.74 o
 -10  -2  10         86.58         86.22        12.49 o
  -9  -2  10         29.91         18.54         7.16 o
  -8  -2  10        595.94        636.06        24.54 o
  -7  -2  10        787.03        834.68        27.10 o
  -6  -2  10         21.07         13.96         6.08 o
  -5  -2  10        825.63        871.54        29.04 o
  -4  -2  10        299.04        292.87        13.88 o
  -3  -2  10          0.77          0.75         3.37 o
  -2  -2  10        359.13        357.31        15.02 o
  -1  -2  10          7.33          4.85         4.00 o
   0  -2  10         51.78         34.24         7.98 o
   1  -2  10         30.91          9.25         5.97 o
   2  -2  10        150.35        172.60        14.78 o
   3  -2  10        159.99        173.65        16.47 o
   4  -2  10         70.47         29.51         9.37 o
   5  -2  10         86.13        121.46        16.31 o
 -10  -1  10        176.70        186.58        17.09 o
  -9  -1  10        216.82        242.39        15.99 o
  -8  -1  10         49.96         34.96         7.93 o
  -7  -1  10          7.24          9.04         5.13 o
  -6  -1  10       1213.13       1193.27        50.98 o
  -5  -1  10          2.45          1.79         3.75 o
  -4  -1  10        287.77        303.95        22.83 o
  -3  -1  10         12.97         16.61         4.64 o
  -2  -1  10         78.16         59.02         7.75 o
  -1  -1  10          5.63          3.54         3.10 o
   0  -1  10         14.13         11.53         6.42 o
   1  -1  10        191.84        198.24        14.25 o
   2  -1  10        263.81        267.58        16.84 o
   3  -1  10        922.21        985.02        33.99 o
   4  -1  10         10.25          0.29         6.21 o
   5  -1  10         82.70         75.35        13.34 o
 -11   0  10         71.07         88.98        14.91 o
 -10   0  10         46.01         43.42         9.07 o
  -9   0  10        941.24        949.55        30.46 o
  -8   0  10          6.07          9.62         5.41 o
  -7   0  10        215.36        205.50        17.80 o
  -6   0  10        139.42        141.87        13.28 o
  -5   0  10        106.26         78.17         9.50 o
  -4   0  10        177.55        141.83        10.68 o
  -3   0  10        145.21        118.21         8.96 o
  -2   0  10         72.17         71.41         7.37 o
  -1   0  10         57.89         41.82         5.86 o
   0   0  10        725.87        751.77        22.26 o
   1   0  10       1074.30       1097.61        32.97 o
   2   0  10         44.51         33.57         7.98 o
   3   0  10        375.07        382.23        21.01 o
   4   0  10          5.52          4.84         6.99 o
   5   0  10          2.26          4.88         7.91 o
 -11   1  10        506.94        477.92        31.09 o
 -10   1  10         12.52          9.42         7.19 o
  -9   1  10        796.94        869.83        29.77 o
  -8   1  10        293.46        251.58        19.54 o
  -7   1  10         13.80         14.11         6.25 o
  -6   1  10        204.92        204.64        12.28 o
  -5   1  10        144.58        163.20        10.72 o
  -4   1  10          5.21          5.89         4.14 o
  -3   1  10        255.88        253.62        11.85 o
  -2   1  10         84.73         91.75         8.53 o
  -1   1  10         64.46         49.35         7.86 o
   0   1  10         12.90          7.14         4.38 o
   1   1  10        450.77        474.77        26.26 o
   2   1  10          1.46          8.14         5.92 o
   3   1  10         25.40         23.66         9.92 o
   4   1  10         10.77          2.49         8.08 o
   5   1  10          1.17          6.75         9.08 o
 -11   2  10        403.38        464.27        31.22 o
 -10   2  10        113.87        130.53        18.33 o
  -9   2  10         28.73         22.42         7.87 o
  -8   2  10        954.80       1000.86        39.54 o
  -7   2  10        434.77        450.26        21.21 o
  -6   2  10       1000.44       1050.12        32.22 o
  -5   2  10        233.28        222.34        15.86 o
  -4   2  10        417.02        392.02        20.42 o
  -3   2  10          0.51          2.87         3.83 o
  -2   2  10          9.73          6.70         4.09 o
  -1   2  10        804.26        818.02        27.12 o
   0   2  10        192.86        155.89        12.53 o
   1   2  10        331.34        318.92        20.76 o
   2   2  10         10.28         11.74         7.51 o
   3   2  10        112.89        128.81        19.99 o
   4   2  10          8.15         27.44        11.05 o
   5   2  10         80.10         98.21        17.76 o
 -10   3  10         21.79         19.11         8.17 o
  -9   3  10        121.94        105.44        14.15 o
  -8   3  10         55.84         59.59        12.49 o
  -7   3  10        151.69        130.46        13.53 o
  -6   3  10        224.91        215.15        15.09 o
  -5   3  10         51.35         50.72         8.09 o
  -4   3  10        359.64        373.85        23.66 o
  -3   3  10        829.74        950.40        26.79 o
  -2   3  10        100.90         87.98        10.81 o
  -1   3  10       1225.46       1291.56        36.11 o
   0   3  10        635.61        753.99        27.03 o
   1   3  10         52.12         34.52         9.59 o
   2   3  10          3.31         -3.36         6.47 o
   3   3  10        272.60        317.83        43.07 o
   4   3  10        177.53        131.04        19.13 o
 -10   4  10         66.52         67.14        12.81 o
  -9   4  10         71.94        102.48        15.92 o
  -8   4  10        287.59        259.25        17.65 o
  -7   4  10         19.65         20.93         6.49 o
  -6   4  10        159.82        192.57        13.17 o
  -5   4  10       1208.02       1262.08        32.70 o
  -4   4  10        514.25        486.70        19.46 o
  -3   4  10       1711.74       1781.83        44.40 o
  -2   4  10        406.95        413.09        19.90 o
  -1   4  10         85.12         74.72        11.53 o
   0   4  10        507.40        543.31        23.38 o
   1   4  10        686.40        798.07        34.87 o
   2   4  10         36.15         41.44        13.31 o
   3   4  10         95.20        109.49        17.32 o
   4   4  10        441.47        498.78        31.46 o
 -10   5  10          2.36          1.69         7.19 o
  -9   5  10        165.99        183.56        17.73 o
  -8   5  10        380.66        412.54        21.70 o
  -7   5  10         49.92         29.27         7.25 o
  -6   5  10        327.53        298.68        16.38 o
  -5   5  10        721.37        689.87        24.23 o
  -4   5  10         16.00         14.16         6.20 o
  -3   5  10        526.92        492.00        22.44 o
  -2   5  10        438.47        475.89        22.09 o
  -1   5  10        199.34        185.57        15.17 o
   0   5  10          8.44          7.21         7.49 o
   1   5  10        793.29        801.45        36.10 o
   2   5  10        146.93        129.73        25.05 o
   3   5  10          0.86         -4.06         7.68 o
  -9   6  10        244.24        202.95        19.96 o
  -8   6  10        266.52        283.66        17.31 o
  -7   6  10        226.19        248.44        16.14 o
  -6   6  10         47.16         50.73         9.10 o
  -5   6  10        435.30        460.53        24.42 o
  -4   6  10        489.29        465.21        22.64 o
  -3   6  10          0.13         -2.53         4.68 o
  -2   6  10        213.21        208.45        16.15 o
  -1   6  10         35.37         35.73         8.45 o
   0   6  10        289.42        238.01        21.32 o
   1   6  10          8.19          8.79         8.88 o
   2   6  10        901.39        892.74        40.30 o
   3   6  10          4.64         -1.82         8.89 o
  -9   7  10          0.94          4.93         7.72 o
  -8   7  10         66.27         75.69        14.77 o
  -7   7  10        717.78        706.30        37.95 o
  -6   7  10         70.75         68.09        13.41 o
  -5   7  10        294.31        307.02        19.44 o
  -4   7  10        237.83        338.03        34.83 o
  -3   7  10        724.48        760.60        35.03 o
  -2   7  10          2.13          1.28         5.92 o
  -1   7  10        136.06        124.54        14.92 o
   0   7  10        733.53        788.37        45.09 o
   1   7  10          0.56         -6.47         6.87 o
   2   7  10         32.13         39.45        12.73 o
  -8   8  10          6.14          8.22         9.25 o
  -7   8  10        266.83        260.90        24.02 o
  -6   8  10        401.98        429.90        28.35 o
  -5   8  10         79.95        106.95        16.95 o
  -4   8  10        116.99         90.02        15.55 o
  -3   8  10        506.41        513.10        29.78 o
  -2   8  10        813.78        805.12        39.99 o
  -1   8  10         96.86        105.48        16.93 o
   0   8  10        510.29        584.10        36.50 o
   1   8  10        172.66        178.51        23.09 o
  -7   9  10         47.84         58.18        14.58 o
  -6   9  10        259.48        279.28        24.82 o
  -5   9  10        274.82        256.61        23.08 o
  -4   9  10        181.99        213.25        22.79 o
  -3   9  10        264.78        270.59        24.42 o
  -2   9  10        749.83        848.77        39.57 o
  -1   9  10          9.08          5.55        12.24 o
   0   9  10        100.24         92.13        22.21 o
  -4  10  10        224.46        269.88        33.21 o
  -3  10  10         10.74         14.37        10.37 o
  -4  -9  11        117.27        129.14        24.85 o
  -3  -9  11        297.90        335.09        49.29 o
  -2  -9  11          0.68          4.43        11.11 o
  -1  -9  11        132.06        167.28        27.69 o
   0  -9  11        345.51        374.78        35.24 o
  -6  -8  11        111.55         94.03        31.20 o
  -5  -8  11         74.11         57.28        17.98 o
  -4  -8  11        317.88        328.30        46.62 o
  -3  -8  11         83.23         94.55        31.97 o
  -2  -8  11         48.55         31.75        13.96 o
  -1  -8  11         19.24         17.33        12.96 o
   0  -8  11        284.33        305.09        24.95 o
   1  -8  11        190.70        143.35        20.34 o
  -7  -7  11         76.07         38.86        12.29 o
  -6  -7  11        383.76        354.15        21.51 o
  -5  -7  11         59.45         46.24        10.24 o
  -4  -7  11        296.70        321.24        29.14 o
  -3  -7  11        669.21        688.60        43.23 o
  -2  -7  11         78.41         77.65        23.98 o
  -1  -7  11         60.88         60.38        12.66 o
   0  -7  11         13.18         22.75        19.74 o
   1  -7  11        307.22        324.27        24.76 o
   2  -7  11        169.73        211.99        27.87 o
  -8  -6  11        884.41        991.32        33.70 o
  -7  -6  11        101.50         84.13        13.03 o
  -6  -6  11         78.74         66.16        11.85 o
  -5  -6  11        289.25        289.66        18.69 o
  -4  -6  11        407.21        293.78        52.48 o
  -3  -6  11        180.54        184.50        23.32 o
  -2  -6  11        666.09        684.34        43.57 o
  -1  -6  11        505.42        532.95        24.76 o
   0  -6  11          2.04         -2.44         6.90 o
   1  -6  11        233.23        222.73        21.95 o
   2  -6  11        228.51        209.32        21.56 o
   3  -6  11         35.67         24.64        13.74 o
  -9  -5  11         35.61         24.62         8.68 o
  -8  -5  11         12.86          5.22         6.38 o
  -7  -5  11        328.63        326.69        20.73 o
  -6  -5  11        264.56        260.58        18.01 o
  -5  -5  11        170.29        185.32        15.61 o
  -4  -5  11       1580.71       1500.91        44.02 o
  -3  -5  11       1183.65       1131.91        42.31 o
  -2  -5  11        105.80         76.56        10.87 o
  -1  -5  11       1054.17       1117.39        44.41 o
   0  -5  11        489.23        478.91        23.28 o
   1  -5  11         40.04         22.79         8.01 o
   2  -5  11        302.18        319.56        20.32 o
   3  -5  11        153.48        148.02        33.95 o
  -9  -4  11        279.22        302.44        18.87 o
  -8  -4  11        104.84        102.67        12.87 o
  -7  -4  11        157.71        138.13        15.38 o
  -6  -4  11       1396.41       1448.44        61.21 o
  -5  -4  11        336.63        313.92        18.53 o
  -4  -4  11        338.35        302.68        17.86 o
  -3  -4  11        736.35        777.96        27.96 o
  -2  -4  11        614.05        561.35        24.37 o
  -1  -4  11         68.40         69.00        10.64 o
   0  -4  11        777.82        800.38        29.94 o
   1  -4  11        338.40        317.28        22.76 o
   2  -4  11         38.90         38.50        11.45 o
   3  -4  11        169.88        129.10        19.12 o
   4  -4  11        382.18        391.85        28.31 o
 -10  -3  11          8.59          1.50         6.94 o
  -9  -3  11        292.77        315.29        27.86 o
  -8  -3  11        437.31        421.64        23.04 o
  -7  -3  11        103.37         92.78        13.07 o
  -6  -3  11        450.27        436.57        22.06 o
  -5  -3  11        956.35        937.14        31.78 o
  -4  -3  11          9.07          7.00         5.36 o
  -3  -3  11         19.61         28.40         6.10 o
  -2  -3  11        371.89        387.10        19.81 o
  -1  -3  11        249.92        267.22        17.05 o
   0  -3  11        107.66         96.73        12.61 o
   1  -3  11        685.97        798.93        30.09 o
   2  -3  11        351.50        395.06        26.07 o
   3  -3  11        153.17        162.89        21.25 o
   4  -3  11         55.51         55.73        14.03 o
 -10  -2  11         56.79         57.40        10.91 o
  -9  -2  11        314.71        269.49        20.71 o
  -8  -2  11        152.05        167.20        15.96 o
  -7  -2  11        916.73        898.28        32.40 o
  -6  -2  11        141.65         98.53        13.95 o
  -5  -2  11       1115.31       1050.03        33.04 o
  -4  -2  11         58.88         71.48        11.17 o
  -3  -2  11        152.90        135.55        10.99 o
  -2  -2  11        437.46        482.74        21.77 o
  -1  -2  11         18.84         23.79         6.84 o
   0  -2  11         69.79         50.60         9.43 o
   1  -2  11         74.99         82.46        11.76 o
   2  -2  11        547.72        679.13        52.77 o
   3  -2  11         94.94        108.96        20.09 o
   4  -2  11        140.05        116.94        18.70 o
 -10  -1  11        502.24        480.43        23.38 o
  -9  -1  11        141.77         99.26        12.63 o
  -8  -1  11        577.16        592.84        26.49 o
  -7  -1  11        771.17        883.36        31.70 o
  -6  -1  11          1.69          4.12         5.33 o
  -5  -1  11        288.97        284.71        14.65 o
  -4  -1  11        716.01        731.28        23.03 o
  -3  -1  11        291.67        294.86        16.57 o
  -2  -1  11         48.63         35.77         6.10 o
  -1  -1  11        696.15        767.23        32.76 o
   0  -1  11        266.20        255.42        17.23 o
   1  -1  11         38.44         24.03         7.78 o
   2  -1  11         13.35         20.77         9.22 o
   3  -1  11        193.48        215.36        21.30 o
   4  -1  11          0.69         -4.60         8.38 o
 -10   0  11        445.36        492.75        26.79 o
  -9   0  11        860.99        918.29        31.84 o
  -8   0  11          2.13          3.75         5.95 o
  -7   0  11        493.14        469.64        22.62 o
  -6   0  11        173.09        192.38        14.37 o
  -5   0  11        740.70        826.86        24.94 o
  -4   0  11        208.32        199.10        12.23 o
  -3   0  11        832.29        852.23        22.51 o
  -2   0  11        134.73        130.55        10.17 o
  -1   0  11        438.68        433.50        17.76 o
   0   0  11        344.74        359.09        19.17 o
   1   0  11          7.75          3.65         6.26 o
   2   0  11         24.46         14.27         8.35 o
   3   0  11        148.74        161.09        20.48 o
   4   0  11         60.78         61.79        45.56 o
 -10   1  11         14.19          0.93         7.24 o
  -9   1  11        486.10        450.86        24.15 o
  -8   1  11        576.16        609.06        31.49 o
  -7   1  11         29.57         30.20         9.80 o
  -6   1  11        106.42         91.57        11.33 o
  -5   1  11       1277.64       1326.75        37.09 o
  -4   1  11        252.82        245.86        13.71 o
  -3   1  11        415.40        446.76        18.05 o
  -2   1  11         85.83         94.56        10.02 o
  -1   1  11          7.63          0.34         4.74 o
   0   1  11        473.53        460.20        25.32 o
   1   1  11        437.34        457.70        56.08 o
   2   1  11        165.50        158.63        43.28 o
   3   1  11        185.64        174.94        28.24 o
   4   1  11        200.25        190.93        33.57 o
 -10   2  11         40.01         20.97         9.20 o
  -9   2  11          6.23          1.35         7.04 o
  -8   2  11        323.08        338.32        23.64 o
  -7   2  11        416.55        392.32        24.83 o
  -6   2  11         28.30         19.85         6.66 o
  -5   2  11        235.11        209.70        13.75 o
  -4   2  11         65.23         70.88         9.16 o
  -3   2  11         59.46         41.83         7.55 o
  -2   2  11          2.56          1.49         4.18 o
  -1   2  11        538.83        546.47        23.23 o
   0   2  11          1.52         -1.96         4.99 o
   1   2  11        118.24         98.53        20.23 o
   2   2  11        232.20        245.29        37.43 o
   3   2  11         71.37         70.88        18.55 o
   4   2  11         39.98         20.25        14.15 o
 -10   3  11         59.09         69.24        15.18 o
  -9   3  11         32.79         22.03        10.12 o
  -8   3  11          1.01          3.25         7.05 o
  -7   3  11         22.66         29.01         8.09 o
  -6   3  11        531.27        572.52        23.08 o
  -5   3  11        388.46        402.63        18.24 o
  -4   3  11         14.08          8.43         4.94 o
  -3   3  11          2.99          2.80         4.81 o
  -2   3  11         46.34         45.18         9.05 o
  -1   3  11         11.22         15.36         6.61 o
   0   3  11        330.34        343.13        29.26 o
   1   3  11         14.77         12.52        10.61 o
   2   3  11         37.71         23.75        12.63 o
   3   3  11         88.56         66.47        33.43 o
 -10   4  11         83.03         80.57        15.97 o
  -9   4  11         76.68         88.73        16.55 o
  -8   4  11        483.09        494.06        23.02 o
  -7   4  11        300.05        293.05        16.88 o
  -6   4  11          5.37         -1.22         4.97 o
  -5   4  11          2.66          7.81         5.31 o
  -4   4  11          0.70         -2.19         4.25 o
  -3   4  11         27.69         30.17         8.01 o
  -2   4  11         20.33          8.59         6.01 o
  -1   4  11          8.38          2.71         5.26 o
   0   4  11        125.45        117.32        16.40 o
   1   4  11         80.67        107.26        16.08 o
   2   4  11         19.07         12.03        11.01 o
   3   4  11          9.23         16.47        29.17 o
  -9   5  11        283.95        291.91        20.34 o
  -8   5  11        543.07        603.80        24.92 o
  -7   5  11          0.14         -2.31         5.41 o
  -6   5  11         44.87         48.50         9.28 o
  -5   5  11         10.79         20.68         6.85 o
  -4   5  11        106.15        103.00        18.68 o
  -3   5  11        224.48        212.55        16.31 o
  -2   5  11         53.53         38.73         9.35 o
  -1   5  11          2.86          6.61         6.72 o
   0   5  11        297.19        290.69        22.49 o
   1   5  11        185.75        191.55        22.16 o
   2   5  11         38.70         27.49        20.51 o
  -9   6  11        139.93        147.49        19.30 o
  -8   6  11        188.16        208.79        17.13 o
  -7   6  11        132.07         98.80        12.17 o
  -6   6  11         17.02         14.12         6.53 o
  -5   6  11         33.42         39.48         9.30 o
  -4   6  11        754.89        852.36        32.06 o
  -3   6  11          2.67          1.15         6.42 o
  -2   6  11        585.07        621.35        27.20 o
  -1   6  11         13.43         -1.51         7.13 o
   0   6  11          5.28          8.25         8.73 o
   1   6  11         21.59         13.98         9.47 o
   2   6  11        174.22        150.59        36.48 o
  -8   7  11          6.91          3.30         7.85 o
  -7   7  11         65.19         60.19        13.60 o
  -6   7  11        282.44        265.92        22.95 o
  -5   7  11          0.54          0.63         6.06 o
  -4   7  11        228.51        197.48        22.91 o
  -3   7  11        282.18        284.07        19.75 o
  -2   7  11         16.63          4.02         6.90 o
  -1   7  11        198.95        258.52        22.22 o
   0   7  11        338.95        301.17        24.82 o
   1   7  11          5.64         -3.49         8.89 o
  -7   8  11          0.83          5.32         8.85 o
  -6   8  11        230.16        217.19        32.38 o
  -5   8  11        142.48        136.54        19.86 o
  -4   8  11          8.61         -5.13         7.98 o
  -3   8  11        250.27        299.44        29.96 o
  -2   8  11        417.84        434.27        24.76 o
  -1   8  11          1.32          3.95         8.82 o
  -5   9  11        193.37        242.56        24.67 o
  -4   9  11         63.69         43.23        13.26 o
  -3   9  11         22.89         -4.29         9.26 o
  -5  -8  12         11.25         12.23        12.48 o
  -4  -8  12        263.54        248.48        29.47 o
  -3  -8  12         27.11         12.38        13.18 o
  -2  -8  12         30.24         39.10        15.63 o
  -1  -8  12         10.97          2.60        11.01 o
  -6  -7  12        333.70        364.70        29.02 o
  -5  -7  12         62.55         76.16        15.10 o
  -4  -7  12         82.32         84.96        22.78 o
  -3  -7  12        124.03        134.55        25.45 o
  -2  -7  12         87.42         61.53        17.98 o
  -1  -7  12          9.14         -0.60        10.36 o
   0  -7  12         25.35         37.11        12.04 o
  -7  -6  12          3.59         -1.86         7.19 o
  -6  -6  12         25.68         10.28         7.50 o
  -5  -6  12        285.66        250.49        20.71 o
  -4  -6  12         92.40         83.72        14.69 o
  -3  -6  12         46.13         36.50        11.04 o
  -2  -6  12        512.87        493.24        54.33 o
  -1  -6  12        157.46        152.64        17.27 o
   0  -6  12          9.21          0.64         8.70 o
   1  -6  12         41.42         59.36        13.55 o
  -8  -5  12          8.06          8.07         7.31 o
  -7  -5  12        152.39        160.62        23.56 o
  -6  -5  12        263.93        238.56        18.31 o
  -5  -5  12          3.64         -1.22         5.61 o
  -4  -5  12        532.91        543.40        30.24 o
  -3  -5  12        970.03       1046.94        42.06 o
  -2  -5  12        104.11        111.67        13.78 o
  -1  -5  12        270.21        269.96        22.91 o
   0  -5  12        159.56        170.93        24.45 o
   1  -5  12        130.30        107.82        18.25 o
   2  -5  12        222.11        226.38        31.26 o
  -9  -4  12        302.87        344.33        20.70 o
  -8  -4  12        291.96        303.54        20.72 o
  -7  -4  12         51.42         39.46        10.20 o
  -6  -4  12        439.63        476.10        39.51 o
  -5  -4  12        243.79        210.98        23.14 o
  -4  -4  12         59.02         46.99         9.45 o
  -3  -4  12       1125.00       1128.46        43.21 o
  -2  -4  12        217.71        225.55        22.44 o
  -1  -4  12         98.96         97.98        13.30 o
   0  -4  12       1126.74       1118.09        50.12 o
   1  -4  12        229.35        254.47        23.07 o
   2  -4  12          0.14         -7.03         7.89 o
  -9  -3  12        285.13        286.37        18.78 o
  -8  -3  12        250.75        235.42        20.10 o
  -7  -3  12         14.57          7.71         6.62 o
  -6  -3  12        828.35        893.45        32.77 o
  -5  -3  12        726.56        727.21        28.85 o
  -4  -3  12        104.14         95.52        12.36 o
  -3  -3  12        357.89        318.10        18.82 o
  -2  -3  12        551.46        493.07        23.60 o
  -1  -3  12        153.32        149.12        14.76 o
   0  -3  12         16.21         22.84         7.58 o
   1  -3  12        206.58        209.89        18.16 o
   2  -3  12         41.44         25.93        11.33 o
   3  -3  12         20.31         17.54        10.67 o
  -9  -2  12        199.35        175.04        18.89 o
  -8  -2  12        210.64        207.41        18.33 o
  -7  -2  12        337.55        334.73        20.35 o
  -6  -2  12         97.58         94.53        12.32 o
  -5  -2  12        943.67        919.16        32.17 o
  -4  -2  12        191.36        132.46        12.77 o
  -3  -2  12         30.93         16.71         5.90 o
  -2  -2  12          2.27          2.23         5.23 o
  -1  -2  12        725.31        751.93        29.26 o
   0  -2  12        190.85        156.54        16.35 o
   1  -2  12          7.11         23.01         9.93 o
   2  -2  12        334.57        368.74        30.09 o
   3  -2  12        141.98        102.86        17.24 o
 -10  -1  12        307.54        277.81        18.77 o
  -9  -1  12        253.14        248.36        23.19 o
  -8  -1  12        328.68        306.04        20.17 o
  -7  -1  12        322.12        296.35        18.94 o
  -6  -1  12        152.38        151.86        20.21 o
  -5  -1  12        250.29        215.23        15.97 o
  -4  -1  12        556.22        528.10        20.13 o
  -3  -1  12        303.96        291.86        15.36 o
  -2  -1  12        564.44        486.42        20.09 o
  -1  -1  12        672.86        689.70        27.69 o
   0  -1  12        719.22        718.49        29.07 o
   1  -1  12        111.88        121.63        17.15 o
   2  -1  12         87.37         98.08        16.30 o
   3  -1  12        225.22        217.51        23.23 o
 -10   0  12        205.80        173.55        22.64 o
  -9   0  12        739.58        791.02        63.44 o
  -8   0  12         36.00         34.27        11.05 o
  -7   0  12        279.13        243.41        20.52 o
  -6   0  12        937.47       1032.29        40.19 o
  -5   0  12        335.17        352.38        22.26 o
  -4   0  12        425.11        467.24        23.53 o
  -3   0  12        614.00        631.58        22.26 o
  -2   0  12        575.03        589.96        24.19 o
  -1   0  12        562.95        512.24        54.75 o
   0   0  12        228.46        212.83        18.83 o
   1   0  12        616.22        681.04        43.57 o
   2   0  12         49.41         30.67        14.40 o
   3   0  12        186.35        170.36        28.21 o
 -10   1  12          0.63         -6.66         6.66 o
  -9   1  12        758.83        762.26        37.64 o
  -8   1  12        537.14        503.29        29.52 o
  -7   1  12         21.35          3.40         6.99 o
  -6   1  12        803.11        827.36        32.92 o
  -5   1  12        506.01        525.23        23.58 o
  -4   1  12        616.21        691.06        23.81 o
  -3   1  12       1460.14       1510.18        36.46 o
  -2   1  12        682.95        708.02        23.93 o
  -1   1  12          6.34          7.04         7.48 o
   0   1  12         84.94        118.89        21.84 o
   1   1  12         72.20         78.94        36.50 o
   2   1  12        109.96        147.64        24.79 o
   3   1  12          0.22         -9.51         9.90 o
 -10   2  12          1.53          0.71         8.46 o
  -9   2  12         57.41         47.59        13.40 o
  -8   2  12        457.25        508.60        29.82 o
  -7   2  12         60.55         76.40        14.21 o
  -6   2  12          1.00          4.57         5.40 o
  -5   2  12        592.41        624.45        25.37 o
  -4   2  12        875.85        897.78        27.85 o
  -3   2  12        253.62        239.88        14.62 o
  -2   2  12        257.14        270.22        17.40 o
  -1   2  12        315.68        350.38        27.47 o
   0   2  12          1.29          3.87         9.47 o
   1   2  12         88.89         94.79        24.78 o
   2   2  12          3.06          2.40        15.58 o
  -9   3  12         14.89         11.77        10.02 o
  -8   3  12          0.77          4.95         7.55 o
  -7   3  12         64.03         57.09         9.68 o
  -6   3  12        446.63        418.27        19.84 o
  -5   3  12         46.19         47.33         8.79 o
  -4   3  12       1289.39       1344.71        45.95 o
  -3   3  12         58.62         56.51        10.40 o
  -2   3  12         11.29          3.63         5.95 o
  -1   3  12        124.79        139.16        20.52 o
   0   3  12        506.84        495.69        37.20 o
   1   3  12         14.12         -1.39        13.45 o
   2   3  12         25.31         14.40        11.92 o
  -9   4  12        200.13        187.00        19.60 o
  -8   4  12        198.68        164.84        19.41 o
  -7   4  12        228.91        240.80        16.21 o
  -6   4  12        451.23        512.38        22.60 o
  -5   4  12         18.14         12.60         6.15 o
  -4   4  12        254.66        214.24        15.85 o
  -3   4  12         27.00         31.84         8.37 o
  -2   4  12         58.52         66.06        10.99 o
  -1   4  12         32.75         33.02         8.97 o
   0   4  12        401.27        449.80        37.84 o
   1   4  12        143.60        146.06        45.68 o
   2   4  12          1.43        -10.16        10.16 o
  -9   5  12        315.90        338.98        22.58 o
  -8   5  12        371.07        432.07        22.13 o
  -7   5  12         17.66         15.16         7.04 o
  -6   5  12        586.67        634.78        26.31 o
  -5   5  12         15.78         14.46         6.89 o
  -4   5  12         38.12         17.98         7.55 o
  -3   5  12          1.18         -0.98         6.24 o
  -2   5  12          2.75          7.62         6.83 o
  -1   5  12          6.23          6.55         7.66 o
   0   5  12          7.51         -0.59         7.55 o
   1   5  12        120.62        174.19        28.53 o
  -8   6  12        147.94        140.93        15.29 o
  -7   6  12         98.63        105.07        13.51 o
  -6   6  12        268.80        270.96        17.60 o
  -5   6  12          2.31         -1.46         6.26 o
  -4   6  12         33.82         18.83        15.96 o
  -3   6  12         58.90         35.10         9.48 o
  -2   6  12        195.37        162.02        17.27 o
  -1   6  12          8.67          6.20         8.17 o
   0   6  12         34.13         59.31        14.90 o
  -7   7  12         24.87         33.29        15.51 o
  -6   7  12          5.14         11.06         8.33 o
  -5   7  12         70.89         67.40        12.23 o
  -4   7  12        125.64        153.91        17.94 o
  -3   7  12        203.15        216.58        19.26 o
  -2   7  12          0.04         -3.70         7.09 o
  -1   7  12        291.93        268.14        24.63 o
  -5   8  12        233.65        280.23        25.89 o
  -4   8  12          0.61         -6.62         8.66 o
  -3   8  12        492.48        428.16        29.59 o
  -4  -7  13         66.32         50.03        16.71 o
  -3  -7  13         50.19         42.74        15.99 o
  -2  -7  13         45.17         51.36        16.84 o
  -6  -6  13         11.43         16.12         8.69 o
  -5  -6  13         92.11        105.05        17.93 o
  -4  -6  13        284.26        328.54        25.46 o
  -3  -6  13         55.38         55.97        13.71 o
  -2  -6  13        137.42        111.57        18.63 o
  -1  -6  13        289.98        311.35        24.90 o
  -7  -5  13        219.16        234.34        20.04 o
  -6  -5  13         85.29         94.71        14.28 o
  -5  -5  13         27.60         29.17        11.19 o
  -4  -5  13        249.79        296.78        24.19 o
  -3  -5  13        238.27        228.25        21.32 o
  -2  -5  13         25.70         34.45        11.92 o
  -1  -5  13        526.32        524.87        26.73 o
   0  -5  13         62.41         53.22        11.67 o
  -8  -4  13         98.30         81.22        13.86 o
  -7  -4  13        272.65        247.76        25.65 o
  -6  -4  13        309.96        326.80        23.32 o
  -5  -4  13         48.08         64.49        11.93 o
  -4  -4  13         98.07         80.27        14.98 o
  -3  -4  13         99.95        112.39        17.06 o
  -2  -4  13         86.64         75.94        12.35 o
  -1  -4  13         31.68         24.82         8.80 o
   0  -4  13        217.54        244.69        18.94 o
   1  -4  13         25.87         32.10        11.88 o
  -8  -3  13         51.84         50.88        11.15 o
  -7  -3  13        147.02        111.52        15.13 o
  -6  -3  13        325.97        363.14        21.70 o
  -5  -3  13        248.88        260.34        23.75 o
  -4  -3  13          0.35         -6.21         6.50 o
  -3  -3  13         11.00          8.92         6.51 o
  -2  -3  13        219.40        220.09        17.77 o
  -1  -3  13          3.02         -0.59         5.83 o
   0  -3  13         41.82         32.51         9.37 o
   1  -3  13        584.41        652.15        35.97 o
  -9  -2  13          2.59          1.98         7.68 o
  -8  -2  13        128.78        162.84        17.90 o
  -7  -2  13         50.48         41.65        10.39 o
  -6  -2  13         11.14          4.34         6.84 o
  -5  -2  13        698.28        787.96        30.85 o
  -4  -2  13        214.24        260.39        33.18 o
  -3  -2  13         39.14         28.52         8.47 o
  -2  -2  13        141.66        130.26        15.27 o
  -1  -2  13        331.67        326.30        20.14 o
   0  -2  13        349.69        303.11        28.15 o
   1  -2  13         83.48         46.96        17.82 o
  -9  -1  13        236.47        193.28        23.14 o
  -8  -1  13        260.50        290.42        31.66 o
  -7  -1  13        151.92        130.46        18.44 o
  -6  -1  13        161.74        155.85        29.44 o
  -5  -1  13         33.52         33.15        10.23 o
  -4  -1  13        411.38        385.01        20.57 o
  -3  -1  13        359.99        311.88        20.19 o
  -2  -1  13          2.27          0.78         6.85 o
  -1  -1  13        604.12        557.24        30.72 o
   0  -1  13        292.91        304.48        25.18 o
   1  -1  13         36.67         21.80        13.12 o
   2  -1  13         71.26         40.31        16.75 o
  -9   0  13        689.53        818.82        44.15 o
  -8   0  13          8.55         -1.25         7.71 o
  -7   0  13        112.60        110.50        17.00 o
  -6   0  13        443.28        432.77        38.32 o
  -5   0  13        234.25        224.26        17.11 o
  -4   0  13        121.53        109.71        11.84 o
  -3   0  13        827.61        848.14        39.78 o
  -2   0  13        144.54        134.14        17.74 o
  -1   0  13         79.50         67.02        15.67 o
   0   0  13        279.69        385.65        33.37 o
   1   0  13         31.89         29.16        14.22 o
  -9   1  13        224.83        220.73        23.46 o
  -8   1  13        675.33        700.22        35.80 o
  -7   1  13          8.27         -4.66         6.51 o
  -6   1  13        393.46        380.96        25.78 o
  -5   1  13        282.02        315.08        17.38 o
  -4   1  13        454.86        456.43        20.12 o
  -3   1  13         84.81         86.41        10.99 o
  -2   1  13        442.29        473.27        23.45 o
  -1   1  13        197.92        226.67        25.56 o
   0   1  13        203.55        154.01        26.38 o
   1   1  13          2.15         -1.67         9.94 o
  -9   2  13         45.82         54.15        17.94 o
  -8   2  13        194.31        192.58        22.53 o
  -7   2  13        201.12        161.15        20.38 o
  -6   2  13         60.25         64.87        12.35 o
  -5   2  13       1025.38       1090.58        32.70 o
  -4   2  13        235.32        230.51        15.53 o
  -3   2  13        180.29        126.19        13.02 o
  -2   2  13        138.42        122.24        14.89 o
  -1   2  13        666.87        722.23        52.64 o
   0   2  13         94.97         88.46        21.55 o
   1   2  13          1.67         -6.36        15.19 o
  -8   3  13          3.61          2.75         7.04 o
  -7   3  13        356.36        421.72        31.98 o
  -6   3  13        122.03        146.43        14.42 o
  -5   3  13          1.50          2.30         5.21 o
  -4   3  13       1087.49       1112.55        33.30 o
  -3   3  13        152.74        163.72        17.14 o
  -2   3  13          1.57         -2.34         5.79 o
  -1   3  13         18.52         20.62        13.28 o
   0   3  13        390.92        468.16        38.05 o
   1   3  13        122.91        110.77        23.39 o
  -8   4  13         18.70         11.73         8.32 o
  -7   4  13        280.91        312.15        18.82 o
  -6   4  13        256.19        240.83        32.05 o
  -5   4  13         67.16         66.84        12.38 o
  -4   4  13        115.18        123.95        15.32 o
  -3   4  13        249.87        236.12        18.45 o
  -2   4  13         63.51         49.03        10.45 o
  -1   4  13         63.01         19.52        10.56 o
   0   4  13        269.50        287.22        66.07 o
  -7   5  13         25.88         15.48         7.87 o
  -6   5  13        266.15        292.14        18.70 o
  -5   5  13        351.83        419.60        24.14 o
  -4   5  13         93.31         74.99        19.30 o
  -3   5  13        128.29        138.49        18.10 o
  -2   5  13        123.32        129.70        16.03 o
  -1   5  13         42.34         50.45        13.64 o
  -6   6  13         48.69         45.40        11.23 o
  -5   6  13        318.23        354.33        22.98 o
  -4   6  13        202.79        191.01        19.77 o
  -3   6  13         62.87         71.59        12.87 o
  -2   6  13        123.58        133.43        26.24 o
  -5  -5  14          0.37          3.17         8.93 o
  -4  -5  14        187.04        228.19        24.78 o
  -3  -5  14         64.95         49.70        13.64 o
  -2  -5  14          7.29          1.77         8.32 o
  -6  -4  14        186.93        191.69        18.87 o
  -5  -4  14         18.47         12.27         9.74 o
  -4  -4  14          4.81          3.34         7.93 o
  -3  -4  14        107.40         89.42        16.30 o
  -2  -4  14         30.30         25.40         9.05 o
  -1  -4  14          1.59         -0.27         7.55 o
  -7  -3  14         11.44          8.45         7.64 o
  -6  -3  14        417.09        413.52        32.56 o
  -5  -3  14         80.03         69.39        14.04 o
  -4  -3  14          0.60          4.42         8.67 o
  -3  -3  14         11.01          6.40         8.83 o
  -2  -3  14        176.95        190.84        18.92 o
  -1  -3  14          8.40          4.61         7.80 o
  -7  -2  14         12.96         24.69        10.30 o
  -6  -2  14         21.95         17.97        10.26 o
  -5  -2  14         89.14        102.26        16.19 o
  -4  -2  14         83.78         79.60        23.84 o
  -3  -2  14          8.62          1.77         8.20 o
  -2  -2  14         11.67         10.09         7.91 o
  -1  -2  14        277.54        285.18        23.72 o
   0  -2  14          2.95          6.07        13.31 o
  -8  -1  14         13.64          8.13         9.63 o
  -7  -1  14        131.90        177.35        21.73 o
  -6  -1  14         98.06         85.15        15.10 o
  -5  -1  14          0.25         -5.25         6.28 o
  -4  -1  14        352.40        351.92        20.94 o
  -3  -1  14        133.24        138.98        19.19 o
  -2  -1  14          4.20          3.32         8.27 o
  -1  -1  14        848.49        942.79        41.89 o
   0  -1  14        294.99        287.73        66.34 o
  -8   0  14         73.83         71.75        15.21 o
  -7   0  14         75.47         65.10        14.47 o
  -6   0  14        420.32        429.11        28.07 o
  -5   0  14        304.65        316.99        20.58 o
  -4   0  14         55.94         43.22         8.93 o
  -3   0  14        583.88        645.64        33.55 o
  -2   0  14         59.89         60.61        26.03 o
  -1   0  14         62.95         30.05        11.41 o
   0   0  14        261.65        230.76        29.27 o
  -8   1  14        556.07        628.93        35.62 o
  -7   1  14          1.92         -6.53         7.57 o
  -6   1  14        189.21        155.31        17.52 o
  -5   1  14        302.11        308.14        17.84 o
  -4   1  14         19.96         19.94         7.36 o
  -3   1  14          2.74          1.73         6.17 o
  -2   1  14        560.19        608.53        33.27 o
  -1   1  14         13.79         18.03        12.10 o
   0   1  14        150.65        162.89        27.73 o
  -8   2  14        103.30         78.38        16.54 o
  -7   2  14        128.41        134.59        17.37 o
  -6   2  14         81.44         71.52        12.70 o
  -5   2  14        393.07        424.33        21.06 o
  -4   2  14        216.79        255.79        16.95 o
  -3   2  14          8.36          2.30         7.15 o
  -2   2  14         73.39         80.04        15.46 o
  -1   2  14        179.11        206.85        30.64 o
  -7   3  14        281.32        309.76        22.71 o
  -6   3  14        167.12        153.78        15.51 o
  -5   3  14         21.05         16.39         7.59 o
  -4   3  14        481.88        483.05        25.49 o
  -3   3  14         60.12         60.96        11.75 o
  -2   3  14         14.03         -0.69         7.40 o
  -1   3  14         38.93         40.19        16.20 o
  -6   4  14        285.21        291.47        18.75 o
  -5   4  14         68.05         49.43        10.23 o
  -4   4  14         77.72         65.85        12.26 o
  -3   4  14         92.40         87.80        13.64 o
  -2   4  14         16.32          8.79         9.23 o
  -5   5  14         79.31         70.79        13.12 o
  -4   5  14         73.45         63.05        12.81 o
  -5  -2  15         72.21         82.61        33.70 o
  -4  -2  15         51.94         12.27        11.99 o
  -3  -2  15          2.69          7.49         9.29 o
  -5  -1  15          1.16         -2.37         8.20 o
  -4  -1  15        211.84        155.13        26.75 o
  -3  -1  15         97.78         71.05        16.79 o
  -6   0  15        131.64        105.49        15.29 o
  -5   0  15         26.97         21.06         8.95 o
  -4   0  15          5.51         24.34        10.65 o
  -3   0  15        377.53        349.12        26.60 o
  -5   1  15        310.02        333.84        20.06 o
  -4   1  15          2.41          2.49         7.05 o
  -3   1  15         36.54         20.79        11.36 o
  -5   2  15        173.80        183.00        37.03 o
  -4   2  15        337.59        345.43        26.40 o
                                                
